# Supplementary material for: RNA variant assessment using transactivation and transdifferentiation
Source: Am J Hum Genet. 2024 Jul 30;111(8):1673–99. doi: 10.1016/j.ajhg.2024.06.018 (PMC11339655; doi:10.1016/j.ajhg.2024.06.018)
Supplement: Data S1. Tables S1–S21 [file mmc2.xlsx]

## Sheet: CONTENTS
This file contains the following Supplemental Tables
Table S1	List of Primers and Taqman probes.
Table S2	Transcripts Used for Design of Twist Capture Custom Pannel
Table S3	Assesment of the Medeliome using Minimum Required Sequence Depth (MSRD) Algorithm
Table S4	Human Phenotype Ontology (HPO) Terms Associated with Silent Mendelian Genes
Table S5	Gene ontology terms (Biological Processes) enriched for silent Mendelian genes
Table S6	Gene ontology terms (Molecular Processes) enriched for silent Mendelian genes
Table S7	Gene ontology terms (Cellular Processes) enriched for silent Mendelian genes
Table S8	Online Inheritance in Man (OMIM) Terms associated with transactivated genes
Table S9	gRNAs designed to transactivate Silent Mendelian genes
Table S10	Overview of experimental tests applied to investiagted SMG transactivaton
Table S11	Junction Read Counts for Transctiavted SMGs
Table S12	List of Neuological Disorder Genes and Silent Neurological Disorder Genes (SNGs)
Table S13	Gene ontology terms (Biological Processes) enriched for Silent Neurological Genes
Table S14	Gene ontology terms (Cellular Component) enriched for Silent Neurological Genes
Table S15	Gene ontology terms (Molecular Function) enriched for Silent Neurological Genes
Table S16	Normalised gene expression in iNeurons (TPM)
Table S17	Gene ontology terms (Biological Processes) enriched for upregulated genes in iNeurons
Table S18	Gene ontology terms (Cellular Processes) enriched for upregulated genes in iNeurons
Table S19	Gene ontology terms (Molecular Functions) enriched for upregulated genes in iNeurons
Table S20	List of the 193 SNGs expressed in iNeurons.
Table S21	Junction Read Counts for SNGs in iNeuons

## Sheet: Table S1
	Table S1: Primers and Taqman Probles used in the Study
	cDNA - RT-qPCR Primers (used with SYBR Green)
	Gene	Oligo ID	Oligo Forward Sequence (5’→ 3’)	Oligo ID	Oligo Reverse Sequence (5’→ 3’)	RefSeq	Exon boundary	Amplicon Size
	ASCL1	ASCL1 qPCR--F1	CCCAAGCAAGTCAAGCGACA	ASCL1 qPCR--R1	AAGCCGCTGAAGTTGAGCC	NM 004316.4	Exon 1	77 bp
	NEUROG2	NEUROG2 qPCR--F2	AGCGAAACCGCATGCACAACC	NEUROG2 qPCR--R2	AGGGTCTCGATCTTGGTGAGC	NM 024019.4	Exon 2	100 bp
	MED12L	MED12L qPCR--F3	AAACGTCAGGCTCCTGATCCG	MED12L qPCR--R3	AATCTTGGCCAACTGCTCTCG	NM 001393769.1	Exon 5 - 6	78 bp
	MEGF10	MEGF10 qPCR--F4	CTAATGTGTGTAGCCACTGGG	MEGF10 qPCR--R4	AGAATGTCAGTGCAGCTCGTG	NM 001256545.2	Exon 2 - 3	100 bp
	ACTB	ACTB qPCR--F5	ATGGGTCAGAAGGATTCCTATGTG	ACTB qPCR --R5	TGTTGAAGGTCTCAAACATGATCTGG	NM_001101.5	Exon 3 - 4	247 bp
	cDNA - RT-PCR Primers (for Targeted Nanopore Sequencing)
	Gene	Oligo ID	Oligo Forward Sequence (5’→ 3’)	Oligo ID	Oligo Reverse Sequence (5’→ 3’)	RefSeq	Exon boundary	Amplicon Size
	USH2A	USH2A cPCR ex13--F5	AATCAGTGTGAGCCTCACAGG	USH2A cPCR ex16--R5	GAGAATCAGGTGGACTCCAGG	NM 007123.5	Exon 13 - 16	601 bp
	DMD	DMD cPCR 5UTR--F6	TTTCCCCCTACAGGACTCAG	DMD cPCR Ex5--R6	TCCAAATCAAACCAAGAGTCAG	NM 004006.2	5' UT R- Exon 5	532 bp
	SCN1A	SCN1A cPCR ex12--F	CCTACGAGGAACAGAATCAGG	SCN1A cPCR ex16--R	AATGGGTCCATCACAACCAGG	NM 001165963.4	Exon 12 - 16	1033 bp
	SCN1A	SCN1A cPCR ex13--F	TCTGAGGACAGCATCAGGAGG	SCN1A cPCR ex17--R	CAAGTTCTACCAGGCTAAGCG	NM 001165963.4	Exon 13 - 17	970 bp
	SCN1A	SCN1A cPCR ex14--F	TTCGCAGATGATGAGCACAGC	SCN1A cPCR ex17--R	CAAGTTCTACCAGGCTAAGCG	NM 001165963.4	Exon 14 - 17	775 bp
	genomic DNA PCR Primers (Cas9 Nuclease Assay - checking gRNA specificity)
	Gene	Oligo ID	Oligo Forward Sequence (5’→ 3’)	Oligo ID	Oligo Reverse Sequence (5’→ 3’)	Chromosome	Genomic Location	Amplicon Size
	AGAP1	AGAP1 gPCR--F8	GAGAAGGATGCCTCGAAAGC	AGAP1 gPCR--R8	CGCGGAGCAGCCATTAAAGC	chr2	236402041 - 236402969	929 bp
	GRM7	GRM7 gPCR--F9	TCCCTCACTGGTTTCTCTGC	GRM7 gPCR--R9	AGAGGGCAGGGACTGCTATC	chr3	6902345 - 6902797	453 bp
	PAK3	PAK3 gPCR--F10	CGTGTAGCTGTACAGATTTCG	PAK3 gPCR--R10	GATTTACCTGCCACGGATCC	chrX	110339032 - 110339650	619 bp
	gRNA Oligos for p.Cas9-GFP (PX458, Addgene #48138; for Cas9 Nuclease Assay)
	Gene	Oligo ID	Oligo Forward Sequence (5’→ 3’)	Oligo ID	Oligo Reverse Sequence (5’→ 3’)
	AGAP1	AGAP1 gRNA1--F11	cacc-GGGACACTGGCGAGTCGCAG	AGAP1 gRNA1--R11	aaac-CTGCGACTCGCCAGTGTCCC
		AGAP1 gRNA2--F12	cacc-GCGGGGTGTTCACACTGGGC	AGAP1 gRNA2--R12	aaac-GCCCAGTGTGAACACCCCGC
		AGAP1 gRNA3--F13	cacc-GGATCCCGGGGAATTGCGCC	AGAP1 gRNA3--R13	aaac-GGCGCAATTCCCCGGGATCC
		AGAP1 gRNA4--F14	cacc-GTGCCAGGGAGGGGGCCGGC	AGAP1 gRNA4--R14	aaac-GCCGGCCCCCTCCCTGGCAC
	GRM7	GRM7 gRNA1--F15	cacc-GTTTGCATCATCACGCAGGG	GRM7 gRNA1--R15	aaac-CCCTGCGTGATGATGCAAAC
		GRM7 gRNA2--F16	cacc-GCTGAGGTAAGGGGGGGAAA	GRM7 gRNA2--R16	aaac-TTTCCCCCCCTTACCTCAGC
		GRM7 gRNA3--F17	cacc-GAACGTGGGTGTGGGTAGGG	GRM7 gRNA3--R17	aaac-CCCTACCCACACCCACGTTC
		GRM7 gRNA4--F18	cacc-GGGGGAGGTTTCCTCGGAAT	GRM7 gRNA4--R18	aaac-ATTCCGAGGAAACCTCCCCC
	PAK3	PAK3 gRNA1--F19	cacc-GGTGACGTAATAGCAGAGAA	PAK3 gRNA1--R19	aaac-TTCTCTGCTATTACGTCACC
		PAK3 gRNA2--F20	cacc-GGCAGGAAGCGCCTGGGAGG	PAK3 gRNA2--R20	aaac-CCTCCCAGGCGCTTCCTGCC
		PAK3 gRNA3--F21	cacc-GCTCACCATCTGATTGGCCT	PAK3 gRNA3--R21	aaac-AGGCCAATCAGATGGTGAGC
		PAK3 gRNA4--F22	cacc-GGTCCCCAGTAGCCCACTCA	PAK3 gRNA4--R22	aaac-TGAGTGGGCTACTGGGGACC
	gRNA Oligos for p.JR100-BFP (Addgene #187240; for Single Cell RNAseq)
	Gene	Oligo ID	Oligo Forward Sequence (5’→ 3’)	Oligo ID	Oligo Reverse Sequence (5’→ 3’)
	IL1RN	IL1RN gRNA1--F23	ttg-TGTACTCTCTGAGGTGCTC-gtttaagagc	IL1RN gRNA1--R23	ttagctcttaaac-GAGCACCTCAGAGAGTACA-caacaag
		IL1RN gRNA2--F24	ttg-ACGCAGATAAGAACCAGTT-gtttaagagc	IL1RN gRNA2--R24	ttagctcttaaac-AACTGGTTCTTATCTGCGT-caacaag
		IL1RN gRNA3--F25	ttg-CATCAAGTCAGCCATCAGC-gtttaagagc	IL1RN gRNA3--R25	ttagctcttaaac-GCTGATGGCTGACTTGATG-caacaag
		IL1RN gRNA4--F26	ttg-GAGTCACCCTCCTGGaaac-gtttaagagc	IL1RN gRNA4--R26	ttagctcttaaac-GTTTCCAGGAGGGTGACTC-caacaag
	PCDH19	PCDH19 gRNA1--F27	ttg-GCCAATCAGCGCGCCGCCAG-gtttaagagc	PCDH19 gRNA1--R27	ttagctcttaaac-CTGGCGGCGCGCTGATTGGC-caacaag
		PCDH19 gRNA2--F28	ttg-GCTTGGCCCCGCCCCAAGAC-gtttaagagc	PCDH19 gRNA2--R28	ttagctcttaaac-GTCTTGGGGCGGGGCCAAGC-caacaag
		PCDH19 gRNA3--F29	ttg-GAATCCCGCCAGGGCTCCAT-gtttaagagc	PCDH19 gRNA3--R29	ttagctcttaaac-ATGGAGCCCTGGCGGGATTC-caacaag
		PCDH19 gRNA4--F30	ttg-GCAATAGGGCAGGAATGAGC-gtttaagagc	PCDH19 gRNA4--R30	ttagctcttaaac-GCTCATTCCTGCCCTATTGC-caacaag
	Oligos for Plasmids (checking gRNA insertion by Sanger sequencing)
	Promoter	Oligo ID	Oligo Forward Sequence (5’→ 3’)	Plasmid
	hU6	hU6--F31	gagggcctatttcccatgatt	p.Cas9-GFP (PX458)
	mU6	mU6--F32	cagcacaaaaggaaactcacc	p.JR100-BFP
	cDNA - RT-qPCR Primers (for Taqman Assays)
	Gene	Assay ID	Dye	RefSeq	Exon boundary	Amplicon Size
	ABCA4	Hs00979594_m1	FAM-MGB	NM_000350.2	Exon 49 - 50	62 bp
	ACTB	Hs01060665_g1	VIC-MGB	NM_001101.3	Exon 2 - 3	63 bp
	AGAP1	Hs00963817_m1	FAM-MGB	NM_001037131.2	Exon 2 - 3	62 bp
	CDKL5	Hs01043909_m1	FAM-MGB	NM_001037343.1	Exon 9 - 10	58 bp
	COL2A1	Hs00264051_m1	FAM-MGB	NM_001844.4	Exon 7 - 8	124 bp
	DCX	Hs00167057_m1	FAM-MGB	NM_000555.3	Exon 4 - 5	77 bp
	DMD	Hs00758098_m1	FAM-MGB	NM_004006.2	Exon 63 - 64	76 bp
	EYA1	Hs00166804_m1	FAM-MGB	NM_000503.5	Exon 4 - 5	64 bp
	GRM7	Hs00356067_m1	FAM-MGB	NM_000844.3	Exon 2 - 3	57 bp
	IL1RN	Hs00893626_m1	FAM-MGB	NM_000577.4	Exon 4 - 5	72 bp
	LGI1	Hs00185028_m1	FAM-MGB	NM_001308275.1	Exon 5-6	93 bp
	MAP2	Hs00258900_m1	FAM-MGB	NM_001039538.1	Exon 13 - 14	98 bp
	MYBPC3	Hs00165232_m1	FAM-MGB	NM_000256.3	Exon 12-13	56 bp
	MYOD1	Hs00159528_m1	FAM-MGB	NM_002478.4	Exon 2-3	67 bp
	MYT1L	Hs00392908_m1	FAM-MGB	NM_001303052.1	Exon 1 - 2	90 bp
	NES	Hs04187831_g1	FAM-MGB	NM_006617.1	Exon 3 -4	58 bp
	NEUN	Hs01370654_m1	FAM-MGB	NM_001082575.2	Exon 9 - 10	72 bp
	NEUROD2	Hs00272055_s1	FAM-MGB	NM_006160.3	Exon 2	57 bp
	PAK3	Hs01040810_m1	FAM-MGB	NM_001128166.2	Exon 14 - 15	87 bp
	PAX6	Hs00240871_m1	FAM-MGB	NM_000280.4	Exon 11 - 12	76 bp
	PCDH19	Hs00403382_m1	FAM-MGB	NM_001105243.1	Exon 2 - 3	81 bp
	PLP1	Hs00166914_m1	FAM-MGB	NM_000533.4	Exon 6 - 7	61 bp
	PTH	Hs00757710_g1	FAM-MGB	NM_000315.3	Exon 2 - 3	134 bp
	ROBO3	Hs00223636_m1	FAM-MGB	NM_022370.3	Exon 27 - 28	65 bp
	SCN1A	Hs00374696_m1	FAM-MGB	NM_001165963.1	Exon 17 - 18	97 bp
	SCN2A	Hs01109871_m1	FAM-MGB	NM_001040142.1	Exon 18 - 19	86 bp
	SLC6A1	Hs01104475_m1	FAM-MGB	NM_003042.3	Exon 5 - 6	64 bp
	SOX2	Hs01053049_s1	FAM-MGB	NM_003106.3	Exon 1	91 bp
	TBX4	Hs00218515_m1	FAM-MGB	NM_018488.3	Exon 7 - 8	90 bp
	TUBB3	Hs00964962_g1	FAM-MGB	NM_001197181.1	Exon 2 - 3	56 bp
	USH2A	Hs01071806_m1	FAM-MGB	NM_007123.5	Exon 19 - 20	154 bp

## Sheet: Table S2
	Table S2: Transcripts Used for Design of Twist Capture Custom Pannel
	Transcripts submitted to Twist Bioscinces which were used to design capture oligos that target the last 600 coding base pairs of each tarnscript from a 10x v3.1 library at 3x tiling coverage (total of 3,083 probes).
	Gene	Transcript	Transcripts Type	Final_Transcripts_used
	HECW2	ENST00000260983.7	Target	ENST00000260983_HECW2
	GNAO1	ENST00000262493.11	Target	ENST00000262493_GNAO1
	GNAO1	ENST00000262494.12	Target	ENST00000262494_GNAO1
	ASCL1	ENST00000266744.3	Target	ENST00000266744_ASCL1
	ASXL3	ENST00000269197.10	Target	ENST00000269197_ASXL3
	MED12L	ENST00000273432.8	Target	ENST00000273432_MED12L
	SETBP1	ENST00000282030.5	Target	ENST00000282030_SETBP1
	PTH	ENST00000282091.5	Target	ENST00000282091_PTH
	SLC6A1	ENST00000287766.8	Target	ENST00000287766_SLC6A1
	AGAP1	ENST00000304032.12	Target	ENST00000304032_AGAP1
	USH2A	ENST00000307340.7	Target	ENST00000307340_USH2A
	NEUROG2	ENST00000313341.3	Target	ENST00000313341_NEUROG2
	KIF1A	ENST00000320389.11	Target	ENST00000320389_KIF1A
	AGAP1	ENST00000336665.9	Target	ENST00000336665_AGAP1
	FGFR3	ENST00000352904.5	Target	ENST00000352904_FGFR3
	IL1RN	ENST00000354115.6	Target	ENST00000354115_IL1RN
	SCN8A	ENST00000354534.10	Target	ENST00000354534_SCN8A
	EBF3	ENST00000355311.9	Target	ENST00000355311_EBF3
	DMD	ENST00000357033.8	Target	ENST00000357033_DMD
	KCNQ2	ENST00000359125.6	Target	ENST00000359125_KCNQ2
	USH2A	ENST00000366942.3	Target	ENST00000366942_USH2A
	EBF3	ENST00000368648.7	Target	ENST00000368648_EBF3
	ABCA4	ENST00000370225.3	Target	ENST00000370225_ABCA4
	GRIN1	ENST00000371559.8	Target	ENST00000371559_GRIN1
	KCNB1	ENST00000371741.5	Target	ENST00000371741_KCNB1
	PAK3	ENST00000372007.9	Target	ENST00000372007_PAK3
	PAK3	ENST00000372010.5	Target	ENST00000372010_PAK3
	SCN1A	ENST00000375405.7	Target	ENST00000375405_SCN1A
	SCN2A	ENST00000375437.6	Target	ENST00000375437_SCN2A
	CDKL5	ENST00000379996.7	Target	ENST00000379996_CDKL5
	COL2A1	ENST00000380518.7	Target	ENST00000380518_COL2A1
	SOX5	ENST00000381381.6	Target	ENST00000381381_SOX5
	KCNQ3	ENST00000388996.9	Target	ENST00000388996_KCNQ3
	GRIN2A	ENST00000396573.6	Target	ENST00000396573_GRIN2A
	ROBO3	ENST00000397801.5	Target	ENST00000397801_ROBO3
	MYT1L	ENST00000399161.6	Target	ENST00000399161_MYT1L
	AGAP1	ENST00000409457.5	Target	ENST00000409457_AGAP1
	SHANK3	ENST00000414786.6	Target	ENST00000414786_SHANK3
	KMT2B	ENST00000420124.2	Target	ENST00000420124_KMT2B
	PCDH19	ENST00000420881.6	Target	ENST00000420881_PCDH19
	SETBP1	ENST00000426838.8	Target	ENST00000426838_SETBP1
	MYT1L	ENST00000428368.6	Target	ENST00000428368_MYT1L
	SHANK3	ENST00000445220.5	Target	ENST00000445220_SHANK3
	MED12L	ENST00000474524.5	Target	ENST00000474524_MED12L
	GRM7	ENST00000486284.5	Target	ENST00000486284_GRM7
	MEGF10	ENST00000503335.6	Target	ENST00000503335_MEGF10
	MEF2C	ENST00000504921.6	Target	ENST00000504921_MEF2C
	MEGF10	ENST00000508365.5	Target	ENST00000508365_MEGF10
	MEF2C	ENST00000510942.5	Target	ENST00000510942_MEF2C
	MEF2C	ENST00000514015.5	Target	ENST00000514015_MEF2C
	KCNQ3	ENST00000521134.6	Target	ENST00000521134_KCNQ3
	SOX5	ENST00000537393.5	Target	ENST00000537393_SOX5
	SOX5	ENST00000546136.5	Target	ENST00000546136_SOX5
	CACNA1A	ENST00000587525.5	Target	ENST00000587525_CACNA1A
	ATP1A3	ENST00000602133.5	Target	ENST00000602133_ATP1A3
	GRIN2B	ENST00000609686.3	Target	ENST00000609686_GRIN2B
	CDKL5	ENST00000623535.1	Target	ENST00000623535_CDKL5
	KCNQ2	ENST00000629676.2	Target	ENST00000629676_KCNQ2
	RPAP3	ENST00000005386.8	Reference	ENST00000005386_RPAP3
	PVR	ENST00000187830.2	Reference	ENST00000187830_PVR
	MTMR9	ENST00000221086.8	Reference	ENST00000221086_MTMR9
	TBC1D12	ENST00000225235.4	Reference	ENST00000225235_TBC1D12
	RPS6KB1	ENST00000225577.9	Reference	ENST00000225577_RPS6KB1
	ZBTB24	ENST00000230122.3	Reference	ENST00000230122_ZBTB24
	LNPEP	ENST00000231368.10	Reference	ENST00000231368_LNPEP
	TRIM23	ENST00000231524.14	Reference	ENST00000231524_TRIM23
	KLHL18	ENST00000232766.6	Reference	ENST00000232766_KLHL18
	HEATR5B	ENST00000233099.6	Reference	ENST00000233099_HEATR5B
	GGCX	ENST00000233838.9	Reference	ENST00000233838_GGCX
	FBXO30	ENST00000237281.5	Reference	ENST00000237281_FBXO30
	PLA2G12A	ENST00000243501.10	Reference	ENST00000243501_PLA2G12A
	ZNF317	ENST00000247956.11	Reference	ENST00000247956_ZNF317
	RBSN	ENST00000253699.7	Reference	ENST00000253699_RBSN
	PTCD3	ENST00000254630.12	Reference	ENST00000254630_PTCD3
	IGHMBP2	ENST00000255078.7	Reference	ENST00000255078_IGHMBP2
	DPH2	ENST00000255108.8	Reference	ENST00000255108_DPH2
	ELP3	ENST00000256398.13	Reference	ENST00000256398_ELP3
	RELCH	ENST00000256858.10	Reference	ENST00000256858_RELCH
	HUS1	ENST00000258774.10	Reference	ENST00000258774_HUS1
	RAB21	ENST00000261263.5	Reference	ENST00000261263_RAB21
	C12rf49	ENST00000261318.5	Reference	ENST00000261318_C12rf49
	GPATCH2L	ENST00000261530.11	Reference	ENST00000261530_GPATCH2L
	RTRAF	ENST00000261700.8	Reference	ENST00000261700_RTRAF
	CNOT6	ENST00000261951.8	Reference	ENST00000261951_CNOT6
	PIK3CA	ENST00000263967.4	Reference	ENST00000263967_PIK3CA
	SLC7A6OS	ENST00000263997.11	Reference	ENST00000263997_SLC7A6OS
	CHST10	ENST00000264249.8	Reference	ENST00000264249_CHST10
	XRN1	ENST00000264951.8	Reference	ENST00000264951_XRN1
	ETNK1	ENST00000266517.8	Reference	ENST00000266517_ETNK1
	AKAP8	ENST00000269701.7	Reference	ENST00000269701_AKAP8
	FEM1A	ENST00000269856.4	Reference	ENST00000269856_FEM1A
	MRPS5	ENST00000272418.7	Reference	ENST00000272418_MRPS5
	RABL3	ENST00000273375.7	Reference	ENST00000273375_RABL3
	CEP164	ENST00000278935.8	Reference	ENST00000278935_CEP164
	TAOK2	ENST00000279394.7	Reference	ENST00000279394_TAOK2
	SPOPL	ENST00000280098.8	Reference	ENST00000280098_SPOPL
	FER	ENST00000281092.9	Reference	ENST00000281092_FER
	PEX13	ENST00000295030.6	Reference	ENST00000295030_PEX13
	ARL5A	ENST00000295087.13	Reference	ENST00000295087_ARL5A
	CCNT2	ENST00000295238.10	Reference	ENST00000295238_CCNT2
	POGLUT1	ENST00000295588.9	Reference	ENST00000295588_POGLUT1
	NEMF	ENST00000298310.10	Reference	ENST00000298310_NEMF
	ZFP28	ENST00000301318.7	Reference	ENST00000301318_ZFP28
	ZNF558	ENST00000301475.1	Reference	ENST00000301475_ZNF558
	E4F1	ENST00000301727.9	Reference	ENST00000301727_E4F1
	LETM1	ENST00000302787.3	Reference	ENST00000302787_LETM1
	TRIM35	ENST00000305364.9	Reference	ENST00000305364_TRIM35
	CBR4	ENST00000306193.8	Reference	ENST00000306193_CBR4
	HOOK3	ENST00000307602.9	Reference	ENST00000307602_HOOK3
	UTP23	ENST00000309822.7	Reference	ENST00000309822_UTP23
	OXR1	ENST00000312046.10	Reference	ENST00000312046_OXR1
	TMEM94	ENST00000314256.12	Reference	ENST00000314256_TMEM94
	PLEKHF2	ENST00000315367.4	Reference	ENST00000315367_PLEKHF2
	SNAPC5	ENST00000316634.6	Reference	ENST00000316634_SNAPC5
	WDR33	ENST00000322313.9	Reference	ENST00000322313_WDR33
	DDX10	ENST00000322536.8	Reference	ENST00000322536_DDX10
	EPM2AIP1	ENST00000322716.7	Reference	ENST00000322716_EPM2AIP1
	ZNF335	ENST00000322927.3	Reference	ENST00000322927_ZNF335
	SENP5	ENST00000323460.10	Reference	ENST00000323460_SENP5
	TAF1D	ENST00000323981.6	Reference	ENST00000323981_TAF1D
	PSEN1	ENST00000324501.10	Reference	ENST00000324501_PSEN1
	MED14	ENST00000324817.6	Reference	ENST00000324817_MED14
	MIEF1	ENST00000325301.7	Reference	ENST00000325301_MIEF1
	SHQ1	ENST00000325599.13	Reference	ENST00000325599_SHQ1
	ALG12	ENST00000330817.11	Reference	ENST00000330817_ALG12
	DMTF1	ENST00000331242.11	Reference	ENST00000331242_DMTF1
	CEP63	ENST00000332047.9	Reference	ENST00000332047_CEP63
	ASB7	ENST00000332783.11	Reference	ENST00000332783_ASB7
	ABHD17B	ENST00000333421.6	Reference	ENST00000333421_ABHD17B
	UBE2E2	ENST00000335798.8	Reference	ENST00000335798_UBE2E2
	ZNF354A	ENST00000335815.7	Reference	ENST00000335815_ZNF354A
	ZNF212	ENST00000335870.6	Reference	ENST00000335870_ZNF212
	PPP2R5E	ENST00000337537.8	Reference	ENST00000337537_PPP2R5E
	PRPF4B	ENST00000337659.11	Reference	ENST00000337659_PRPF4B
	TBCCD1	ENST00000338733.10	Reference	ENST00000338733_TBCCD1
	ZNF621	ENST00000339296.10	Reference	ENST00000339296_ZNF621
	TSTD2	ENST00000341170.5	Reference	ENST00000341170_TSTD2
	ST3GAL2	ENST00000342907.3	Reference	ENST00000342907_ST3GAL2
	RNF38	ENST00000350199.8	Reference	ENST00000350199_RNF38
	STAU2	ENST00000355780.9	Reference	ENST00000355780_STAU2
	MYO9A	ENST00000356056.10	Reference	ENST00000356056_MYO9A
	BRPF3	ENST00000357641.10	Reference	ENST00000357641_BRPF3
	ELK4	ENST00000357992.8	Reference	ENST00000357992_ELK4
	RABEP2	ENST00000358201.9	Reference	ENST00000358201_RABEP2
	TRIM33	ENST00000358465.7	Reference	ENST00000358465_TRIM33
	ACADSB	ENST00000358776.6	Reference	ENST00000358776_ACADSB
	VSIG10	ENST00000359236.10	Reference	ENST00000359236_VSIG10
	ATG2B	ENST00000359933.6	Reference	ENST00000359933_ATG2B
	CDC42SE2	ENST00000360515.7	Reference	ENST00000360515_CDC42SE2
	ZNF148	ENST00000360647.8	Reference	ENST00000360647_ZNF148
	ZNF830	ENST00000361952.5	Reference	ENST00000361952_ZNF830
	MTR	ENST00000366577.10	Reference	ENST00000366577_MTR
	EXOC8	ENST00000366645.1	Reference	ENST00000366645_EXOC8
	COG2	ENST00000366669.9	Reference	ENST00000366669_COG2
	ETV3	ENST00000368192.9	Reference	ENST00000368192_ETV3
	KHDC4	ENST00000368320.7	Reference	ENST00000368320_KHDC4
	SMNDC1	ENST00000369603.9	Reference	ENST00000369603_SMNDC1
	DR1	ENST00000370272.9	Reference	ENST00000370272_DR1
	HS2ST1	ENST00000370550.10	Reference	ENST00000370550_HS2ST1
	AC118549.1	ENST00000370798.5	Reference	ENST00000370798_AC118549.1
	PHF6	ENST00000370803.7	Reference	ENST00000370803_PHF6
	MCTS1	ENST00000371317.10	Reference	ENST00000371317_MCTS1
	STAU1	ENST00000371856.6	Reference	ENST00000371856_STAU1
	TP53RK	ENST00000372114.4	Reference	ENST00000372114_TP53RK
	TCEAL1	ENST00000372625.8	Reference	ENST00000372625_TCEAL1
	FAM149B1	ENST00000372955.7	Reference	ENST00000372955_FAM149B1
	RBBP4	ENST00000373493.10	Reference	ENST00000373493_RBBP4
	ZBTB6	ENST00000373659.4	Reference	ENST00000373659_ZBTB6
	USP48	ENST00000374732.7	Reference	ENST00000374732_USP48
	MRPL50	ENST00000374865.5	Reference	ENST00000374865_MRPL50
	ABHD13	ENST00000375898.4	Reference	ENST00000375898_ABHD13
	GPR180	ENST00000376958.5	Reference	ENST00000376958_GPR180
	DCAF10	ENST00000377724.8	Reference	ENST00000377724_DCAF10
	GBA2	ENST00000378103.7	Reference	ENST00000378103_GBA2
	CEP104	ENST00000378230.8	Reference	ENST00000378230_CEP104
	ATL2	ENST00000378954.9	Reference	ENST00000378954_ATL2
	MCUR1	ENST00000379170.8	Reference	ENST00000379170_MCUR1
	LYRM7	ENST00000379380.9	Reference	ENST00000379380_LYRM7
	FASTKD5	ENST00000380266.4	Reference	ENST00000380266_FASTKD5
	KDM4C	ENST00000381309.7	Reference	ENST00000381309_KDM4C
	MTMR12	ENST00000382142.8	Reference	ENST00000382142_MTMR12
	COPS2	ENST00000388901.10	Reference	ENST00000388901_COPS2
	TRAF3IP1	ENST00000391993.7	Reference	ENST00000391993_TRAF3IP1
	ASH1L	ENST00000392403.8	Reference	ENST00000392403_ASH1L
	VTI1A	ENST00000393077.2	Reference	ENST00000393077_VTI1A
	TGFBRAP1	ENST00000393359.7	Reference	ENST00000393359_TGFBRAP1
	GOLGB1	ENST00000393667.7	Reference	ENST00000393667_GOLGB1
	MATR3	ENST00000394805.7	Reference	ENST00000394805_MATR3
	ZNF134	ENST00000396161.10	Reference	ENST00000396161_ZNF134
	EAF1	ENST00000396842.7	Reference	ENST00000396842_EAF1
	RBAK	ENST00000396912.2	Reference	ENST00000396912_RBAK
	PARG	ENST00000402038.7	Reference	ENST00000402038_PARG
	RBM18	ENST00000417201.4	Reference	ENST00000417201_RBM18
	BRAP	ENST00000419234.9	Reference	ENST00000419234_BRAP
	TBCEL	ENST00000422003.6	Reference	ENST00000422003_TBCEL
	IFT22	ENST00000422177.5	Reference	ENST00000422177_IFT22
	ATXN1L	ENST00000427980.7	Reference	ENST00000427980_ATXN1L
	CACTIN	ENST00000429344.7	Reference	ENST00000429344_CACTIN
	RBMX	ENST00000431446.7	Reference	ENST00000431446_RBMX
	KANSL3	ENST00000431828.6	Reference	ENST00000431828_KANSL3
	PPHLN1	ENST00000432191.6	Reference	ENST00000432191_PPHLN1
	MRPL32	ENST00000432845.1	Reference	ENST00000432845_MRPL32
	TRIM39	ENST00000438076.5	Reference	ENST00000438076_TRIM39
	MSL3P1	ENST00000438684.1	Reference	ENST00000438684_MSL3P1
	LRCH3	ENST00000438796.6	Reference	ENST00000438796_LRCH3
	CTDSPL	ENST00000443503.6	Reference	ENST00000443503_CTDSPL
	CDK12	ENST00000447079.5	Reference	ENST00000447079_CDK12
	EARS2	ENST00000449606.5	Reference	ENST00000449606_EARS2
	FASTKD1	ENST00000453929.6	Reference	ENST00000453929_FASTKD1
	SEC16A	ENST00000453963.5	Reference	ENST00000453963_SEC16A
	ZNF302	ENST00000457781.6	Reference	ENST00000457781_ZNF302
	IQCJ-SCHIP1	ENST00000460298.3	Reference	ENST00000460298_IQCJ-SCHIP1
	ARF5	ENST00000463733.5	Reference	ENST00000463733_ARF5
	KAT2A	ENST00000465682.5	Reference	ENST00000465682_KAT2A
	DNAJC24	ENST00000465995.6	Reference	ENST00000465995_DNAJC24
	PSMB4	ENST00000466425.1	Reference	ENST00000466425_PSMB4
	STAG3L5P	ENST00000473757.5	Reference	ENST00000473757_STAG3L5P
	KRIT1	ENST00000475770.5	Reference	ENST00000475770_KRIT1
	TIMM23B	ENST00000478381.5	Reference	ENST00000478381_TIMM23B
	TFG	ENST00000481203.1	Reference	ENST00000481203_TFG
	DHX36	ENST00000481941.5	Reference	ENST00000481941_DHX36
	GCC2	ENST00000482325.5	Reference	ENST00000482325_GCC2
	TOR1AIP2	ENST00000482587.5	Reference	ENST00000482587_TOR1AIP2
	RABGGTB	ENST00000485459.5	Reference	ENST00000485459_RABGGTB
	RPL21	ENST00000485756.1	Reference	ENST00000485756_RPL21
	TMEM9	ENST00000485839.6	Reference	ENST00000485839_TMEM9
	RPLP1	ENST00000487304.6	Reference	ENST00000487304_RPLP1
	DMAP1	ENST00000488433.5	Reference	ENST00000488433_DMAP1
	SERP2	ENST00000493476.1	Reference	ENST00000493476_SERP2
	GPALPP1	ENST00000497558.5	Reference	ENST00000497558_GPALPP1
	G3BP2	ENST00000511868.5	Reference	ENST00000511868_G3BP2
	SREK1IP1	ENST00000513458.9	Reference	ENST00000513458_SREK1IP1
	FAM92A	ENST00000521641.5	Reference	ENST00000521641_FAM92A
	PPP2R1B	ENST00000527614.5	Reference	ENST00000527614_PPP2R1B
	SNX7	ENST00000528824.1	Reference	ENST00000528824_SNX7
	FNBP4	ENST00000530207.1	Reference	ENST00000530207_FNBP4
	C11rf74	ENST00000531554.6	Reference	ENST00000531554_C11rf74
	RPS13	ENST00000531908.5	Reference	ENST00000531908_RPS13
	KAT8	ENST00000539683.2	Reference	ENST00000539683_KAT8
	AC022966.1	ENST00000542802.7	Reference	ENST00000542802_AC022966.1
	LATS1	ENST00000543571.6	Reference	ENST00000543571_LATS1
	PFDN5	ENST00000552341.5	Reference	ENST00000552341_PFDN5
	PPP4R3A	ENST00000554684.5	Reference	ENST00000554684_PPP4R3A
	CDC42BPB	ENST00000559043.1	Reference	ENST00000559043_CDC42BPB
	CSNK2A2	ENST00000563307.1	Reference	ENST00000563307_CSNK2A2
	PELP1	ENST00000574876.5	Reference	ENST00000574876_PELP1
	OTUD7B	ENST00000581312.6	Reference	ENST00000581312_OTUD7B
	DAZAP1	ENST00000585485.2	Reference	ENST00000585485_DAZAP1
	TMEM259	ENST00000593068.7	Reference	ENST00000593068_TMEM259
	ZSWIM8	ENST00000604729.5	Reference	ENST00000604729_ZSWIM8
	ZSWIM9	ENST00000614654.2	Reference	ENST00000614654_ZSWIM9
	NR2C2	ENST00000617312.4	Reference	ENST00000617312_NR2C2
	C18rf25	ENST00000619301.4	Reference	ENST00000619301_C18rf25
	ARHGEF10	ENST00000619613.4	Reference	ENST00000619613_ARHGEF10
	FGFR1OP	ENST00000622353.4	Reference	ENST00000622353_FGFR1OP
	STRADA	ENST00000638708.1	Reference	ENST00000638708_STRADA
	HNRNPU	ENST00000640218.2	Reference	ENST00000640218_HNRNPU
	TASOR2	ENST00000645567.1	Reference	ENST00000645567_TASOR2

## Sheet: Table S3
	Table S3: Assesment of the Medeliome using Minimum Required Sequence Depth (MSRD) Algorithm
	MSRD calculates the short read RNA sequencing (srRNAseq) depth required for sufficient read coverage across splice junctions to robustly assess alternative splicing events using RNA obtained from different clinically accessible tissues.
	MSRD Results (Splice junction read coverage = 8, Proportion of splice junctions covered = 75%, Confidence level = 95%)							List of genes for which there is no sequecing depth able to robustly assess splicing using RNAseq using RNA from Blood, Fibroblasts or LCLs.
	Mendeliome (Nijmegen DG Panel 3.2.0)	MRSD (Blood)	MRSD (Fibroblasts)	MRSD (LCL)	MRSD (Muscle)			Silent Mendelian Genes
	A2M	-	168.32	-	9.6			A2ML1
	A2ML1	-	-	-	-			ABCA12
	A4GALT	-	14.88	110.72	53.76			ABCA3
	AAAS	20.72	4.4	4	12.16			ABCA4
	AAGAB	72.56	8.16	9.28	14.16			ABCB11
	AARS2	-	33.52	24.32	305.6			ABCB6
	AASS	-	33.92	-	90.64			ABCC2
	ABAT	-	229.04	-	-			ABCC6
	ABCA1	-	112.24	-	503.68			ABCC8
	ABCA12	-	-	-	-			ABCG5
	ABCA2	44.72	34.8	-	63.68			ABCG8
	ABCA3	-	-	-	112.72			ACAN
	ABCA4	-	-	-	-			ACSL6
	ABCA5	-	84.16	13.28	11.84			ACTC1
	ABCB10	-	23.04	16.32	32.32			ACTL6B
	ABCB11	-	-	-	-			ACTN2
	ABCB4	-	-	260.08	-			ACVR2B
	ABCB6	-	-	-	-			ADAMTS13
	ABCB7	155.44	19.28	5.52	12.96			ADAMTS17
	ABCC1	-	16.4	27.12	37.04			ADAMTS18
	ABCC2	-	-	-	-			ADAMTS19
	ABCC6	-	-	-	-			ADAMTS3
	ABCC8	-	-	-	-			ADAMTS9
	ABCC9	-	44.08	-	28.8			ADAMTSL2
	ABCD1	34.56	34.48	88.72	21.12			ADAT3
	ABCD2	-	-	129.2	-			ADCY1
	ABCD3	-	10.72	19.6	31.2			ADCY10
	ABCD4	131.2	21.68	22.16	53.44			ADCY5
	ABCG5	-	-	-	-			ADIPOQ
	ABCG8	-	-	-	-			AFF2
	ABHD12	56.8	7.2	6.88	36.16			AFF3
	ABHD5	8	12.8	31.76	33.04			AFP
	ABL1	-	6.64	30.4	22.48			AGBL1
	ACACA	-	118.8	228.96	235.28			AGMO
	ACAD8	74	21.52	15.92	12.8			AGT
	ACAD9	53.36	6.8	9.28	11.52			AGTR1
	ACADM	362.88	8.88	1.52	3.84			AGXT
	ACADS	32	27.92	10.32	2.88			AHSG
	ACADSB	-	22.32	16.4	28.48			AIPL1
	ACADVL	3.6	2.32	1.36	0.48			AIRE
	ACAN	-	-	-	-			AK7
	ACAT1	62.24	4.32	2.88	1.52			AKR1C2
	ACAT2	52.48	14.64	1.68	111.44			AKR1D1
	ACBD5	422.4	19.84	15.52	27.68			ALB
	ACD	40.72	24.48	10.24	63.44			ALDH1A2
	ACE	-	117.28	-	-			ALDOB
	ACER3	297.36	50.56	143.36	-			ALG10
	ACKR3	-	168.32	48.64	50.96			ALG11
	ACO2	16.64	3.6	2.16	0.96			ALK
	ACOX1	22.72	15.2	19.12	16.88			ALOX12B
	ACOX2	-	44.16	-	260.8			ALOXE3
	ACP5	99.84	-	17.6	-			ALPI
	ACSF3	79.2	22.32	10.56	50.48			ALPK3
	ACSL4	122.24	9.28	10.32	79.44			ALX1
	ACSL6	-	-	-	-			ALX3
	ACTA1	-	-	115.52	0.08			ALX4
	ACTA2	21.36	4.24	8.72	5.28			AMBN
	ACTB	0.08	0.08	0.08	0.8			AMELX
	ACTC1	-	-	-	10.4			AMER1
	ACTG1	0.32	0.16	0.08	1.68			AMH
	ACTG2	-	154.64	375.28	103.44			AMHR2
	ACTL6A	71.36	4.56	3.12	25.28			AMN
	ACTL6B	-	-	-	-			AMPD1
	ACTN1	2.4	1.04	160.96	32.56			AMT
	ACTN2	-	-	-	0.32			AMTN
	ACTN4	4.96	1.2	2.96	9.52			ANG
	ACVR1	-	6.8	-	72.72			ANGPT2
	ACVR1B	276.72	25.6	-	59.44			ANGPTL3
	ACVR2B	-	-	-	-			ANK1
	ACVRL1	-	21.36	-	36			ANK2
	ACY1	-	26.24	13.28	23.36			ANK3
	ADA	105.52	11.92	2.32	109.52			ANKS1B
	ADAM10	49.36	4.48	12.8	91.36			ANO3
	ADAM17	250.72	10.56	36.16	84.56			ANO5
	ADAM22	-	-	110.16	-			AP3B2
	ADAM9	208.08	1.12	15.2	20.48			APC2
	ADAMTS1	-	1.92	-	11.52			APOA1
	ADAMTS10	-	494.96	-	357.2			APOA2
	ADAMTS13	-	-	-	-			APOA5
	ADAMTS17	-	-	-	-			APOB
	ADAMTS18	-	-	-	-			APOC2
	ADAMTS19	-	-	-	-			APOC3
	ADAMTS2	-	3.68	-	-			AQP2
	ADAMTS3	-	-	-	-			AQP5
	ADAMTS9	-	-	-	473.36			ARMC2
	ADAMTSL2	-	-	-	-			ARMC4
	ADAMTSL4	77.68	39.68	-	37.92			ARMC5
	ADAR	12.64	4.48	2.32	30.64			ARR3
	ADARB1	-	34.8	-	95.92			ARX
	ADAT3	-	-	-	-			ASB10
	ADCK2	66.56	18.88	9.52	29.36			ASCL1
	ADCK5	142.64	83.68	40.8	133.52			ASIP
	ADCY1	-	-	-	-			ASPA
	ADCY10	-	-	-	-			ASRGL1
	ADCY3	209.76	7.12	5.68	56.48			ASXL3
	ADCY5	-	-	-	324.08			ATCAY
	ADCY6	-	25.6	-	44.72			ATL1
	ADD3	44.4	5.52	11.36	224.88			ATP1A2
	ADH5	24.32	0.8	2.08	6.16			ATP1A3
	ADIPOQ	-	-	-	-			ATP2B2
	ADIPOR1	1.04	2.32	2.64	4			ATP2B3
	ADK	117.28	8.08	5.36	19.84			ATP4A
	ADNP	-	388.88	215.04	-			ATP6V0A4
	ADSL	21.84	4.32	2.4	2.08			ATP6V1B1
	AEBP1	-	7.12	472.88	50			ATP7B
	AFF2	-	-	-	-			ATP8A2
	AFF3	-	-	-	-			ATXN3
	AFF4	-	27.76	114.48	69.28			ATXN8OS
	AFG3L2	95.12	7.12	3.68	3.2			AURKC
	AFP	-	-	-	-			AVIL
	AGA	44.08	15.52	11.36	89.92			AVP
	AGAP1	-	33.84	-	64.08			AVPR2
	AGBL1	-	-	-	-			B4GALNT1
	AGBL5	269.2	74.96	33.36	200.32			BAAT
	AGK	-	16.32	7.6	93.92			BACH2
	AGL	-	76.32	39.28	35.28			BCHE
	AGMO	-	-	-	-			BCL11B
	AGO2	35.2	61.84	24.48	36.48			BEAN1
	AGPAT2	5.44	4.16	10.32	12.4			BEST1
	AGPS	419.52	10.16	9.28	40.08			BFSP1
	AGRN	-	25.44	31.04	445.84			BFSP2
	AGT	-	-	-	9.84			BIN1
	AGTPBP1	101.2	73.28	33.12	88.08			BMP15
	AGTR1	-	-	-	-			BMP2
	AGXT	-	-	-	-			BMP4
	AHCY	17.68	2	1.52	3.76			BMP6
	AHDC1	-	256	-	47.6			BMP7
	AHI1	-	38.16	176.56	162.16			BMPR1B
	AHNAK2	-	396.72	-	-			BOLA2
	AHR	-	11.6	25.28	-			BRCA2
	AHSG	-	-	-	-			BRDT
	AICDA	-	-	11.04	-			BRSK2
	AIFM1	55.2	9.04	4.96	6.32			BSND
	AIMP1	120.96	4.32	2.88	6.96			BTD
	AIMP2	85.76	7.2	9.12	5.2			BTG4
	AIP	3.6	4.08	1.28	6.96			C1QTNF5
	AIPL1	-	-	-	-			C2
	AIRE	-	-	-	-			C4A
	AK1	51.04	8.24	68.96	1.36			C4B
	AK2	16.16	2.48	0.88	5.04			C6
	AK7	-	-	-	-			C7
	AKAP9	-	101.84	217.2	208.08			C8A
	AKR1C1	-	9.76	-	14.08			C8B
	AKR1C2	-	-	-	-			C8G
	AKR1D1	-	-	-	-			C9
	AKT1	14.32	3.76	5.76	9.52			CA5A
	AKT2	7.68	3.04	2.4	2.48			CA8
	AKT3	-	19.36	91.84	-			CABP2
	ALAD	54.48	10.4	15.28	25.04			CABP4
	ALAS2	8.24	-	-	-			CACNA1A
	ALB	-	-	-	-			CACNA1B
	ALDH18A1	-	5.12	4.72	276.32			CACNA1D
	ALDH1A2	-	-	-	373.92			CACNA1E
	ALDH1A3	-	51.52	-	438			CACNA1F
	ALDH1B1	-	12.72	15.28	22.56			CACNA1G
	ALDH2	5.68	6.8	28.88	2.08			CACNA1H
	ALDH3A2	95.36	11.92	11.84	12.88			CACNA1S
	ALDH4A1	316.64	39.04	57.76	11.6			CACNA2D2
	ALDH5A1	-	-	23.36	58.64			CACNA2D4
	ALDH6A1	-	21.04	24.32	41.6			CACNB2
	ALDH7A1	-	4.08	-	44.56			CACNB4
	ALDOA	-	140	228.4	-			CACNG2
	ALDOB	-	-	-	-			CALCRL
	ALG1	63.2	6.08	14.56	64.88			CAMK2A
	ALG10	-	-	-	-			CAMK2B
	ALG11	-	-	-	-			CAMTA1
	ALG12	47.52	12.08	12.64	37.28			CAPN12
	ALG13	-	26.24	19.12	94.24			CARD14
	ALG14	-	16.48	30.4	339.52			CASP14
	ALG2	287.12	7.68	10.88	147.28			CASP8
	ALG3	21.36	3.68	4.08	10.64			CASQ1
	ALG6	154.4	24	20.24	252.16			CASQ2
	ALG8	95.12	6	6.72	63.68			CASR
	ALG9	-	18.88	14.08	127.28			CASZ1
	ALK	-	-	-	-			CATSPER1
	ALKBH1	131.2	27.36	14.8	29.44			CATSPER2
	ALKBH8	-	68.48	78.56	350.72			CAV3
	ALMS1	-	278.32	-	-			CBX2
	ALOX12B	-	-	-	-			CCDC103
	ALOXE3	-	-	-	-			CCDC114
	ALPI	-	-	-	-			CCDC141
	ALPK1	83.92	90.4	43.44	-			CCDC151
	ALPK3	-	-	-	6.56			CCDC39
	ALPL	3.36	-	-	-			CCDC40
	ALS2	-	30.4	114.48	47.76			CCDC65
	ALX1	-	-	-	-			CCNO
	ALX3	-	-	-	-			CD28
	ALX4	-	-	-	-			CD3G
	AMACR	-	33.76	26.56	153.84			CD8A
	AMBN	-	-	-	-			CDH1
	AMELX	-	-	-	-			CDH15
	AMER1	-	-	-	-			CDH23
	AMH	-	-	-	-			CDH3
	AMHR2	-	-	-	-			CDHR1
	AMMECR1	-	59.52	76.88	-			CDKL5
	AMN	-	-	-	-			CDKN2A
	AMPD1	-	-	-	6.16			CDON
	AMPD2	9.2	9.28	15.2	306.16			CDSN
	AMPD3	-	-	143.36	438			CEACAM16
	AMT	-	-	-	-			CEL
	AMTN	-	-	-	-			CELA2A
	ANAPC1	-	80.08	36.08	307.68			CELSR1
	ANG	-	-	-	-			CERKL
	ANGPT1	-	9.6	-	693.52			CERS1
	ANGPT2	-	-	-	-			CERS3
	ANGPTL3	-	-	-	-			CETP
	ANGPTL4	-	38.8	-	95.92			CFC1
	ANK1	-	-	-	-			CFHR1
	ANK2	-	-	-	227.52			CFHR2
	ANK3	-	-	-	-			CFHR3
	ANKFY1	362.88	29.28	60.8	78.64			CFHR4
	ANKH	37.92	8.4	24.96	8.48			CFHR5
	ANKLE2	29.6	5.36	6.4	11.2			CFI
	ANKRD1	-	42.96	-	18.16			CFTR
	ANKRD11	55.36	15.04	16.72	27.44			CHAT
	ANKRD17	-	18	34.72	38.24			CHCHD10
	ANKRD26	-	229.04	217.2	305.6			CHD5
	ANKS1B	-	-	-	-			CHN1
	ANKS6	-	26.64	-	178.88			CHRDL1
	ANLN	-	81.68	24.96	-			CHRM2
	ANO10	20.72	6.72	114.16	57.52			CHRM3
	ANO3	-	-	-	-			CHRNA1
	ANO5	-	-	-	50.4			CHRNA2
	ANO6	-	8.72	27.52	14.48			CHRNA3
	ANTXR1	-	3.52	-	190			CHRNA4
	ANTXR2	50.64	5.84	76.32	78			CHRNB1
	ANXA11	1.36	1.44	1.28	1.92			CHRNB2
	AP1B1	37.04	17.44	11.44	27.04			CHRND
	AP1S1	25.68	1.52	1.84	38.4			CHRNE
	AP1S2	170.48	44.24	11.52	41.84			CHRNG
	AP1S3	-	-	20	-			CHST6
	AP2M1	2.16	0.56	1.6	2.16			CHST8
	AP2S1	2.8	0.88	1.68	3.76			CIB2
	AP3B1	69.2	7.12	14.48	57.76			CIDEC
	AP3B2	-	-	-	-			CLCN1
	AP3D1	28.88	5.84	8.48	7.84			CLCN4
	AP4B1	44.24	15.76	9.52	42.8			CLCN5
	AP4E1	-	85.36	114.48	127.36			CLCNKA
	AP4M1	132.88	13.76	24.24	46.32			CLCNKB
	AP4S1	-	66.88	54.72	100.16			CLDN1
	AP5Z1	13.6	10.64	8.88	45.52			CLDN10
	APC	-	244.24	220.24	485.12			CLDN14
	APC2	-	-	-	-			CLDN16
	APCDD1	-	109.36	-	140.16			CLDN19
	APOA1	-	-	-	-			CLDN2
	APOA2	-	-	-	-			CLIC5
	APOA5	-	-	-	-			CLRN1
	APOB	-	-	-	-			CLRN2
	APOC2	-	-	-	-			CNGA1
	APOC3	-	-	-	-			CNGA3
	APOE	-	28.64	243.04	50			CNGB1
	APOL1	-	-	260.08	-			CNGB3
	APOO	155.52	25.44	9.28	17.28			CNKSR2
	APP	28.56	0.64	22.96	8.16			CNTN1
	APRT	3.68	1.6	1.04	8.08			CNTN2
	APTX	-	-	434.08	-			CNTNAP2
	AQP2	-	-	-	-			COL10A1
	AQP5	-	-	-	-			COL11A2
	AR	-	56.64	-	241.36			COL13A1
	ARCN1	31.76	2.24	3.28	15.28			COL14A1
	ARF1	0.8	0.4	0.48	0.88			COL17A1
	ARFGEF2	-	38.16	60.8	93.92			COL25A1
	ARG1	13.04	-	-	-			COL2A1
	ARHGAP24	122.24	13.68	-	503.68			COL4A3
	ARHGAP26	19.84	-	-	-			COL4A4
	ARHGAP29	-	16	-	94.64			COL4A6
	ARHGAP31	-	54.24	60.8	-			COL6A5
	ARHGAP35	132.64	6.16	10.88	17.52			COL8A2
	ARHGDIA	1.12	0.56	0.64	3.04			COL9A1
	ARHGEF1	2.64	9.12	4.32	33.52			COL9A3
	ARHGEF10	-	13.6	-	373.92			COLEC10
	ARHGEF18	37.92	29.28	21.68	127.28			COLEC11
	ARHGEF2	8.16	6.96	10.56	52.88			COLQ
	ARHGEF28	-	88.4	-	-			COMP
	ARHGEF6	74	40.8	20.8	46.64			COMT
	ARHGEF9	-	-	228.96	-			CORIN
	ARID1A	155.52	46.4	32.72	42.08			COX4I2
	ARID1B	-	37.12	43.44	61.12			COX6A2
	ARID2	-	101.84	108.56	254.64			COX6B2
	ARIH1	62.24	7.12	7.12	8			COX7B2
	ARL13B	-	24.8	64.56	-			COX8C
	ARL2	15.36	1.92	1.6	1.68			CP
	ARL2BP	45.2	2.88	7.76	15.12			CPA6
	ARL3	45.2	4.32	4.16	20.48			CPAMD8
	ARL6	-	76.64	62.4	-			CPLX1
	ARL6IP1	9.44	2.24	1.2	23.36			CPN1
	ARMC2	-	-	-	-			CRB1
	ARMC4	-	-	-	-			CRB2
	ARMC5	-	-	-	438			CREB3L3
	ARMC9	-	17.68	28.32	-			CRX
	ARNT2	-	556.56	-	-			CRYAA
	ARPC1B	0.56	0.96	0.48	26.48			CRYAB
	ARR3	-	-	-	-			CRYBA1
	ARSA	8.56	7.04	16.48	49.52			CRYBA2
	ARSB	262.32	19.84	60.96	-			CRYBA4
	ARSG	148.72	-	87.44	-			CRYBB1
	ARV1	311.04	10.72	12	28.64			CRYBB2
	ARX	-	-	-	173.36			CRYBB3
	ASAH1	8.4	9.36	7.28	22.24			CRYGB
	ASB10	-	-	-	12.48			CRYGC
	ASCC1	-	403.2	122	-			CRYGD
	ASCL1	-	-	-	-			CRYGS
	ASH1L	-	24.88	40.48	21.76			CRYM
	ASIP	-	-	-	-			CSF2RA
	ASL	15.52	4.08	5.04	62.24			CSGALNACT1
	ASNS	64.24	6.8	3.52	146			CSRP3
	ASPA	-	-	-	-			CTLA4
	ASPH	202.48	1.6	150	76.88			CTNNA2
	ASPM	-	575.04	40.48	-			CTNNA3
	ASPSCR1	55.92	15.52	13.36	13.28			CTNND2
	ASRGL1	-	-	-	183.92			CTTNBP2
	ASS1	-	3.12	206.8	7.92			CUBN
	ASXL1	362.88	18.96	19.12	38.08			CUX2
	ASXL2	-	97.2	121.52	307.68			CYP11A1
	ASXL3	-	-	-	-			CYP11B1
	ATAD1	209.76	4.96	2.88	9.28			CYP11B2
	ATAD3A	285.28	29.28	23.52	28.16			CYP17A1
	ATAD3B	211.76	43.04	34.32	93.36			CYP19A1
	ATCAY	-	-	-	-			CYP21A2
	ATF3	-	384.48	19.2	85.28			CYP24A1
	ATF6	15.44	9.92	6.08	31.6			CYP26B1
	ATG4A	164.24	38.24	18.56	24.96			CYP26C1
	ATG5	159.28	6.96	7.52	26.48			CYP27B1
	ATG7	30.88	11.92	27.12	67.6			CYP2A6
	ATIC	51.44	3.2	1.6	7.52			CYP2B6
	ATL1	-	-	-	-			CYP2C19
	ATL3	79.6	9.04	14.64	294.56			CYP2C8
	ATM	-	85.68	143.36	449.84			CYP2C9
	ATN1	131.2	4.24	8.16	5.04			CYP3A4
	ATP11C	-	30.48	40.48	-			CYP4F22
	ATP13A2	70.64	25.12	30.4	49.92			DAB1
	ATP1A1	8.64	1.04	0.8	8.72			DACT1
	ATP1A2	-	-	-	1.12			DAG1
	ATP1A3	-	-	-	-			DAO
	ATP2A1	-	-	430.16	0.88			DBH
	ATP2A2	138.4	2.24	4.24	0.72			DCC
	ATP2B2	-	-	-	-			DCDC2
	ATP2B3	-	-	-	-			DCHS1
	ATP2C1	311.04	6.24	7.44	40.56			DCT
	ATP4A	-	-	-	-			DCX
	ATP6AP1	3.36	3.04	4.64	9.6			DDC
	ATP6AP2	6.8	0.8	2.32	20.24			DHH
	ATP6V0A1	76.4	30.16	21.68	13.76			DISP1
	ATP6V0A2	271.12	39.6	12.08	81.04			DLG3
	ATP6V0A4	-	-	-	-			DLL3
	ATP6V0C	0.48	0.64	1.04	1.12			DLL4
	ATP6V1A	82.08	15.84	12.8	126.64			DLX3
	ATP6V1B1	-	-	-	-			DLX4
	ATP6V1B2	5.04	2.88	5.04	7.04			DLX5
	ATP6V1E1	2.4	1.68	1.36	1.6			DLX6
	ATP7A	-	198.4	107.52	-			DMC1
	ATP7B	-	-	-	-			DMD
	ATP8A2	-	-	-	-			DMGDH
	ATP8B1	-	35.12	-	-			DMP1
	ATPAF1	-	87.52	35.84	36			DMRT1
	ATPAF2	39.28	15.76	11.2	24.64			DMRT2
	ATR	-	50.88	81.04	335.92			DNAAF1
	ATRX	-	34.8	54.32	103.44			DNAAF3
	ATXN1	-	229.04	121.52	256.96			DNAH1
	ATXN10	26.24	1.84	1.52	3.92			DNAH10
	ATXN2	285.28	16.96	18.08	31.68			DNAH11
	ATXN2L	34.08	6.8	3.44	12.96			DNAH17
	ATXN3	-	-	-	-			DNAH2
	ATXN7	-	373.44	143.36	324.32			DNAH5
	ATXN8OS	-	-	-	-			DNAH8
	AUH	211.76	31.52	45.68	26.24			DNAH9
	AURKC	-	-	-	-			DNAI1
	AUTS2	-	341.6	-	317.2			DNAI2
	AVIL	-	-	-	370.48			DNAJB13
	AVP	-	-	-	-			DNAJB5
	AVPR2	-	-	-	-			DNAJC6
	AXIN1	-	43.04	26.88	29.28			DNMT3B
	AXIN2	-	437.28	-	128.16			DOCK3
	AXL	-	2.96	-	115.12			DOK7
	B2M	0.16	0.32	0.08	1.04			DPP6
	B3GALNT1	-	111.36	-	-			DPY19L2
	B3GALNT2	-	24	59.52	26.08			DPYS
	B3GAT3	10.32	4	6.48	34			DPYSL5
	B4GALNT1	-	-	-	199.76			DRC1
	B4GALT1	44.4	2.56	3.52	36.4			DRD4
	B4GALT7	53.84	5.92	9.52	25.84			DRP2
	B9D1	-	19.04	31.84	176.16			DSC2
	B9D2	49.36	45.6	38.8	-			DSC3
	BAAT	-	-	-	-			DSG1
	BACH2	-	-	-	-			DSG3
	BAG3	-	4.4	-	1.04			DSG4
	BANF1	9.04	1.68	1.52	1.84			DSPP
	BAP1	22.48	7.12	10.4	7.92			DTNA
	BARD1	-	297.44	34.72	-			DUOX2
	BAX	5.92	2.16	1.68	39.92			DUOXA2
	BAZ2B	-	168.32	228.96	208.08			EBF3
	BBIP1	-	-	218.8	-			ECEL1
	BBS1	-	21.52	54.32	74.8			EDA
	BBS10	-	46.96	217.2	438			EDAR
	BBS12	-	48.56	-	-			EDARADD
	BBS2	171.6	8.56	23.04	13.2			EDN3
	BBS4	-	21.36	43.68	44.08			EDNRA
	BBS5	-	49.6	239.44	109.52			EGF
	BBS7	-	11.36	32.72	186.96			ELP4
	BBS9	-	28.64	98.16	317.2			EMG1
	BCAP31	2.08	0.96	1.68	5.12			ENAM
	BCAS3	92.32	69.44	114.48	42.72			EPB41
	BCAT1	-	15.92	22.4	-			EPCAM
	BCAT2	88.32	8	3.76	11.2			EPHA7
	BCHE	-	-	-	-			EPO
	BCKDHA	9.36	9.2	2.56	3.12			EPS8L3
	BCKDHB	-	13.76	8.48	79.28			ERBB3
	BCKDK	7.12	3.44	3.12	5.52			ERBB4
	BCL10	51.92	10.32	7.68	316.24			ESPN
	BCL11A	-	-	76.32	-			ESR1
	BCL11B	-	-	-	-			ESR2
	BCL2	-	-	10	473.36			ESRP1
	BCL7A	-	237.6	114.48	65.28			ESRRB
	BCOR	-	65.12	61.2	76.4			EXPH5
	BCORL1	-	229.84	-	-			EYA1
	BCS1L	-	177.52	104	-			EYA4
	BDP1	-	111.28	217.2	342.48			EYS
	BEAN1	-	-	-	-			F11
	BEST1	-	-	-	-			F12
	BFSP1	-	-	-	-			F13B
	BFSP2	-	-	-	-			F2
	BGN	-	1.2	434.08	38.32			F7
	BICC1	-	15.28	-	307.68			F8
	BICD2	125.36	11.68	43.44	27.28			F9
	BIN1	-	-	-	140.16			FA2H
	BLK	85.68	-	3.12	-			FASLG
	BLM	-	-	24.16	-			FAT2
	BLNK	-	-	1.84	-			FCGR2B
	BLOC1S1	1.92	1.6	2.08	1.6			FCGR2C
	BLOC1S3	-	194.4	82.4	-			FCGR3A
	BLOC1S5	-	21.68	11.68	76.56			FCN3
	BLOC1S6	-	10.08	7.52	57.76			FDXR
	BLVRA	23.36	8.16	5.36	12.64			FERMT1
	BMP1	-	5.28	-	56.56			FEZF1
	BMP15	-	-	-	-			FGA
	BMP2	-	-	-	-			FGB
	BMP4	-	-	-	-			FGF10
	BMP6	-	-	-	-			FGF12
	BMP7	-	-	-	-			FGF13
	BMPER	-	29.76	-	-			FGF14
	BMPR1A	-	19.84	98.16	101.84			FGF16
	BMPR1B	-	-	-	-			FGF17
	BMPR2	-	24.48	43.68	73.68			FGF20
	BMS1	295.36	12.72	9.12	16.96			FGF23
	BNC1	-	70.72	-	-			FGF3
	BNC2	-	98.96	-	-			FGF8
	BOLA1	-	20.24	44.16	67.6			FGF9
	BOLA2	-	-	-	-			FGFR2
	BOLA3	-	7.6	2.96	10.56			FGFR3
	BPGM	33.84	29.04	18.72	44.72			FGG
	BPTF	-	27.84	32.72	101.84			FHL2
	BRAF	257.12	55.52	23.04	95.68			FHOD3
	BRAT1	24.48	11.76	9.52	25.04			FIGLA
	BRCA1	-	-	217.2	-			FIGN
	BRCA2	-	-	-	-			FLG
	BRDT	-	-	-	-			FLG2
	BRF1	171.6	30.24	27.04	28.88			FLRT3
	BRIP1	-	-	58.32	-			FLT3
	BRPF1	132.64	36.56	40.48	58.88			FLT4
	BRSK2	-	-	-	-			FMN1
	BRWD3	-	185.52	81.04	-			FMO3
	BSCL2	11.68	4.64	8.96	11.04			FOLR1
	BSND	-	-	-	-			FOXH1
	BTD	-	-	-	-			FOXI1
	BTG4	-	-	-	-			FOXJ1
	BTK	20.72	-	2.56	-			FOXN1
	BTRC	-	32.56	39.28	66.96			FOXP1
	BUB1	-	494.96	4.32	-			FOXP2
	BUB1B	-	-	6.24	-			FOXP3
	BUB3	18.72	2.72	1.2	10.24			FREM1
	BVES	-	117.28	-	32.56			FREM2
	C1GALT1C1	101.2	6.08	11.2	71.76			FRMD7
	C1QA	248.24	-	-	-			FRMPD4
	C1QB	47.36	-	-	161.92			FRRS1L
	C1QBP	14.16	1.6	0.56	2			FSHB
	C1QC	131.2	-	-	208.72			FSHR
	C1QTNF5	-	-	-	-			FSIP2
	C1R	157.92	2.24	94.56	11.84			FTCD
	C1S	-	3.44	520.08	9.04			FUT2
	C2	-	-	-	-			FUT6
	C2CD3	-	122.16	217.2	360.64			G6PC
	C3	-	17.28	-	42.96			GABBR2
	C4A	-	-	-	-			GABRA1
	C4B	-	-	-	-			GABRA2
	C5	-	192.24	-	-			GABRA3
	C6	-	-	-	-			GABRA5
	C7	-	-	-	-			GABRB1
	C8A	-	-	-	-			GABRB2
	C8B	-	-	-	-			GABRB3
	C8G	-	-	-	-			GABRG2
	C9	-	-	-	-			GAD1
	CA12	-	79.76	-	-			GAL
	CA2	54	-	78.56	14.08			GALNTL5
	CA4	36.16	-	-	126.08			GAN
	CA5A	-	-	-	-			GAS2
	CA8	-	-	-	-			GAS2L2
	CABIN1	397.84	38.16	43.44	69.52			GATA2
	CABP2	-	-	-	-			GATA4
	CABP4	-	-	-	-			GATA5
	CACNA1A	-	-	-	-			GATA6
	CACNA1B	-	-	-	-			GCGR
	CACNA1C	-	119.12	-	-			GCK
	CACNA1D	-	-	-	-			GCM2
	CACNA1E	-	-	-	-			GCNT2
	CACNA1F	-	-	-	-			GDF1
	CACNA1G	-	-	-	-			GDF2
	CACNA1H	-	-	-	178.88			GDF3
	CACNA1S	-	-	-	6.88			GDF6
	CACNA2D1	-	48.64	-	35.28			GDF9
	CACNA2D2	-	-	-	-			GDNF
	CACNA2D4	-	-	-	-			GDPD1
	CACNB2	-	-	-	-			GFAP
	CACNB4	-	-	-	-			GFRA1
	CACNG2	-	-	-	-			GGPS1
	CAD	-	23.2	36.16	177.12			GH1
	CADM3	-	54.24	-	-			GHRHR
	CALCRL	-	-	-	-			GHSR
	CALM1	1.36	1.04	1.2	0.88			GIPC3
	CALM2	1.36	0.4	0.4	2			GJA3
	CALM3	1.6	0.8	0.48	1.92			GJA5
	CALR	2.24	0.24	0.32	2.88			GJA8
	CAMK2A	-	-	-	-			GJB1
	CAMK2B	-	-	-	7.44			GJB2
	CAMK2G	189.68	68.24	471.76	30.96			GJB3
	CAMTA1	-	-	-	-			GJB4
	CANT1	34.64	7.44	15.2	44.64			GJB6
	CAPN1	4.72	3.44	3.04	6.48			GJC2
	CAPN10	61.2	39.12	24.16	79.28			GLDN
	CAPN12	-	-	-	-			GLI1
	CAPN15	-	22.8	12.8	48.08			GLRA1
	CAPN3	87.44	240.32	392.8	2			GNA14
	CAPN5	-	16.72	-	-			GNAL
	CARD11	95.36	-	7.6	-			GNAO1
	CARD14	-	-	-	-			GNAS-AS1
	CARD8	40.72	68.24	17.36	75.12			GNAT1
	CARD9	103.76	-	-	-			GNAT2
	CARS2	22.64	3.2	5.44	8.96			GNB3
	CASK	-	21.84	265.84	317.2			GNE
	CASP10	-	-	236.4	-			GNRH1
	CASP14	-	-	-	-			GNRHR
	CASP8	-	-	-	-			GP1BA
	CASQ1	-	-	-	1.36			GP6
	CASQ2	-	-	-	8.4			GPC3
	CASR	-	-	-	-			GPD1
	CAST	11.12	3.44	7.84	4.88			GPIHBP1
	CASZ1	-	-	-	35.28			GPR143
	CAT	3.12	5.2	5.12	4.56			GPR161
	CATSPER1	-	-	-	-			GPR179
	CATSPER2	-	-	-	-			GPR68
	CAV1	-	0.64	-	12.48			GPR88
	CAV3	-	-	-	6.64			GPRASP2
	CBL	235.76	271.28	114.48	-			GREB1L
	CBLB	-	28.08	26.88	105.68			GRHL2
	CBS	-	4.96	374.4	-			GRHL3
	CBWD1	-	126.8	79.6	288			GRIA2
	CBX2	-	-	-	-			GRIA3
	CBY1	-	98.64	81.04	84.88			GRIA4
	CC2D1A	29.6	19.2	17.36	15.28			GRID2
	CC2D2A	-	53.44	-	-			GRIK2
	CCBE1	-	6.08	-	-			GRIN1
	CCDC103	-	-	-	-			GRIN2A
	CCDC114	-	-	-	-			GRIN2B
	CCDC115	23.76	7.76	4.64	34.96			GRIP1
	CCDC134	-	90.88	31.52	324.32			GRK1
	CCDC141	-	-	-	-			GRM1
	CCDC151	-	-	-	-			GRM6
	CCDC174	32.48	15.36	9.76	26.72			GRM7
	CCDC22	23.52	23.52	10.08	23.12			GRXCR1
	CCDC28B	211.76	44.24	2.08	7.68			GRXCR2
	CCDC39	-	-	-	-			GSC
	CCDC40	-	-	-	-			GSX2
	CCDC47	34.08	2.64	2.8	3.2			GUCA1A
	CCDC50	-	3.12	1.92	15.52			GUCA1B
	CCDC65	-	-	-	-			GUCY2C
	CCDC78	-	-	59.84	-			GUCY2D
	CCDC88A	-	44.08	31.04	317.2			GULOP
	CCDC88C	295.36	-	43.44	-			GYS2
	CCL2	-	2.88	-	199.76			H19
	CCM2	23.68	16.48	11.52	33.28			HABP2
	CCND2	264.64	183.28	1.76	-			HAMP
	CCNF	-	258.24	27.12	-			HAND1
	CCNK	13.6	5.92	3.52	10.64			HBG1
	CCNO	-	-	-	-			HBG2
	CCT2	36.88	1.76	1.12	3.92			HCN1
	CCT5	7.12	1.28	1.04	2.96			HCN3
	CD151	7.84	0.48	8.08	2.96			HCN4
	CD164	5.52	1.04	0.96	6.48			HCRT
	CD19	198.88	-	2.48	-			HECW2
	CD247	27.36	-	-	-			HEPACAM
	CD27	25.92	-	2.48	-			HEPHL1
	CD28	-	-	-	-			HES7
	CD2AP	-	28.56	12.64	95.68			HEY2
	CD320	37.84	5.76	4.8	13.52			HFE
	CD36	29.68	-	-	7.36			HFM1
	CD3D	27.52	-	-	-			HGD
	CD3E	23.28	-	-	-			HK1
	CD3G	-	-	-	-			HMGCS2
	CD4	26.24	-	-	-			HMX1
	CD40	108.88	20	1.12	52.24			HNF1A
	CD40LG	357.68	-	-	-			HNF4A
	CD46	139.84	17.44	12.16	143.92			HOGA1
	CD55	4.16	22.48	22	23.52			HOXA1
	CD59	9.92	0.72	2.32	4.56			HOXA13
	CD70	-	-	0.96	-			HOXA2
	CD79A	6.96	-	0.24	-			HOXB1
	CD79B	39.28	-	3.2	-			HOXB13
	CD81	5.76	0.24	0.8	1.92			HOXC13
	CD8A	-	-	-	-			HOXD10
	CD96	181.44	-	-	-			HOXD13
	CDAN1	-	45.6	40.48	92.64			HPCA
	CDC14A	-	-	108.56	-			HPD
	CDC40	170.48	13.04	11.04	47.84			HPSE2
	CDC42	57.04	36.8	14.8	102.32			HR
	CDC42BPB	-	7.92	217.2	20.4			HRG
	CDC45	-	-	13.12	-			HS3ST6
	CDC6	-	114.24	11.44	-			HS6ST2
	CDC73	34.32	6.64	6	28.56			HSD11B2
	CDCA7	-	169.6	13.12	-			HSD17B3
	CDH1	-	-	-	-			HSD3B2
	CDH11	-	3.04	-	-			HSF2BP
	CDH15	-	-	-	9.12			HYAL1
	CDH2	-	39.44	-	-			HYAL2
	CDH23	-	-	-	-			HYDIN
	CDH3	-	-	-	-			HYLS1
	CDHR1	-	-	-	-			ICOS
	CDK10	37.2	8.4	9.36	22.4			ID4
	CDK13	258.88	14.88	12.8	37.12			IFITM5
	CDK19	-	49.52	45.76	-			IFNG
	CDK4	31.76	1.44	1.28	7.68			IGF2
	CDK5	35.68	9.36	9.04	112.64			IGFALS
	CDK5RAP2	311.04	27.12	31.04	18			IGLL1
	CDK6	-	229.04	48.64	-			IGSF1
	CDK8	-	28.72	13.28	72.56			IGSF10
	CDKL5	-	-	-	-			IGSF3
	CDKN1A	-	33.68	47.04	156			IHH
	CDKN1B	5.6	8.24	3.44	4.96			IKBKG
	CDKN1C	-	210.8	-	19.92			IL12B
	CDKN2A	-	-	-	-			IL17F
	CDKN2B	-	152.56	-	218.96			IL17RD
	CDKN2C	30.08	7.04	7.2	31.36			IL1RAPL1
	CDON	-	-	-	-			IL1RN
	CDSN	-	-	-	-			IL2
	CDT1	-	85.68	4.08	-			IL21
	CEACAM16	-	-	-	-			IL31RA
	CEBPE	29.76	-	-	-			IL36RN
	CEL	-	-	-	-			IL37
	CELA2A	-	-	-	-			IMPG1
	CELF2	52.48	258.48	10.56	74.8			IMPG2
	CELSR1	-	-	-	-			ING1
	CENPE	-	507.36	114.48	-			INS
	CENPF	-	-	108.56	-			INSL3
	CENPJ	-	89.36	24.16	382.48			IRF6
	CENPT	66.32	16	22.16	28.24			IRGM
	CEP104	258.16	24.24	21.68	46.08			ITGA6
	CEP112	-	44.24	-	86.96			ITGA8
	CEP120	-	28.48	27.12	268.32			ITGB4
	CEP135	-	81.92	54.32	-			ITGB6
	CEP152	-	256	45.76	-			ITK
	CEP164	316.64	33.92	121.52	350.72			ITSN1
	CEP19	-	136.8	50.56	-			IYD
	CEP250	-	62.8	228.96	317.2			JPH1
	CEP290	-	69.6	130.96	-			JPH2
	CEP41	-	31.2	44.16	-			JPH3
	CEP55	-	271.36	5.6	-			KALRN
	CEP57	295.28	8.56	3.84	50.48			KANK1
	CEP63	148.08	66.48	53.12	74.96			KCNA1
	CEP78	-	48.88	20.32	-			KCNA2
	CEP85L	-	151.12	173.36	104			KCNA4
	CEP89	-	25.2	53.76	180.32			KCNB1
	CERKL	-	-	-	-			KCNC1
	CERS1	-	-	-	-			KCNC3
	CERS3	-	-	-	-			KCND2
	CES1	171.6	145.76	-	-			KCND3
	CETP	-	-	-	-			KCNE1
	CFB	-	115.76	-	-			KCNE2
	CFC1	-	-	-	-			KCNE3
	CFD	6.32	19.12	155.12	5.52			KCNH1
	CFH	-	14.08	-	61.36			KCNH2
	CFHR1	-	-	-	-			KCNJ1
	CFHR2	-	-	-	-			KCNJ10
	CFHR3	-	-	-	-			KCNJ11
	CFHR4	-	-	-	-			KCNJ13
	CFHR5	-	-	-	-			KCNJ16
	CFI	-	-	-	276.64			KCNJ2
	CFL2	-	3.44	36.72	1.84			KCNJ5
	CFP	1.36	-	367.36	-			KCNJ6
	CFTR	-	-	-	-			KCNK3
	CHAMP1	-	30.56	38.16	-			KCNK4
	CHAT	-	-	-	-			KCNK9
	CHCHD10	-	-	-	489.2			KCNMA1
	CHCHD2	1.6	0.48	0.24	0.4			KCNN2
	CHD1	-	36.56	30.4	76.72			KCNQ2
	CHD2	258.88	29.28	24.16	46			KCNQ3
	CHD3	59.04	8.48	37.28	118.32			KCNQ4
	CHD4	44.24	5.44	6.56	12.56			KCNQ5
	CHD5	-	-	-	-			KCNT1
	CHD7	-	-	243.04	214.8			KCNT2
	CHD8	207.68	39.6	40.48	59.2			KCNV2
	CHEK2	-	27.2	15.2	-			KDR
	CHIT1	235.76	-	-	-			KERA
	CHKB	6.64	11.12	4.24	17.52			KHDC3L
	CHM	-	28	81.04	161.68			KIAA0825
	CHMP1A	7.04	4.4	5.68	7.84			KIF1A
	CHMP2B	18.16	4.4	3.84	8.64			KIF5A
	CHMP4B	1.12	0.72	0.64	0.8			KIF5C
	CHN1	-	-	-	-			KIRREL3
	CHP1	20.4	4.64	13.6	7.2			KISS1
	CHRDL1	-	-	-	-			KISS1R
	CHRM2	-	-	-	-			KIT
	CHRM3	-	-	-	-			KL
	CHRNA1	-	-	-	28.08			KLB
	CHRNA2	-	-	-	-			KLF11
	CHRNA3	-	-	-	-			KLHL10
	CHRNA4	-	-	-	-			KLHL15
	CHRNB1	-	-	-	4.48			KLHL40
	CHRNB2	-	-	-	-			KLHL41
	CHRND	-	-	-	25.28			KLHL9
	CHRNE	-	-	-	-			KLK4
	CHRNG	-	-	-	-			KLKB1
	CHST11	42.64	183.28	16.48	-			KMT2B
	CHST3	-	114.56	-	-			KNG1
	CHST6	-	-	-	-			KRT12
	CHST8	-	-	-	-			KRT16
	CHSY1	346.56	20.64	32.72	353.2			KRT2
	CHUK	265.04	19.92	17.2	35.52			KRT25
	CIB1	4.64	3.04	2	7.12			KRT3
	CIB2	-	-	-	101.84			KRT4
	CIC	14.8	14.56	28.64	14.16			KRT6B
	CIDEC	-	-	-	-			KRT6C
	CIITA	295.28	-	12.88	-			KRT71
	CISD2	65.6	5.04	2.8	30.16			KRT74
	CIT	-	280	76.32	-			KRT75
	CITED2	12.48	0.48	20	13.28			KRT81
	CKAP2L	-	417.04	14.96	-			KRT83
	CLCC1	-	244.24	215.04	368.56			KRT85
	CLCF1	-	28.4	-	-			KRT86
	CLCN1	-	-	-	252.16			KRT9
	CLCN2	-	135.6	-	-			KY
	CLCN3	-	11.68	22.08	50.96			L1CAM
	CLCN4	-	-	-	36			LAMA3
	CLCN5	-	-	-	-			LAMA5
	CLCN6	-	76.32	54.32	63.68			LAMC2
	CLCN7	24.64	9.84	20.24	13.2			LAMC3
	CLCNKA	-	-	-	-			LBX1
	CLCNKB	-	-	-	-			LCT
	CLDN1	-	-	-	-			LDB3
	CLDN10	-	-	-	-			LDHD
	CLDN11	-	1.44	-	-			LEFTY2
	CLDN14	-	-	-	-			LEP
	CLDN16	-	-	-	-			LGI1
	CLDN19	-	-	-	-			LGI4
	CLDN2	-	-	-	-			LHB
	CLEC4D	47.12	-	-	-			LHCGR
	CLEC7A	102.88	-	-	-			LHFPL5
	CLIC2	311.04	382.32	118.24	290.96			LHX1
	CLIC5	-	-	-	-			LHX3
	CLIP1	211.2	13.6	48.64	4.48			LHX4
	CLMP	-	2.72	-	-			LIFR
	CLN3	13.44	32.32	25.36	129.68			LIG4
	CLN5	283.92	5.6	10.4	70.16			LIM2
	CLN6	58.96	13.36	8.64	42.08			LIMS2
	CLN8	-	59.52	45.28	305.6			LINGO1
	CLP1	122.24	20.96	12.24	139.04			LIPC
	CLPB	117.28	38.32	12.32	51.52			LIPT1
	CLPP	7.36	2.24	1.12	2.4			LMOD3
	CLPX	47.52	6.24	4	6.88			LMX1A
	CLRN1	-	-	-	-			LMX1B
	CLRN2	-	-	-	-			LOXHD1
	CLTC	49.36	2.32	5.92	15.36			LPAR6
	CLTCL1	-	94.32	-	6.8			LPL
	CLUAP1	-	10.16	26.64	58.72			LRAT
	CMAS	76.4	5.44	3.12	7.76			LRIT3
	CNBP	2.8	1.28	0.8	0.64			LRP2
	CNGA1	-	-	-	-			LRRC56
	CNGA3	-	-	-	-			LRRC8A
	CNGB1	-	-	-	-			LRTOMT
	CNGB3	-	-	-	-			LYRM4
	CNKSR2	-	-	-	-			LZTS1
	CNNM2	-	238.72	-	-			M1AP
	CNNM4	-	59.44	27.12	68.96			MAATS1
	CNOT1	132.32	11.84	10.56	23.92			MAG
	CNOT2	64.24	7.12	5.44	20.8			MAGI2
	CNOT3	12.4	7.68	4.88	18.56			MAK
	CNP	66.56	4.88	18.08	26.4			MAL2
	CNPY3	1.12	4.08	1.6	32.48			MAMLD1
	CNTN1	-	-	-	-			MAP1LC3B2
	CNTN2	-	-	-	-			MAPT
	CNTNAP1	-	19.84	43.44	413.76			MARVELD2
	CNTNAP2	-	-	-	-			MASP1
	COA1	63.36	5.76	2.16	8.24			MASP2
	COA3	15.84	2.72	3.04	3.44			MAST1
	COA5	50.64	5.2	4.64	5.44			MAT1A
	COA6	-	27.36	13.68	31.12			MBL2
	COASY	9.44	4.4	3.2	7.68			MC2R
	COCH	-	-	26.88	-			MCFD2
	COG1	59.04	11.76	14.48	15.36			MCIDAS
	COG2	235.76	16.16	12.96	24.24			MDM2
	COG4	20.4	5.36	7.76	7.52			MECOM
	COG5	258.88	13.04	15.76	48.48			MED12L
	COG6	-	15.04	17.04	108.16			MEF2C
	COG7	258.88	15.84	19.12	44.08			MEGF10
	COG8	132.64	11.68	13.52	30.32			MEI1
	COL10A1	-	-	-	-			MEIOB
	COL11A1	-	247.44	-	-			MEN1
	COL11A2	-	-	-	-			MEOX1
	COL12A1	-	3.6	-	-			MERTK
	COL13A1	-	-	-	-			MESP2
	COL14A1	-	-	-	-			MFRP
	COL17A1	-	-	-	-			MIP
	COL18A1	30.08	20.16	-	48.72			MIR17HG
	COL1A1	-	0.32	-	102.72			MITF
	COL1A2	-	0.24	-	76.72			MLC1
	COL25A1	-	-	-	-			MLIP
	COL27A1	-	186.72	-	342.4			MMP13
	COL2A1	-	-	-	-			MMP20
	COL3A1	-	0.48	-	71.92			MMP21
	COL4A1	-	10.08	-	41.04			MOG
	COL4A2	-	5.52	-	29.84			MPL
	COL4A3	-	-	-	323.84			MPO
	COL4A4	-	-	-	395.28			MPZL2
	COL4A5	-	250.48	-	449.76			MRAP
	COL4A6	-	-	-	-			MSH4
	COL5A1	-	4.32	-	-			MSR1
	COL5A2	-	2.32	-	370.16			MSTN
	COL6A1	-	0.4	-	16.24			MTTP
	COL6A2	164.24	0.32	373.92	9.76			MUC1
	COL6A3	-	0.72	-	64.8			MUSK
	COL6A5	-	-	-	-			MYBPC1
	COL7A1	-	88.4	-	393.36			MYBPC3
	COL8A2	-	-	-	-			MYBPHL
	COL9A1	-	-	-	-			MYCN
	COL9A2	235.76	-	10.8	-			MYF5
	COL9A3	-	-	-	-			MYH14
	COLEC10	-	-	-	-			MYH2
	COLEC11	-	-	-	-			MYH3
	COLGALT1	12.08	2.48	10.16	29.76			MYH6
	COLQ	-	-	-	-			MYH7
	COMP	-	-	-	-			MYH7B
	COMT	-	-	-	-			MYH8
	COPA	14.72	2.24	4.48	8.48			MYL1
	COPB1	18.16	1.76	2.4	14			MYL3
	COPB2	14.96	1.6	2.4	13.84			MYL7
	COQ2	52.48	12.88	24.4	23.92			MYLK2
	COQ4	44.08	6.4	8.16	16.72			MYLK3
	COQ5	79.84	5.6	4.08	8.24			MYLPF
	COQ6	362.88	15.84	14.8	14.64			MYO15A
	COQ7	260.56	21.36	15.44	23.36			MYO18B
	COQ9	50.88	7.28	5.36	3.44			MYO1A
	CORIN	-	-	-	-			MYO1H
	CORO1A	0.4	-	0.32	196.64			MYO3A
	COX10	-	37.6	15.28	15.68			MYO5B
	COX14	13.28	2.56	1.68	1.6			MYO7A
	COX15	99.84	10.56	5.28	29.52			MYOC
	COX16	54.72	1.84	1.2	2.72			MYOCD
	COX20	311.36	13.36	6.88	16.64			MYOD1
	COX4I1	1.04	0.48	0.24	0.4			MYOM1
	COX4I2	-	-	-	74.24			MYOT
	COX5A	5.04	1.28	0.4	0.32			MYOZ2
	COX5B	2.24	0.8	0.56	0.56			MYPN
	COX6A1	2.24	0.88	0.64	11.68			MYRF
	COX6A2	-	-	-	0.24			MYT1L
	COX6B1	0.96	0.72	0.32	0.48			NALCN
	COX6B2	-	-	-	-			NAT8L
	COX6C	23.44	1.52	0.72	0.96			NBEA
	COX7A1	-	6.8	-	0.24			NCOA4
	COX7A2	4.32	1.04	0.64	2.08			NDNF
	COX7B	24.08	1.04	0.56	0.48			NDP
	COX7B2	-	-	-	-			NDUFC1
	COX7C	6.08	0.48	0.24	0.32			NEB
	COX8A	1.28	0.56	0.24	0.4			NEBL
	COX8C	-	-	-	-			NEFH
	CP	-	-	-	-			NEFL
	CPA6	-	-	-	-			NEK10
	CPAMD8	-	-	-	-			NEUROD1
	CPE	-	12	-	11.04			NEUROD2
	CPLX1	-	-	-	-			NEUROG3
	CPN1	-	-	-	-			NFASC
	CPOX	262.32	9.04	2.4	62.32			NHS
	CPS1	-	41.36	-	-			NIPAL4
	CPSF1	30.56	10.88	12.8	15.12			NKX2-1
	CPT1A	61.28	17.36	44.32	93.52			NKX2-5
	CPT1C	-	78.24	-	-			NKX2-6
	CPT2	311.04	28.08	8.56	47.2			NKX3-2
	CR2	-	-	11.28	-			NKX6-2
	CRADD	90.32	17.84	26.16	19.44			NLGN3
	CRAT	37.44	7.6	86.4	1.84			NLGN4X
	CRB1	-	-	-	-			NLRP6
	CRB2	-	-	-	-			NLRP7
	CRBN	79.6	13.52	12	12.32			NME5
	CREB1	51.84	13.36	7.2	130.4			NME8
	CREB3L1	-	2.96	367.36	-			NMNAT2
	CREB3L3	-	-	-	-			NOBOX
	CREBBP	59.04	26.48	48.64	25.04			NODAL
	CRELD1	123.04	26.72	24.48	11.36			NOS1AP
	CRIPT	33.6	7.36	6.64	14.88			NOS2
	CRLF1	-	260.72	-	38.96			NOVA2
	CRTAP	9.44	0.8	8	6.96			NPHS1
	CRTC1	103.76	33.92	76.88	28.16			NPHS2
	CRX	-	-	-	-			NPPA
	CRYAA	-	-	-	-			NPPB
	CRYAB	-	-	-	-			NPPC
	CRYBA1	-	-	-	-			NR0B1
	CRYBA2	-	-	-	-			NR0B2
	CRYBA4	-	-	-	-			NR1H4
	CRYBB1	-	-	-	-			NR2E3
	CRYBB2	-	-	-	-			NR3C2
	CRYBB3	-	-	-	-			NR4A2
	CRYGB	-	-	-	-			NR5A1
	CRYGC	-	-	-	-			NRL
	CRYGD	-	-	-	-			NRXN1
	CRYGS	-	-	-	-			NSF
	CRYL1	60.48	14.24	18.64	37.84			NTF4
	CRYM	-	-	-	-			NTN1
	CSDE1	8.24	0.88	0.8	0.48			NTRK1
	CSF1R	53.36	-	-	-			NTRK2
	CSF2RA	-	-	-	-			NXF5
	CSF2RB	22.88	-	71.68	-			NYX
	CSF3R	0.56	-	-	-			OBSCN
	CSGALNACT1	-	-	-	-			OBSL1
	CSNK1D	4.56	2.64	3.12	5.28			OCA2
	CSNK1G1	-	67.84	43.44	-			OCLN
	CSNK2A1	320	26.08	14.32	37.12			ODAM
	CSNK2B	1.76	1.04	0.64	1.44			OGG1
	CSPP1	-	45.6	57.68	90			OPA3
	CSRP3	-	-	-	13.92			OPCML
	CST3	0.56	0.32	6.48	0.48			OPN1LW
	CST6	-	320.48	-	-			OPN1MW
	CSTA	3.12	13.36	120.72	-			OPN1SW
	CSTB	1.6	0.64	1.04	3.76			OTC
	CTBP1	7.6	3.44	2.48	4.32			OTOA
	CTC1	63.6	122.48	15.2	117.44			OTOF
	CTCF	59.92	12.8	8.08	18.64			OTOG
	CTDP1	26	22.88	20.8	56.24			OTOGL
	CTH	-	67.6	37.04	-			OTX2
	CTHRC1	-	1.68	-	-			OVOL2
	CTLA4	-	-	-	-			P2RX2
	CTNNA1	12.88	1.44	3.6	4.72			P2RY12
	CTNNA2	-	-	-	-			PADI3
	CTNNA3	-	-	-	-			PADI6
	CTNNB1	17.68	1.2	2.96	5.44			PAH
	CTNNBL1	20.96	6.48	3.76	12.08			PAK3
	CTNND1	-	384.48	-	-			PAPPA2
	CTNND2	-	-	-	-			PAX1
	CTNS	202.16	32.32	94.56	67.04			PAX2
	CTPS1	190.8	16.48	6.08	27.04			PAX3
	CTR9	130.24	10.32	13.44	28.72			PAX4
	CTSA	2.4	1.12	5.04	9.28			PAX6
	CTSB	1.04	0.24	3.52	1.92			PAX7
	CTSC	4.16	1.84	3.44	100.48			PAX8
	CTSD	0.48	0.8	3.04	0.8			PAX9
	CTSF	164.24	10.08	-	4.24			PCDH12
	CTSH	4	135.84	0.72	33.2			PCDH15
	CTSK	170.48	2.16	127.44	105.44			PCDH19
	CTTNBP2	-	-	-	-			PCDHGC4
	CTU2	153.04	17.44	14.8	24.96			PCK1
	CUBN	-	-	-	-			PCLO
	CUL3	37.04	4.64	3.12	4.16			PCSK1
	CUL4B	102.88	4.56	12.16	52.24			PCSK9
	CUL7	258.88	8.16	16.72	42.24			PDE10A
	CUX1	94.8	342.64	520.08	54.08			PDE11A
	CUX2	-	-	-	-			PDE1C
	CWC27	158.32	8.16	5.6	19.04			PDE2A
	CWF19L1	51.44	19.92	9.36	42.72			PDE3A
	CXCR2	7.92	-	-	-			PDE4D
	CXCR4	3.36	-	41.6	-			PDE6A
	CYB561	-	20	228.96	-			PDE6B
	CYB5A	83.92	2.72	3.84	30.64			PDE6C
	CYB5R3	2.64	0.48	1.84	1.6			PDE6G
	CYBA	0.24	1.28	0.48	26.8			PDE6H
	CYBB	14.72	-	12.24	-			PDE8B
	CYBRD1	42.88	2.32	7.68	44.56			PDGFB
	CYC1	5.44	2	0.88	0.8			PDLIM3
	CYCS	16.4	2.16	0.64	0.96			PDX1
	CYFIP2	14.24	403.2	4.08	-			PDYN
	CYLD	-	118.8	20.8	126.48			PDZD7
	CYP11A1	-	-	-	-			PER3
	CYP11B1	-	-	-	-			PGAM2
	CYP11B2	-	-	-	-			PGM2L1
	CYP17A1	-	-	-	-			PHACTR1
	CYP19A1	-	-	-	-			PHEX
	CYP1B1	-	38.08	374.4	-			PHKG1
	CYP21A2	-	-	-	-			PHOX2A
	CYP24A1	-	-	-	-			PHOX2B
	CYP26B1	-	-	-	-			PIEZO2
	CYP26C1	-	-	-	-			PIGW
	CYP27A1	36.88	22.32	-	11.92			PIH1D3
	CYP27B1	-	-	-	-			PITPNM3
	CYP2A6	-	-	-	-			PITX1
	CYP2B6	-	-	-	-			PITX2
	CYP2C19	-	-	-	-			PITX3
	CYP2C8	-	-	-	-			PJA1
	CYP2C9	-	-	-	-			PKD1L1
	CYP2R1	-	77.04	38.56	308.08			PKHD1
	CYP2U1	-	30.16	207.92	305.6			PKLR
	CYP3A4	-	-	-	-			PKP1
	CYP4F22	-	-	-	-			PKP2
	CYP4V2	-	90.4	-	-			PLA2G5
	CYP7B1	-	63.2	-	-			PLA2G7
	D2HGDH	142.64	15.68	8.16	12.64			PLAG1
	DAAM2	-	252.8	-	27.44			PLCB1
	DAB1	-	-	-	-			PLCZ1
	DACT1	-	-	-	-			PLEKHG5
	DAG1	-	-	-	-			PLG
	DALRD3	45.36	11.68	14.8	90.16			PLIN1
	DAO	-	-	-	-			PLN
	DARS2	-	14.88	7.12	112.48			PLP1
	DBF4	-	100.4	9.36	-			PLS1
	DBH	-	-	-	-			PMFBP1
	DBR1	-	22.08	16.32	102.08			PMP2
	DBT	-	20.88	19.76	40.88			PMS2CL
	DCAF17	-	79.52	35.84	-			PNLDC1
	DCAF8	22.72	5.12	6.24	3.04			PNLIP
	DCC	-	-	-	-			PNMT
	DCDC2	-	-	-	-			PNPLA1
	DCHS1	-	-	-	-			PODXL
	DCLRE1C	-	114.56	86.72	-			POF1B
	DCN	129.12	0.16	119.36	1.44			POLR1B
	DCPS	29.12	7.92	2	18			POMC
	DCT	-	-	-	-			PORCN
	DCTN1	34.24	6.08	16.24	11.2			POU1F1
	DCTN2	6.32	2.24	2.08	3.36			POU4F1
	DCX	-	-	-	-			POU4F3
	DCXR	10.24	6.56	5.52	2.8			POU6F2
	DDB1	29.44	2.08	3.44	3.2			PPP1R3A
	DDB2	37.04	8.08	2.08	74.96			PPP2R2B
	DDC	-	-	-	-			PRCD
	DDHD1	-	57.92	14.24	-			PRDM12
	DDHD2	326.72	14	10	34.56			PRDM13
	DDOST	3.84	0.48	0.72	3.52			PRDM15
	DDR2	-	5.52	-	-			PRDM16
	DDRGK1	13.2	4.08	4.4	9.04			PRDM6
	DDX11	-	130.4	19.12	311.76			PRF1
	DDX23	13.12	4.56	3.84	6.96			PRG4
	DDX3X	20.08	2.56	3.76	5.2			PRICKLE1
	DDX41	7.92	4	2.08	11.2			PRKCG
	DDX58	159.28	78.24	34.64	211.36			PRKG2
	DDX59	102.88	21.44	8.4	14.08			PRLR
	DDX6	87.44	9.2	11.6	23.68			PROC
	DEAF1	39.12	10.56	6.32	16.4			PRODH
	DEF6	4.16	-	4.96	-			PROKR2
	DEGS1	14.72	2.08	4.24	24.24			PROM1
	DENND5A	13.6	4.64	24.32	20.88			PROP1
	DEPDC5	-	151.92	54.32	312			PROZ
	DES	42	49.76	59.84	0.08			PRPH2
	DGAT1	7.36	11.68	13.52	7.6			PRRT2
	DGAT2	6.88	87.12	29.92	-			PRSS1
	DGKE	-	476.4	60.64	-			PRSS56
	DGUOK	21.44	11.44	4.64	31.84			PRX
	DHCR24	307.04	9.2	8.08	13.76			PTCH2
	DHCR7	97.04	19.52	7.04	107.44			PTCHD1
	DHDDS	66.32	8.56	8.96	32.48			PTF1A
	DHFR	-	-	465.44	-			PTGIS
	DHH	-	-	-	-			PTH
	DHODH	-	61.12	18.56	46			PTH1R
	DHPS	7.36	4.08	1.76	2.96			PTHLH
	DHTKD1	202.16	49.52	18.08	54.56			PTPRO
	DHX16	24.32	9.76	8.48	13.52			PTPRQ
	DHX30	42.88	7.76	6.8	9.52			QRICH2
	DHX37	257.12	23.44	11.04	30.8			RAG1
	DHX38	37.04	8.48	7.92	10.16			RAG2
	DIABLO	205.52	49.6	29.12	147.6			RALGAPA1
	DIAPH1	18.48	16.96	12.16	7.04			RAPSN
	DIAPH2	-	29.6	81.36	53.6			RARB
	DIAPH3	-	153.2	25.52	-			RASEF
	DICER1	-	92.8	72.4	78.88			RAX
	DIP2B	316.64	66.16	53.76	214.96			RAX2
	DIS3L2	362.88	30.4	21.92	46.72			RBFOX1
	DISP1	-	-	-	-			RBM20
	DKC1	85.68	6.88	3.04	14.56			RBP3
	DLAT	362.88	8.64	5.92	7.68			RBP4
	DLC1	-	127.44	-	222.96			RD3
	DLD	35.84	3.52	2.16	3.2			RDH12
	DLG3	-	-	-	-			RDX
	DLG4	316.64	29.76	315.44	370.48			REEP1
	DLL1	-	-	374.4	306.88			RELN
	DLL3	-	-	-	-			REN
	DLL4	-	-	-	94.64			RET
	DLST	28.4	2.56	3.6	3.52			RFX6
	DLX3	-	-	-	-			RGR
	DLX4	-	-	-	-			RGS9
	DLX5	-	-	-	-			RHAG
	DLX6	-	-	-	-			RHCE
	DMC1	-	-	-	-			RHO
	DMD	-	-	-	79.44			RHOBTB2
	DMGDH	-	-	-	-			RIMS1
	DMP1	-	-	-	-			RIMS2
	DMPK	258.16	25.44	34.16	4.4			RIPK4
	DMRT1	-	-	-	-			RIPPLY2
	DMRT2	-	-	-	-			RLBP1
	DMXL2	-	194.4	-	-			RNF212
	DNA2	-	347.68	28	-			RNF43
	DNAAF1	-	-	-	-			ROBO2
	DNAAF2	-	52.4	26.24	235.28			ROBO3
	DNAAF3	-	-	-	-			ROBO4
	DNAH1	-	-	-	-			RORC
	DNAH10	-	-	-	-			RP1
	DNAH11	-	-	-	-			RP1L1
	DNAH17	-	-	-	-			RPE65
	DNAH2	-	-	-	-			RPGRIP1
	DNAH5	-	-	-	-			RPL3L
	DNAH8	-	-	-	-			RPS20
	DNAH9	-	-	-	-			RS1
	DNAI1	-	-	-	-			RSPH1
	DNAI2	-	-	-	-			RSPH4A
	DNAJA3	181.44	11.68	4.96	6			RSPH9
	DNAJB11	16.08	3.12	3.12	15.92			RSPO1
	DNAJB13	-	-	-	-			RSPO2
	DNAJB2	10	10.32	6.72	3.04			RSPO4
	DNAJB5	-	-	-	-			RYR1
	DNAJB6	22.48	6.64	10.16	4.08			RYR2
	DNAJC12	-	417.04	-	44.08			SAG
	DNAJC19	132.32	4.88	3.68	5.36			SALL1
	DNAJC21	-	9.84	9.36	10.08			SALL4
	DNAJC3	54.16	14.64	19.12	122.88			SAMD11
	DNAJC5	11.44	12.24	11.44	19.12			SARDH
	DNAJC6	-	-	-	-			SCAMP5
	DNAL1	-	91.6	114.96	-			SCN10A
	DNAL4	162.48	14.4	31.76	98.32			SCN11A
	DNASE1	305.52	380.32	102	-			SCN1A
	DNASE1L3	-	-	212.08	-			SCN2A
	DNASE2	12.32	4.08	5.76	35.68			SCN2B
	DNM1	-	367.2	-	-			SCN3A
	DNM1L	-	9.12	7.36	25.12			SCN3B
	DNM2	4.4	6.4	5.2	6.08			SCN4A
	DNMBP	-	29.36	63.36	74.32			SCN4B
	DNMT1	295.28	15.92	8.72	93.92			SCN5A
	DNMT3A	207.68	152.72	39.92	112.48			SCN7A
	DNMT3B	-	-	-	-			SCN8A
	DOCK2	11.36	-	5.84	-			SCN9A
	DOCK3	-	-	-	-			SCNN1A
	DOCK6	-	64.08	183.68	84.56			SCNN1B
	DOCK7	-	19.84	76.32	413.76			SCNN1G
	DOCK8	34.56	-	15.28	-			SCUBE3
	DOK7	-	-	-	54.08			SDR9C7
	DONSON	-	26.08	11.76	91.36			SEMA3A
	DOT1L	264.64	57.28	12.96	53.6			SEMA3E
	DPAGT1	56.8	5.2	8	40.08			SEMA6B
	DPCD	155.68	5.92	6.8	28.8			SERPINA12
	DPF2	13.84	6.72	5.04	11.76			SERPINA6
	DPH1	128.56	6.32	11.04	8.4			SERPINC1
	DPM1	47.12	3.84	2.72	7.68			SERPIND1
	DPM2	24.16	11.28	11.44	63.12			SERPINF2
	DPM3	22.16	5.84	12.72	12			SETBP1
	DPP6	-	-	-	-			SEZ6
	DPY19L2	-	-	-	-			SFRP4
	DPYD	26.24	10.96	-	258.96			SFTPA1
	DPYS	-	-	-	-			SFTPA2
	DPYSL5	-	-	-	-			SFTPB
	DRAM2	19.28	4.16	1.92	19.84			SFTPC
	DRC1	-	-	-	-			SGCA
	DRD4	-	-	-	-			SGCG
	DRP2	-	-	-	-			SGMS2
	DSC2	-	-	-	-			SH2D1A
	DSC3	-	-	-	-			SH3TC2
	DSE	-	5.44	38.16	276.64			SHANK2
	DSG1	-	-	-	-			SHANK3
	DSG2	-	-	228.96	-			SHH
	DSG3	-	-	-	-			SHOX
	DSG4	-	-	-	-			SHROOM3
	DSP	-	342.64	-	-			SHROOM4
	DSPP	-	-	-	-			SI
	DST	-	114.56	220.24	353.2			SIX3
	DSTYK	-	54.96	-	101.84			SIX6
	DTNA	-	-	-	353.2			SLC10A1
	DTNBP1	38.16	25.6	11.68	33.52			SLC10A2
	DTYMK	83.92	5.6	4.16	61.2			SLC12A1
	DUOX2	-	-	-	-			SLC12A3
	DUOXA2	-	-	-	-			SLC12A5
	DUSP6	36.16	53.84	-	317.2			SLC13A3
	DVL1	59.92	5.92	11.6	1.76			SLC13A5
	DVL3	14.56	5.6	6.08	7.2			SLC16A12
	DYM	38.88	9.92	7.2	9.36			SLC17A8
	DYNC1H1	-	14.24	114.48	28.72			SLC18A2
	DYNC1I2	86.32	4.48	7.44	19.68			SLC19A3
	DYNC2H1	-	152.72	-	-			SLC1A2
	DYNC2LI1	-	12	10.4	74.96			SLC22A12
	DYRK1A	-	-	230.64	446.16			SLC24A4
	DYRK1B	40.56	34.96	65.04	6.4			SLC24A5
	DYSF	9.2	-	-	14.56			SLC25A21
	DZIP1	-	17.68	-	-			SLC26A1
	DZIP1L	-	74.48	-	-			SLC26A3
	E2F1	320.4	306.56	12.48	-			SLC26A4
	EARS2	-	17.52	14.32	38.48			SLC26A5
	EBF3	-	-	-	236.64			SLC26A8
	EBP	42.88	13.04	5.52	107.44			SLC28A1
	ECE1	9.04	4	63.28	45.12			SLC2A2
	ECEL1	-	-	-	-			SLC30A10
	ECHS1	16.08	1.68	1.36	1.68			SLC30A2
	ECM1	-	3.36	-	125.76			SLC34A1
	ECSIT	22.4	14.4	9.28	4.08			SLC34A2
	EDA	-	-	-	-			SLC34A3
	EDAR	-	-	-	-			SLC35C1
	EDARADD	-	-	-	-			SLC36A2
	EDC3	117.92	11.6	9.92	32.72			SLC37A4
	EDEM3	-	26.32	76.88	81.04			SLC38A8
	EDN1	-	-	187.2	339.52			SLC39A4
	EDN3	-	-	-	-			SLC39A5
	EDNRA	-	-	-	-			SLC3A1
	EDNRB	-	380.32	-	107.44			SLC44A4
	EED	152.72	13.92	2.64	46.32			SLC45A2
	EEF1A2	-	-	217.2	0.16			SLC46A1
	EEF2	0.64	0.16	0.16	0.16			SLC4A4
	EFEMP1	-	1.6	-	147.28			SLC51A
	EFEMP2	60.24	1.2	62.48	24.8			SLC51B
	EFHC1	-	16.56	65.44	400.56			SLC52A1
	EFNA4	-	86.8	41.36	-			SLC52A2
	EFNB1	-	11.04	-	39.2			SLC52A3
	EFNB2	-	245.28	-	185.84			SLC5A1
	EFTUD2	20.24	5.28	3.44	6.96			SLC5A2
	EGF	-	-	-	38.08			SLC5A5
	EGFR	-	17.68	-	158.8			SLC5A7
	EGLN1	25.68	5.2	7.52	1.76			SLC6A1
	EGLN2	2.16	4.56	4	10.08			SLC6A17
	EGR2	-	-	13.04	-			SLC6A19
	EHHADH	-	83.68	-	-			SLC6A2
	EHMT1	44.24	16.4	4.16	19.6			SLC6A20
	EIF2AK1	11.04	3.28	3.36	9.28			SLC6A3
	EIF2AK2	66.16	17.12	4.32	290.32			SLC6A5
	EIF2AK3	-	38	12.08	192.24			SLC7A14
	EIF2AK4	-	6.16	15.52	38.08			SLC7A9
	EIF2B1	31.68	3.36	2.72	7.12			SLC9A3
	EIF2B2	26.8	6.64	5.92	6.88			SLCO1B1
	EIF2B3	131.2	9.12	9.68	6.16			SLCO1B3
	EIF2B4	39.28	7.52	10.48	8.72			SLCO2A1
	EIF2B5	32.8	7.76	4.48	5.36			SLFN14
	EIF2S3	11.76	1.84	1.04	5.92			SLITRK6
	EIF3F	4.08	1.2	1.04	1.84			SLURP1
	EIF4A3	6.4	1.84	1.36	8.08			SMAD9
	EIF5A	1.6	0.32	0.24	0.56			SMN1
	ELAC2	56.8	7.92	6.64	7.6			SMOC1
	ELANE	49.92	-	-	-			SMOC2
	ELF2	205.84	52	58.16	49.52			SMPX
	ELF4	33.76	30.4	18.72	-			SNAP25
	ELMO2	40.4	18.24	24.32	20.48			SNCB
	ELMOD3	104.88	36.56	50.08	39.68			SNRPN
	ELN	-	377.28	-	157.12			SOBP
	ELOVL1	5.36	2.32	3.28	20.32			SOHLH1
	ELOVL4	-	39.28	-	-			SOST
	ELOVL5	28.32	3.6	3.2	147.28			SOX10
	ELP2	103.68	4.72	4.88	11.12			SOX17
	ELP4	-	-	-	-			SOX18
	EMC1	-	7.36	19.12	28.32			SOX5
	EMC10	12.4	3.6	4.72	16.32			SOX6
	EMD	9.6	2.24	2.48	2.8			SP7
	EMG1	-	-	-	-			SPAG17
	EMILIN1	-	2.08	-	121.12			SPAG6
	EML1	-	50	-	116.88			SPATA16
	EMP2	-	5.52	-	21.04			SPEF2
	EMX2	-	22.32	-	-			SPINK1
	EN1	-	13.28	-	61.92			SPINK2
	ENAM	-	-	-	-			SPINK5
	ENG	101.44	2.4	81.36	8.48			SPNS2
	ENO3	397.84	394.56	33.04	0.24			SPP2
	ENPP1	-	106.8	-	-			SPRY4
	ENTPD1	20.4	-	1.44	-			SPTA1
	EOGT	-	19.68	143.36	74.96			SPTB
	EP300	173.28	21.84	48.64	36.56			SPTBN2
	EPAS1	-	2.8	-	10.24			SPTBN4
	EPB41	-	-	-	-			SRD5A2
	EPB41L1	-	38.16	-	371.6			SRPK3
	EPB42	35.52	-	-	-			SSTR5
	EPCAM	-	-	-	-			SSX1
	EPG5	-	43.2	217.2	222.96			SSX2
	EPHA2	-	90.4	-	155.52			ST3GAL3
	EPHA7	-	-	-	-			STAB2
	EPHB2	-	194.4	-	-			STAG3
	EPHB4	195.76	15.68	373.92	135.2			STAR
	EPHX1	257.12	4.96	134.96	4.4			STOX1
	EPHX2	-	168.32	78.88	108.8			STRA6
	EPM2A	-	-	242.64	13.36			STRC
	EPO	-	-	-	-			STX1B
	EPS8	-	2.08	-	31.84			SULT2B1
	EPS8L2	-	20.4	430.16	-			SUN5
	EPS8L3	-	-	-	-			SYCE1
	ERAL1	42.88	4.8	4.08	6.32			SYCP2
	ERBB2	-	11.28	108.56	38.56			SYCP3
	ERBB3	-	-	-	-			SYN1
	ERBB4	-	-	-	-			SYNE1
	ERCC1	14.32	3.12	4.4	4.56			SYNJ1
	ERCC2	113.04	8	15.68	52.64			SYP
	ERCC3	50.56	7.12	6.4	12.88			SYT1
	ERCC4	-	87.28	217.2	402			SYT14
	ERCC5	73.84	9.04	12.16	30.72			SYT2
	ERCC6	-	67.84	110.16	314.16			TAC3
	ERCC6L2	-	92.8	121.52	260.8			TACR3
	ERCC8	-	24.64	23.28	317.2			TAL1
	ERF	22	15.28	29.52	211.36			TAPBP
	ERGIC1	4.32	1.12	2.32	7.04			TAT
	ERLIN1	155.44	4.64	24.16	107.28			TBL1Y
	ERLIN2	205.52	7.76	18.08	78.32			TBR1
	ERMARD	239.6	12.24	10.88	35.92			TBX1
	ESCO2	-	-	28.08	-			TBX19
	ESPN	-	-	-	-			TBX20
	ESR1	-	-	-	-			TBX22
	ESR2	-	-	-	-			TBX4
	ESRP1	-	-	-	-			TBX5
	ESRRB	-	-	-	-			TBXAS1
	ETFA	10.24	2.16	0.72	1.28			TCAP
	ETFB	6.08	2.56	2.24	1.68			TCHH
	ETFDH	125.84	10.48	12.08	6.4			TDGF1
	ETHE1	10.56	6	4.24	16.08			TDRD9
	ETV6	24.72	50.88	10.48	126.08			TECRL
	EVC	-	21.92	-	-			TECTA
	EVC2	-	47.52	-	-			TEK
	EWSR1	7.04	2.8	2.48	6			TENM4
	EXOC2	239.6	16.64	16.24	62.32			TERT
	EXOC6	130.24	-	172.24	59.12			TEX11
	EXOC6B	-	41.52	-	153.04			TEX14
	EXOC7	11.36	5.68	7.6	10.64			TEX15
	EXOSC1	23.36	6.56	4.08	20.16			TF
	EXOSC2	142.64	9.12	5.84	31.44			TFAP2A
	EXOSC3	45.2	7.44	3.68	86.72			TFAP2B
	EXOSC5	55.12	12.32	2.56	9.6			TFR2
	EXOSC8	120.96	9.68	3.04	13.76			TG
	EXOSC9	83.92	7.04	3.2	24.4			TGFB2
	EXPH5	-	-	-	-			TGIF1
	EXT1	44.32	3.68	53.76	112.72			TGM3
	EXT2	170.48	2.72	24.4	38.4			TGM5
	EXTL3	-	30.4	228.96	61.52			TGM6
	EYA1	-	-	-	-			TH
	EYA4	-	-	-	31.2			THBS4
	EYS	-	-	-	-			THPO
	EZH2	-	102.16	12.72	-			THRB
	F10	-	63.36	-	-			TIE1
	F11	-	-	-	-			TIRAP
	F12	-	-	-	-			TLL1
	F13A1	44.16	-	55.12	503.68			TLR5
	F13B	-	-	-	-			TMC1
	F2	-	-	-	-			TMEM132E
	F2RL3	-	-	520.08	-			TMIE
	F5	250.72	-	-	-			TMPRSS15
	F7	-	-	-	-			TMPRSS3
	F8	-	-	-	307.04			TMPRSS6
	F9	-	-	-	-			TMTC2
	FA2H	-	-	-	-			TNFRSF11A
	FAAH	311.04	-	442.8	67.6			TNFRSF13C
	FADD	35.68	10.96	13.12	99.84			TNFSF13
	FAH	26.88	6.24	6.08	16.08			TNNI2
	FAM111A	-	105.12	98.16	-			TNNI3
	FAM111B	-	-	22.08	-			TNNI3K
	FAM126A	-	10.72	12.32	70.64			TNNT1
	FAM149B1	306	13.68	20.8	56.56			TNNT2
	FAM161A	-	-	220.24	-			TNNT3
	FAM20A	-	272.88	-	-			TNR
	FAM20B	-	16.56	40.48	39.68			TNXB
	FAM20C	171.6	5.6	-	14.72			TPO
	FAM50A	7.04	1.68	2.48	3.2			TRDN
	FAM83G	-	153.2	121.52	-			TREH
	FAM83H	-	175.6	-	-			TREM2
	FAN1	-	27.84	43.44	21.84			TREX1
	FANCA	-	276.16	22.48	-			TRH
	FANCB	-	-	187.68	-			TRHR
	FANCC	-	67.6	60.96	-			TRIM36
	FANCD2	-	-	17.84	-			TRIM63
	FANCE	-	46.16	52.56	138.32			TRIM71
	FANCG	311.36	40.48	12	395.28			TRIOBP
	FANCI	-	70.8	9.92	-			TRPA1
	FANCL	-	57.28	7.76	317.2			TRPC3
	FANCM	-	327.84	217.2	-			TRPC6
	FAR1	131.2	10.88	16.24	48.48			TRPM1
	FARS2	160	17.04	17.12	33.52			TRPM3
	FARSA	19.2	3.92	2.16	5.68			TRPM6
	FARSB	102	5.52	3.04	7.92			TRPM8
	FAS	63.2	4.96	2.32	-			TRPS1
	FASLG	-	-	-	-			TRPV3
	FASTKD2	257.12	8	5.6	9.84			TRPV4
	FAT1	-	25.44	-	-			TRPV6
	FAT2	-	-	-	-			TSEN34
	FAT4	-	50.4	-	-			TSGA10
	FBLN1	-	0.56	420	29.6			TSHB
	FBLN5	-	0.88	-	37.84			TSHR
	FBN1	-	3.36	-	-			TSHZ1
	FBN2	-	29.6	-	-			TSPAN7
	FBP1	16.96	-	-	-			TSPEAR
	FBRSL1	103.68	85.76	44.96	31.84			TTC21A
	FBXL3	138.4	7.12	10.88	19.92			TTC29
	FBXL4	419.52	23.44	25.36	117.76			TTC8
	FBXO11	131.2	7.52	10.32	16.88			TTN
	FBXO31	295.28	18.32	22.08	7.12			TTPA
	FBXO32	129.44	37.84	221.44	1.44			TTR
	FBXO38	83.6	18.88	16.72	26.96			TUB
	FBXO7	1.84	2.56	1.6	10.08			TUBA3D
	FBXW11	-	32.4	22.08	30.96			TUBB8
	FBXW4	19.68	7.84	4.24	3.2			TULP1
	FBXW7	-	133.36	24.16	324.32			TYR
	FCGR1A	38.56	-	-	-			TYRP1
	FCGR2A	3.6	-	-	-			UGT1A1
	FCGR2B	-	-	-	-			UMOD
	FCGR2C	-	-	-	-			UNC13A
	FCGR3A	-	-	-	-			UNC45B
	FCGR3B	5.44	-	-	-			UNC80
	FCHO1	40.8	-	30.4	-			UPB1
	FCN3	-	-	-	-			UPK3A
	FDFT1	4.48	2.56	0.88	3.36			UROC1
	FDPS	16.64	5.44	2	16.72			USH1C
	FDXR	-	-	-	-			USH1G
	FECH	104.88	13.36	13.28	14.72			USH2A
	FERMT1	-	-	-	-			USP26
	FERMT3	1.6	391.36	1.76	449.76			VANGL2
	FEZF1	-	-	-	-			VAX1
	FGA	-	-	-	-			VSX1
	FGB	-	-	-	-			VSX2
	FGD1	-	23.6	-	-			VWA3B
	FGD4	285.84	128	-	236.64			VWF
	FGF10	-	-	-	-			WDR66
	FGF12	-	-	-	-			WDR72
	FGF13	-	-	-	48.48			WEE2
	FGF14	-	-	-	-			WNT1
	FGF16	-	-	-	-			WNT10B
	FGF17	-	-	-	-			WNT2B
	FGF20	-	-	-	-			WNT3
	FGF23	-	-	-	-			WNT4
	FGF3	-	-	-	-			WNT6
	FGF5	-	80.32	-	-			WNT7A
	FGF8	-	-	-	-			WT1
	FGF9	-	-	-	-			XDH
	FGFR1	-	23.36	-	156			XIRP2
	FGFR2	-	-	-	-			XIST
	FGFR3	-	-	-	-			XK
	FGG	-	-	-	-			ZBTB18
	FH	32.4	2.56	1.84	2.24			ZBTB20
	FHL1	118.72	4.08	137.84	0.16			ZFHX2
	FHL2	-	-	-	-			ZFP57
	FHOD3	-	-	-	86.8			ZFPM2
	FIBP	9.68	2.88	3.2	9.68			ZFYVE27
	FIG4	50.64	24.8	18.72	63.12			ZIC2
	FIGLA	-	-	-	-			ZIC3
	FIGN	-	-	-	-			ZMYND10
	FITM2	-	29.68	122.32	72			ZNF41
	FKBP10	-	0.8	-	104			ZNF423
	FKBP14	-	8.16	-	-			ZNF469
	FKRP	-	122.16	-	317.2			ZNF711
	FKTN	-	85.36	290.88	-			ZNF750
	FLAD1	36.72	14.88	11.68	13.52			ZP1
	FLCN	42.24	15.84	15.92	14			ZP2
	FLG	-	-	-	-			ZP3
	FLG2	-	-	-	-
	FLI1	14.96	44.64	9.52	222.96
	FLNA	8.4	1.04	15.28	21.12
	FLNB	-	15.92	76.32	312
	FLNC	-	19.2	-	0.8
	FLRT3	-	-	-	-
	FLT3	-	-	-	-
	FLT4	-	-	-	323.84
	FLVCR1	-	135.68	20.64	-
	FLVCR2	362.88	-	160.96	312
	FMN1	-	-	-	-
	FMN2	-	39.04	-	-
	FMO3	-	-	-	422.56
	FMR1	-	32.4	36.16	306.16
	FN1	-	0.08	477.36	121.12
	FNIP1	-	50.16	49.28	69.92
	FOLR1	-	-	-	-
	FOXF1	-	132.56	-	-
	FOXF2	-	75.44	-	-
	FOXH1	-	-	-	-
	FOXI1	-	-	-	-
	FOXJ1	-	-	-	-
	FOXN1	-	-	-	-
	FOXO1	-	74.48	121.52	28
	FOXP1	-	-	-	-
	FOXP2	-	-	-	-
	FOXP3	-	-	-	-
	FOXRED1	75.36	18.32	7.92	25.12
	FPR1	5.36	-	-	-
	FRAS1	-	173.84	-	-
	FREM1	-	-	-	-
	FREM2	-	-	-	-
	FRMD4A	-	80.08	-	-
	FRMD7	-	-	-	-
	FRMPD4	-	-	-	-
	FRRS1L	-	-	-	-
	FSCN2	-	-	368.08	-
	FSHB	-	-	-	-
	FSHR	-	-	-	-
	FSIP2	-	-	-	-
	FTCD	-	-	-	-
	FTH1	0.08	0.08	0.08	0.16
	FTL	0.08	0.08	0.08	0.4
	FTO	-	7.12	13.76	20.48
	FTSJ1	52.48	6	5.44	20.88
	FUCA1	51.92	247.44	9.84	63.44
	FURIN	4.4	6.32	22.08	12.4
	FUS	9.2	2.4	1.36	3.36
	FUT2	-	-	-	-
	FUT6	-	-	-	-
	FUT8	-	11.6	15.36	-
	FUZ	45.36	15.76	27.52	42.24
	FXN	90.72	14.24	12.16	19.2
	FXR1	32.48	2.8	2.08	1.2
	FXYD2	-	-	228.56	-
	FYCO1	-	61.84	114.48	18.24
	FZD4	-	114.56	-	58.88
	FZD6	-	11.44	170.4	-
	G6PC	-	-	-	-
	G6PC3	28.56	5.04	5.92	12.8
	G6PD	2.88	4	11.68	100.96
	GAA	8.16	8.48	61.44	10.32
	GAB1	-	123.76	520.08	222.96
	GABBR2	-	-	-	-
	GABRA1	-	-	-	-
	GABRA2	-	-	-	-
	GABRA3	-	-	-	-
	GABRA5	-	-	-	-
	GABRB1	-	-	-	-
	GABRB2	-	-	-	-
	GABRB3	-	-	-	-
	GABRG2	-	-	-	-
	GAD1	-	-	-	-
	GAL	-	-	-	-
	GALC	139.84	17.44	60.8	95.44
	GALE	132.32	31.04	9.12	306.16
	GALK1	12.32	23.92	7.2	55.6
	GALM	128.56	35.36	215.04	84.56
	GALNS	27.2	14.48	53.76	108.08
	GALNT12	-	247.2	-	-
	GALNT2	47.12	2.64	7.76	8
	GALNT3	208.08	-	-	-
	GALNTL5	-	-	-	-
	GALT	34.08	13.84	17.52	28.08
	GAMT	167.84	13.68	15.6	0.72
	GAN	-	-	-	-
	GANAB	16.8	1.04	2.8	9.12
	GAPVD1	285.28	25.28	45.76	50
	GAS2	-	-	-	-
	GAS2L2	-	-	-	-
	GAS8	-	41.44	79.76	41.76
	GATA1	33.28	-	-	-
	GATA2	-	-	-	-
	GATA3	-	-	217.2	-
	GATA4	-	-	-	-
	GATA5	-	-	-	-
	GATA6	-	-	-	-
	GATAD1	-	9.6	11.2	42.72
	GATAD2B	155.44	77.76	24.16	50.96
	GATC	311.36	13.52	12.08	146
	GATM	-	-	2.56	26.72
	GBA	7.36	4.56	16.56	102.56
	GBA2	18	13.68	11.44	6.88
	GBE1	61.12	1.76	3.12	4.24
	GBF1	102.32	11.84	27.04	14.96
	GCDH	56.8	14.24	11.2	23.12
	GCGR	-	-	-	-
	GCH1	258.88	507.36	10.48	-
	GCK	-	-	-	-
	GCLC	295.36	23.52	25.12	44.16
	GCLM	104.96	11.92	23.12	29.6
	GCM2	-	-	-	-
	GCNT2	-	-	-	-
	GCSH	-	40.48	26.96	27.6
	GDAP1	-	128.32	106.16	-
	GDAP2	163.36	46	27.36	317.2
	GDF1	-	-	-	-
	GDF11	-	22.8	37.12	-
	GDF2	-	-	-	-
	GDF3	-	-	-	-
	GDF5	-	84.8	-	-
	GDF6	-	-	-	-
	GDF9	-	-	-	-
	GDI1	3.28	2.24	3.2	5.84
	GDNF	-	-	-	-
	GDPD1	-	-	-	-
	GEMIN4	-	41.44	28.64	242.56
	GEMIN5	-	35.12	28.64	67.12
	GFAP	-	-	-	-
	GFER	97.36	15.36	10.4	22.48
	GFI1	-	-	110.72	-
	GFI1B	237.76	-	-	-
	GFM1	264.64	8.24	6.08	9.12
	GFM2	-	9.6	9.52	25.84
	GFPT1	-	6.4	5.76	70.48
	GFRA1	-	-	-	-
	GGCX	311.04	8.56	155.12	89.44
	GGPS1	-	-	-	-
	GGT1	30.88	-	33.84	-
	GH1	-	-	-	-
	GHR	-	152.56	-	34.72
	GHRHR	-	-	-	-
	GHSR	-	-	-	-
	GIGYF1	34.64	23.76	32.72	20.32
	GIMAP5	13.28	-	244	74.24
	GINS1	-	-	19.76	-
	GINS2	-	80.08	3.28	393.36
	GIPC1	132.32	4.56	46.96	10.32
	GIPC3	-	-	-	-
	GJA1	-	2.96	-	196.64
	GJA3	-	-	-	-
	GJA5	-	-	-	-
	GJA8	-	-	-	-
	GJB1	-	-	-	-
	GJB2	-	-	-	-
	GJB3	-	-	-	-
	GJB4	-	-	-	-
	GJB6	-	-	-	-
	GJC2	-	-	-	-
	GK	59.92	101.44	56.08	-
	GLA	11.12	16.16	9.12	69.6
	GLB1	19.84	3.6	8.32	101.84
	GLDC	-	-	18.56	-
	GLDN	-	-	-	-
	GLE1	36.32	14.64	6.16	27.04
	GLI1	-	-	-	-
	GLI2	-	234.64	-	-
	GLI3	-	97.2	-	-
	GLIS2	-	16.72	-	-
	GLIS3	-	158.8	-	-
	GLMN	-	40.72	23.68	155.44
	GLRA1	-	-	-	-
	GLRB	-	84.24	-	-
	GLRX5	6.96	2.88	2.64	2.24
	GLS	207.68	7.84	4.56	48.96
	GLUD1	24.08	2.16	2.32	6.64
	GLUL	17.04	18.64	368.08	20.32
	GLYCTK	94.48	297.44	81.36	449.76
	GM2A	21.12	4.64	2	231.2
	GMNN	-	17.68	5.28	99.04
	GMPPA	22.16	6.08	7.44	24.96
	GMPPB	76.48	18.32	7.04	46.96
	GMPR	17.28	126.8	207.92	1.2
	GMPS	71.36	5.84	2.64	23.2
	GNA11	-	5.52	114.48	6.72
	GNA14	-	-	-	-
	GNAI1	-	5.36	-	76.72
	GNAI2	0.4	0.8	0.8	5.44
	GNAI3	6.88	2	2.08	29.76
	GNAL	-	-	-	-
	GNAO1	-	-	-	-
	GNAQ	75.36	12	-	68.96
	GNAS	2.08	1.04	1.44	0.8
	GNAS-AS1	-	-	-	-
	GNAT1	-	-	-	-
	GNAT2	-	-	-	-
	GNB1	2.72	1.2	1.12	10.96
	GNB2	0.88	1.36	1.44	3.44
	GNB3	-	-	-	-
	GNB4	-	15.92	425.12	-
	GNB5	-	15.52	21.28	-
	GNE	-	-	-	445.84
	GNMT	283.92	-	-	-
	GNPAT	40.72	6.48	4.8	3.76
	GNPNAT1	-	5.92	11.44	81.04
	GNPTAB	321.28	20.48	19.92	63.44
	GNPTG	11.68	4.08	8.56	10.64
	GNRH1	-	-	-	-
	GNRHR	-	-	-	-
	GNS	17.36	2.72	18.08	22.56
	GORAB	-	21.52	31.2	-
	GOSR2	70.56	5.36	5.52	10.56
	GOT1	125.52	7.44	4.72	1.76
	GOT2	73.84	5.2	2.48	1.76
	GP1BA	-	-	-	-
	GP1BB	117.92	-	-	-
	GP6	-	-	-	-
	GP9	39.28	-	-	-
	GPAA1	10.72	2.32	4.48	5.12
	GPC3	-	-	-	-
	GPC4	-	283.28	-	32
	GPC6	-	39.2	-	-
	GPD1	-	-	-	3.76
	GPD1L	-	67.84	-	5.92
	GPHN	-	34.16	8.24	32.08
	GPI	6.24	1.68	0.4	1.6
	GPIHBP1	-	-	-	67.04
	GPNMB	-	2.32	-	164.08
	GPR143	-	-	-	-
	GPR161	-	-	-	-
	GPR179	-	-	-	-
	GPR68	-	-	-	-
	GPR88	-	-	-	-
	GPRASP2	-	-	-	-
	GPSM2	-	25.92	32.72	129.68
	GPT2	-	51.12	55.12	26.88
	GPX1	0.32	0.32	0.32	1.68
	GPX4	2.32	0.64	0.72	0.8
	GRAP	198.88	-	15.92	-
	GREB1L	-	-	-	-
	GREM1	-	2	-	-
	GREM2	-	82.4	-	-
	GRHL2	-	-	-	-
	GRHL3	-	-	-	-
	GRHPR	11.84	1.52	0.96	2.56
	GRIA2	-	-	-	-
	GRIA3	-	-	-	-
	GRIA4	-	-	-	-
	GRID2	-	-	-	-
	GRIK2	-	-	-	-
	GRIN1	-	-	-	-
	GRIN2A	-	-	-	-
	GRIN2B	-	-	-	-
	GRIN2D	-	111.28	-	-
	GRIP1	-	-	-	-
	GRK1	-	-	-	-
	GRM1	-	-	-	-
	GRM6	-	-	-	-
	GRM7	-	-	-	-
	GRN	1.2	0.96	1.52	7.44
	GRXCR1	-	-	-	-
	GRXCR2	-	-	-	-
	GSC	-	-	-	-
	GSE1	-	33.92	54.32	36.4
	GSN	-	84.16	-	377.36
	GSR	16.4	5.44	3.76	17.04
	GSS	36.32	4.48	6.24	21.2
	GSX2	-	-	-	-
	GTF2E2	38.88	4.72	3.36	34.64
	GTF2H5	44.24	2.16	4.72	10.64
	GTPBP2	20.48	10.16	11.44	19.12
	GTPBP3	-	35.92	16.16	61.52
	GUCA1A	-	-	-	-
	GUCA1B	-	-	-	-
	GUCY2C	-	-	-	-
	GUCY2D	-	-	-	-
	GUF1	-	16.8	12.16	30.8
	GULOP	-	-	-	-
	GUSB	12.96	7.04	5.28	48.64
	GYG1	69.36	273.28	-	22.24
	GYS1	27.28	8.4	4.32	2.96
	GYS2	-	-	-	-
	GZF1	-	54.24	37.2	99.04
	H19	-	-	-	-
	H6PD	-	19.2	121.52	32.72
	HAAO	154.32	-	15.12	-
	HABP2	-	-	-	-
	HACE1	-	44.08	78.56	350.72
	HADH	258.16	6.96	2.48	3.28
	HADHA	4.56	1.76	1.44	0.96
	HADHB	7.6	2.32	2.4	0.8
	HAGH	4.4	11.92	8.72	1.52
	HAMP	-	-	-	-
	HAND1	-	-	-	-
	HAND2	-	6.96	-	-
	HARS2	50.56	10.88	6.4	13.04
	HAVCR2	85.76	-	145.44	-
	HAX1	10.24	2.8	1.84	2.48
	HBA1	0.72	-	-	-
	HBA2	0.08	-	-	-
	HBB	0	-	-	32
	HBD	2.32	-	-	-
	HBG1	-	-	-	-
	HBG2	-	-	-	-
	HCCS	39.76	6.88	5.28	8.4
	HCFC1	-	50.56	54.32	38.08
	HCN1	-	-	-	-
	HCN2	-	301.76	-	-
	HCN3	-	-	-	-
	HCN4	-	-	-	-
	HCRT	-	-	-	-
	HDAC4	81.2	135.6	215.04	21.04
	HDAC6	77.76	24.64	24.32	21.44
	HDAC8	-	16.96	15.76	85.6
	HEATR5B	-	50.88	76.32	251.84
	HECW2	-	-	-	-
	HELLS	-	245.04	12.88	-
	HEPACAM	-	-	-	-
	HEPH	-	32.8	-	-
	HEPHL1	-	-	-	-
	HERC1	-	198.4	217.2	105.76
	HERC2	-	135.6	243.04	108.08
	HES7	-	-	-	-
	HESX1	-	-	114.24	-
	HEXA	10.08	1.84	2.24	11.36
	HEXB	8.08	1.68	4.72	12.16
	HEY2	-	-	-	22.56
	HFE	-	-	-	-
	HFM1	-	-	-	-
	HGD	-	-	-	-
	HGF	-	101.84	-	-
	HGSNAT	129.44	9.68	47.76	63.12
	HHAT	-	-	520.08	-
	HIBADH	-	5.6	9.2	6.56
	HIBCH	199.68	14.4	9.68	24.16
	HINT1	5.84	0.4	0.24	0.48
	HIVEP2	-	262.48	430.16	313.04
	HK1	-	-	-	-
	HLCS	-	260.48	-	-
	HMBS	51.52	19.36	11.36	38.08
	HMGA2	-	20.48	-	-
	HMGB3	316.64	12.16	3.52	36.08
	HMGCL	21.44	5.28	4.56	18.72
	HMGCS2	-	-	-	-
	HMOX1	4.4	1.6	15.28	34.64
	HMX1	-	-	-	-
	HNF1A	-	-	-	-
	HNF1B	-	-	32.96	-
	HNF4A	-	-	-	-
	HNMT	-	10.8	-	286.64
	HNRNPA1	15.52	1.2	0.56	2.08
	HNRNPA2B1	2.16	0.56	0.32	0.64
	HNRNPD	5.84	1.76	0.72	3.36
	HNRNPDL	6.88	0.88	0.56	0.96
	HNRNPH1	21.44	3.04	1.12	4.56
	HNRNPH2	34.32	13.44	17.28	23.68
	HNRNPK	1.2	0.48	0.4	1.2
	HNRNPU	4.8	1.04	0.64	2.32
	HOGA1	-	-	-	-
	HOMER2	-	-	442.8	7.6
	HOXA1	-	-	-	-
	HOXA11	-	22	-	124.64
	HOXA13	-	-	-	-
	HOXA2	-	-	-	-
	HOXB1	-	-	-	-
	HOXB13	-	-	-	-
	HOXC13	-	-	-	-
	HOXD10	-	-	-	-
	HOXD13	-	-	-	-
	HPCA	-	-	-	-
	HPD	-	-	-	-
	HPGD	285.84	-	-	-
	HPRT1	52.96	7.84	1.92	31.84
	HPS1	5.36	7.12	5.76	36.16
	HPS3	103.68	11.44	12.08	175.36
	HPS4	-	21.84	19.76	105.68
	HPS5	-	17.52	24.16	235.28
	HPSE2	-	-	-	-
	HR	-	-	-	-
	HRAS	105.92	5.04	9.68	7.6
	HRG	-	-	-	-
	HS2ST1	-	9.44	9.04	185.84
	HS3ST6	-	-	-	-
	HS6ST1	-	99.2	-	305.6
	HS6ST2	-	-	-	-
	HSCB	142.64	11.52	8.16	33.36
	HSD11B1	-	15.76	-	345.28
	HSD11B2	-	-	-	-
	HSD17B10	10.72	3.36	2.24	4.32
	HSD17B3	-	-	-	-
	HSD17B4	49.76	6	9.52	15.12
	HSD3B2	-	-	-	-
	HSD3B7	-	13.6	-	324.32
	HSF2	-	24	13.2	12
	HSF2BP	-	-	-	-
	HSF4	-	374.88	127.44	29.52
	HSPA9	29.52	1.44	0.88	1.36
	HSPB1	10.8	0.16	0.88	0.16
	HSPB6	-	5.28	-	0.72
	HSPB8	-	43.92	-	0.4
	HSPD1	23.76	1.12	0.48	2.32
	HSPG2	-	17.36	-	39.04
	HTRA1	-	0.72	-	42
	HTRA2	21.28	14.08	4.96	20.56
	HTT	-	55.68	32.72	71.76
	HUWE1	-	39.76	81.04	44.08
	HYAL1	-	-	-	-
	HYAL2	-	-	-	139.04
	HYDIN	-	-	-	-
	HYLS1	-	-	-	-
	HYOU1	118.88	8.56	7.12	44.16
	IARS2	70.64	3.04	3.68	6.64
	IBA57	-	271.28	143.36	76.48
	ICOS	-	-	-	-
	ICOSLG	-	-	37.76	-
	ID4	-	-	-	-
	IDH1	154.4	4.56	8.72	138.72
	IDH2	9.44	22.64	1.04	0.48
	IDH3A	190.8	8.16	2.64	4.16
	IDH3B	8.64	3.2	1.68	3.92
	IDI1	44.32	6	2.48	6.24
	IDS	7.92	6.24	4.24	12.96
	IDUA	176.64	63.2	152.48	330.56
	IER3IP1	52.48	2.24	2.16	4.24
	IFIH1	-	374.88	3.6	-
	IFITM5	-	-	-	-
	IFNAR1	20.32	5.68	5.6	27.36
	IFNAR2	12.88	26.32	4.72	170.64
	IFNG	-	-	-	-
	IFNGR1	4.64	4.4	5.2	12.8
	IFNGR2	2.56	2.88	2.08	21.44
	IFNLR1	-	-	260.08	-
	IFRD1	15.76	6.4	7.04	8.88
	IFT122	-	51.52	114.48	422.72
	IFT140	-	71.36	220.24	306.08
	IFT172	-	42.8	114.48	126.24
	IFT27	52.48	8.64	13.04	43.6
	IFT43	-	10.48	29.12	84.88
	IFT52	51.04	5.76	11.04	104
	IFT57	155.44	5.12	30.48	32.88
	IFT74	-	22.48	27.6	128.16
	IFT80	-	9.6	19.76	302
	IFT81	-	14.56	35.84	119.28
	IFT88	-	56.64	114.48	137.92
	IGBP1	7.12	3.04	1.84	3.04
	IGF1	-	-	174.56	-
	IGF1R	155.44	23.28	-	365.52
	IGF2	-	-	-	161.92
	IGF2R	62.24	10.56	40.48	12.8
	IGFALS	-	-	-	-
	IGFBP7	6.32	0.88	43.44	1.76
	IGHG2	62.24	-	-	-
	IGHM	-	-	335.84	-
	IGHMBP2	132.64	65.6	43.44	50.08
	IGLL1	-	-	-	-
	IGSF1	-	-	-	-
	IGSF10	-	-	-	-
	IGSF3	-	-	-	-
	IHH	-	-	-	-
	IKBKB	47.92	15.92	10.16	20.48
	IKBKG	-	-	-	-
	IKZF1	285.28	-	215.04	-
	IKZF3	-	-	60.8	-
	IKZF5	419.52	45.2	22.08	69.2
	IL10	-	-	104	-
	IL10RA	15.52	-	22.56	-
	IL10RB	6.8	5.12	3.44	62.4
	IL11RA	97.92	13.84	86.4	38.16
	IL12B	-	-	-	-
	IL12RB1	66.32	-	29.12	-
	IL17F	-	-	-	-
	IL17RA	13.84	20.08	48.64	-
	IL17RC	-	14.88	-	30.72
	IL17RD	-	-	-	-
	IL18BP	307.04	308.08	21.28	-
	IL1RAPL1	-	-	-	-
	IL1RN	-	-	-	-
	IL2	-	-	-	-
	IL21	-	-	-	-
	IL21R	-	-	3.6	-
	IL2RA	-	-	152.48	-
	IL2RB	135.6	-	3.6	-
	IL2RG	0.64	-	0.64	-
	IL31RA	-	-	-	-
	IL36RN	-	-	-	-
	IL37	-	-	-	-
	IL6R	101.04	396.72	-	50.8
	IL6ST	-	2.88	46.16	33.84
	IL7R	295.28	265.2	-	-
	ILDR1	-	-	55.04	-
	ILK	7.52	2.72	6.08	7.6
	IMPA1	-	19.92	8.48	61.52
	IMPAD1	265.2	3.92	12.24	14.4
	IMPDH1	4.24	4.24	10.16	161.92
	IMPG1	-	-	-	-
	IMPG2	-	-	-	-
	INF2	76.88	8.72	18.48	32.96
	ING1	-	-	-	-
	INO80	-	32.72	57.28	43.68
	INPP5E	-	29.2	30.4	61.12
	INPP5K	8	10.96	13.12	10.16
	INPPL1	9.68	6.08	7.2	4.48
	INS	-	-	-	-
	INSL3	-	-	-	-
	INSR	-	86.16	53.76	51.76
	INTS1	24.64	18.08	24.32	9.04
	INTS8	61.12	14.88	8.96	33.52
	INTU	-	229.04	-	-
	INVS	-	28.08	32.72	176.56
	IPMK	-	92.8	81.04	-
	IPO8	-	14.64	20.24	41.04
	IQCB1	264.64	25.12	4.56	46.32
	IQCE	-	42.8	297.6	134.16
	IQSEC1	-	79.2	121.52	78
	IQSEC2	-	271.28	-	321.76
	IRAK1	14.72	3.84	7.12	8
	IRAK4	-	117.28	110.16	-
	IREB2	265.04	15.84	10.4	42
	IRF1	3.12	22.64	3.52	75.76
	IRF2BP2	49.2	7.6	3.52	13.76
	IRF3	7.52	8.88	2.96	28.24
	IRF4	-	-	1.6	-
	IRF6	-	-	-	-
	IRF7	5.92	105.36	1.68	55.6
	IRF8	24.48	-	1.52	-
	IRF9	4	7.92	1.52	30.32
	IRGM	-	-	-	-
	IRX1	-	119.36	-	-
	IRX5	-	78.24	-	-
	ISCA1	90.72	16.4	20	10
	ISCA2	33.28	6.4	4.56	20.56
	ISCU	237.76	45.68	12	268.32
	ISG15	13.2	4.48	0.32	34.64
	ITCH	52.48	9.68	19.76	27.04
	ITGA2	-	265.2	-	-
	ITGA2B	71.36	-	-	-
	ITGA3	-	23.6	-	90.16
	ITGA6	-	-	-	83.92
	ITGA7	-	382.32	-	5.28
	ITGA8	-	-	-	-
	ITGB2	0.56	-	2.08	485.12
	ITGB3	-	36.56	260.08	-
	ITGB4	-	-	-	-
	ITGB6	-	-	-	-
	ITK	-	-	-	-
	ITM2B	0.24	0.64	2.4	1.44
	ITPA	28.56	5.2	4.8	20
	ITPR1	-	-	76.32	-
	ITPR2	-	278.32	60.8	-
	ITPR3	-	22.24	81.04	242.24
	ITSN1	-	-	-	-
	ITSN2	239.6	48.64	24.16	67.6
	IVD	97.92	6.4	6.96	15.44
	IVNS1ABP	10.64	11.76	3.6	11.52
	IYD	-	-	-	-
	JAG1	-	76.32	239.52	83.2
	JAGN1	23.04	4	2.88	9.2
	JAK1	13.84	2.4	13.52	6
	JAK2	209.92	61.84	30.4	80.08
	JAK3	13.76	-	27.04	-
[truncated: 2,511 more rows]

## Sheet: Table S4 
	Table S4: Human Phenotype Ontology (HPO) Terms Associated with Silent Mendelian Genes
	HPO terms associated with 1436 Silent Medelian Genes extracted from https://hpo.jax.org/app/data/ontology (v2023-10-09)
	Gene Count	HPO Term	Description
	815	HP:0000007	Autosomal recessive inheritance
	628	HP:0000006	Autosomal dominant inheritance
	381	HP:0001249	Intellectual disability
	324	HP:0001250	Seizure
	288	HP:0001263	Global developmental delay
	279	HP:0003593	Infantile onset
	255	HP:0001252	Hypotonia
	254	HP:0003577	Congenital onset
	249	HP:0004322	Short stature
	226	HP:0000639	Nystagmus
	225	HP:0000407	Sensorineural hearing impairment
	217	HP:0001508	Failure to thrive
	209	HP:0011463	Childhood onset
	200	HP:0002650	Scoliosis
	192	HP:0000365	Hearing impairment
	179	HP:0003621	Juvenile onset
	176	HP:0001251	Ataxia
	175	HP:0000252	Microcephaly
	173	HP:0000486	Strabismus
	166	HP:0000750	Delayed speech and language development
	150	HP:0000518	Cataract
	140	HP:0000028	Cryptorchidism
	139	HP:0011968	Feeding difficulties
	138	HP:0000505	Visual impairment
	136	HP:0011462	Young adult onset
	135	HP:0000508	Ptosis
	129	HP:0000316	Hypertelorism
	128	HP:0001290	Generalized hypotonia
	126	HP:0000175	Cleft palate
	126	HP:0001270	Motor delay
	126	HP:0001347	Hyperreflexia
	125	HP:0000218	High palate
	120	HP:0000369	Low-set ears
	119	HP:0000431	Wide nasal bridge
	119	HP:0003623	Neonatal onset
	117	HP:0000463	Anteverted nares
	117	HP:0001260	Dysarthria
	115	HP:0000405	Conductive hearing impairment
	113	HP:0000347	Micrognathia
	112	HP:0001510	Growth delay
	111	HP:0030680	Abnormality of cardiovascular system morphology
	110	HP:0005280	Depressed nasal bridge
	109	HP:0001337	Tremor
	108	HP:0000648	Optic atrophy
	107	HP:0002020	Gastroesophageal reflux
	103	HP:0000739	Anxiety
	103	HP:0001257	Spasticity
	102	HP:0001324	Muscle weakness
	100	HP:0001513	Obesity
	100	HP:0002019	Constipation
	97	HP:0002015	Dysphagia
	95	HP:0000613	Photophobia
	95	HP:0012378	Fatigue
	94	HP:0001265	Hyporeflexia
	93	HP:0001511	Intrauterine growth retardation
	92	HP:0000708	Atypical behavior
	92	HP:0000716	Depression
	90	HP:0002069	Bilateral tonic-clonic seizure
	89	HP:0002119	Ventriculomegaly
	88	HP:0007018	Attention deficit hyperactivity disorder
	87	HP:0002240	Hepatomegaly
	86	HP:0007663	Reduced visual acuity
	85	HP:0000494	Downslanted palpebral fissures
	85	HP:0007703	Abnormality of retinal pigmentation
	84	HP:0000286	Epicanthus
	84	HP:0002013	Vomiting
	83	HP:0008736	Hypoplasia of penis
	82	HP:0100543	Cognitive impairment
	81	HP:0000510	Rod-cone dystrophy
	81	HP:0001344	Absent speech
	81	HP:0002355	Difficulty walking
	80	HP:0000238	Hydrocephalus
	80	HP:0001288	Gait disturbance
	80	HP:0003251	Male infertility
	79	HP:0000822	Hypertension
	79	HP:0002205	Recurrent respiratory infections
	78	HP:0000501	Glaucoma
	77	HP:0001336	Myoclonus
	76	HP:0000729	Autistic behavior
	76	HP:0002376	Developmental regression
	76	HP:0002878	Respiratory failure
	75	HP:0001561	Polyhydramnios
	75	HP:0001744	Splenomegaly
	74	HP:0000545	Myopia
	74	HP:0000821	Hypothyroidism
	74	HP:0010864	Intellectual disability, severe
	73	HP:0000662	Nyctalopia
	73	HP:0001272	Cerebellar atrophy
	72	HP:0001256	Intellectual disability, mild
	71	HP:0001558	Decreased fetal movement
	70	HP:0000470	Short neck
	70	HP:0001371	Flexion contracture
	70	HP:0001629	Ventricular septal defect
	70	HP:0001763	Pes planus
	70	HP:0008872	Feeding difficulties in infancy
	69	HP:0002540	Inability to walk
	68	HP:0000164	Abnormality of the dentition
	68	HP:0001332	Dystonia
	68	HP:0001762	Talipes equinovarus
	68	HP:0002093	Respiratory insufficiency
	68	HP:0002750	Delayed skeletal maturation
	67	HP:0002027	Abdominal pain
	67	HP:0003202	Skeletal muscle atrophy
	67	HP:0003581	Adult onset
	66	HP:0000054	Micropenis
	66	HP:0000512	Abnormal electroretinogram
	66	HP:0000602	Ophthalmoplegia
	65	HP:0000938	Osteopenia
	65	HP:0001156	Brachydactyly
	65	HP:0001537	Umbilical hernia
	65	HP:0001761	Pes cavus
	65	HP:0002421	Poor head control
	64	HP:0001903	Anemia
	63	HP:0000256	Macrocephaly
	63	HP:0000568	Microphthalmia
	63	HP:0001945	Fever
	63	HP:0002079	Hypoplasia of the corpus callosum
	63	HP:0002094	Dyspnea
	62	HP:0000083	Renal insufficiency
	62	HP:0002014	Diarrhea
	62	HP:0002059	Cerebral atrophy
	61	HP:0000135	Hypogonadism
	61	HP:0000618	Blindness
	61	HP:0004209	Clinodactyly of the 5th finger
	60	HP:0000047	Hypospadias
	60	HP:0000504	Abnormality of vision
	60	HP:0001279	Syncope
	60	HP:0001596	Alopecia
	60	HP:0002007	Frontal bossing
	60	HP:0005978	Type II diabetes mellitus
	59	HP:0000551	Color vision defect
	59	HP:0000718	Aggressive behavior
	59	HP:0000939	Osteoporosis
	59	HP:0000982	Palmoplantar keratoderma
	59	HP:0008936	Axial hypotonia
	58	HP:0000343	Long philtrum
	57	HP:0001643	Patent ductus arteriosus
	57	HP:0002317	Unsteady gait
	56	HP:0001276	Hypertonia
	56	HP:0001419	X-linked recessive inheritance
	56	HP:0001631	Atrial septal defect
	56	HP:0001824	Weight loss
	56	HP:0002063	Rigidity
	56	HP:0002353	EEG abnormality
	56	HP:0002521	Hypsarrhythmia
	56	HP:0008734	Decreased testicular size
	55	HP:0000823	Delayed puberty
	55	HP:0003236	Elevated circulating creatine kinase concentration
	55	HP:0007359	Focal-onset seizure
	54	HP:0000737	Irritability
	53	HP:0000717	Autism
	53	HP:0001274	Agenesis of corpus callosum
	53	HP:0001284	Areflexia
	53	HP:0001522	Death in infancy
	53	HP:0001627	Abnormal heart morphology
	53	HP:0001999	Abnormal facial shape
	53	HP:0003829	Typified by incomplete penetrance
	53	HP:0100710	Impulsivity
	52	HP:0000044	Hypogonadotropic hypogonadism
	52	HP:0001635	Congestive heart failure
	52	HP:0002133	Status epilepticus
	52	HP:0002643	Neonatal respiratory distress
	52	HP:0003596	Middle age onset
	52	HP:0003676	Progressive
	51	HP:0000403	Recurrent otitis media
	51	HP:0001518	Small for gestational age
	50	HP:0000119	Abnormality of the genitourinary system
	50	HP:0000348	High forehead
	50	HP:0000668	Hypodontia
	50	HP:0000842	Hyperinsulinemia
	50	HP:0001254	Lethargy
	50	HP:0002315	Headache
	50	HP:0002360	Sleep disturbance
	50	HP:0031936	Delayed ability to walk
	49	HP:0000478	Abnormality of the eye
	49	HP:0000540	Hypermetropia
	49	HP:0000786	Primary amenorrhea
	49	HP:0002110	Bronchiectasis
	49	HP:0002566	Intestinal malrotation
	49	HP:0011947	Respiratory tract infection
	49	HP:0100660	Dyskinesia
	48	HP:0000027	Azoospermia
	48	HP:0000389	Chronic otitis media
	48	HP:0000563	Keratoconus
	48	HP:0001944	Dehydration
	48	HP:0002120	Cerebral cortical atrophy
	48	HP:0002321	Vertigo
	48	HP:0003458	EMG: myopathic abnormalities
	48	HP:0008947	Infantile muscular hypotonia
	47	HP:0001873	Thrombocytopenia
	47	HP:0003196	Short nose
	47	HP:0003198	Myopathy
	47	HP:0004305	Involuntary movements
	47	HP:0200134	Epileptic encephalopathy
	46	HP:0000160	Narrow mouth
	46	HP:0000272	Malar flattening
	46	HP:0001328	Specific learning disability
	46	HP:0001597	Abnormality of the nail
	46	HP:0001962	Palpitations
	45	HP:0000490	Deeply set eye
	45	HP:0000612	Iris coloboma
	45	HP:0000924	Abnormality of the skeletal system
	45	HP:0000958	Dry skin
	45	HP:0002098	Respiratory distress
	45	HP:0010628	Facial palsy
	45	HP:0011800	Midface retrusion
	44	HP:0000520	Proptosis
	44	HP:0000752	Hyperactivity
	44	HP:0001315	Reduced tendon reflexes
	44	HP:0001319	Neonatal hypotonia
	44	HP:0002066	Gait ataxia
	44	HP:0002089	Pulmonary hypoplasia
	44	HP:0002384	Focal impaired awareness seizure
	44	HP:0002910	Elevated hepatic transaminase
	44	HP:0003701	Proximal muscle weakness
	44	HP:0011220	Prominent forehead
	43	HP:0000987	Atypical scarring of skin
	43	HP:0002808	Kyphosis
	43	HP:0008070	Sparse hair
	43	HP:0012758	Neurodevelopmental delay
	42	HP:0000023	Inguinal hernia
	42	HP:0000035	Abnormal testis morphology
	42	HP:0000126	Hydronephrosis
	42	HP:0000276	Long face
	42	HP:0000411	Protruding ear
	42	HP:0000733	Abnormal repetitive mannerisms
	42	HP:0000952	Jaundice
	42	HP:0000989	Pruritus
	42	HP:0001268	Mental deterioration
	42	HP:0001669	Transposition of the great arteries
	42	HP:0002194	Delayed gross motor development
	42	HP:0008046	Abnormal retinal vascular morphology
	41	HP:0000202	Orofacial cleft
	41	HP:0000322	Short philtrum
	41	HP:0000771	Gynecomastia
	41	HP:0000969	Edema
	41	HP:0000975	Hyperhidrosis
	41	HP:0002072	Chorea
	41	HP:0002900	Hypokalemia
	41	HP:0003487	Babinski sign
	41	HP:0009830	Peripheral neuropathy
	40	HP:0000980	Pallor
	40	HP:0001217	Clubbing
	40	HP:0001622	Premature birth
	40	HP:0001645	Sudden cardiac death
	40	HP:0002167	Abnormality of speech or vocalization
	40	HP:0002515	Waddling gait
	40	HP:0007843	Attenuation of retinal blood vessels
	39	HP:0000303	Mandibular prognathia
	39	HP:0001273	Abnormal corpus callosum morphology
	39	HP:0001644	Dilated cardiomyopathy
	39	HP:0001696	Situs inversus totalis
	39	HP:0002121	Generalized non-motor (absence) seizure
	39	HP:0002804	Arthrogryposis multiplex congenita
	39	HP:0003324	Generalized muscle weakness
	39	HP:0003677	Slowly progressive
	39	HP:0006101	Finger syndactyly
	39	HP:0007256	Abnormal pyramidal sign
	39	HP:0007675	Progressive night blindness
	39	HP:0011344	Severe global developmental delay
	39	HP:0012332	Abnormal autonomic nervous system physiology
	39	HP:0100490	Camptodactyly of finger
	38	HP:0000093	Proteinuria
	38	HP:0000104	Renal agenesis
	38	HP:0000457	Depressed nasal ridge
	38	HP:0000826	Precocious puberty
	38	HP:0001719	Double outlet right ventricle
	38	HP:0002829	Arthralgia
	38	HP:0003557	Increased variability in muscle fiber diameter
	38	HP:0006536	Airway obstruction
	38	HP:0008222	Female infertility
	38	HP:0100749	Chest pain
	37	HP:0000337	Broad forehead
	37	HP:0000358	Posteriorly rotated ears
	37	HP:0000543	Optic disc pallor
	37	HP:0000565	Esotropia
	37	HP:0000819	Diabetes mellitus
	37	HP:0001387	Joint stiffness
	37	HP:0001562	Oligohydramnios
	37	HP:0001746	Asplenia
	37	HP:0002465	Poor speech
	37	HP:0005110	Atrial fibrillation
	37	HP:0008897	Postnatal growth retardation
	37	HP:0011675	Arrhythmia
	36	HP:0000020	Urinary incontinence
	36	HP:0000193	Bifid uvula
	36	HP:0000767	Pectus excavatum
	36	HP:0000961	Cyanosis
	36	HP:0001636	Tetralogy of Fallot
	36	HP:0001751	Abnormal vestibular function
	36	HP:0002017	Nausea and vomiting
	36	HP:0002342	Intellectual disability, moderate
	36	HP:0003307	Hyperlordosis
	36	HP:0004349	Reduced bone mineral density
	36	HP:0012385	Camptodactyly
	36	HP:0100716	Self-injurious behavior
	35	HP:0000219	Thin upper lip vermilion
	35	HP:0000248	Brachycephaly
	35	HP:0000414	Bulbous nose
	35	HP:0000707	Abnormality of the nervous system
	35	HP:0000790	Hematuria
	35	HP:0001369	Arthritis
	35	HP:0001649	Tachycardia
	35	HP:0001658	Myocardial infarction
	35	HP:0001748	Polysplenia
	35	HP:0002033	Poor suck
	35	HP:0002104	Apnea
	35	HP:0002373	Febrile seizure (within the age range of 3 months to 6 years)
	35	HP:0003394	Muscle spasm
	35	HP:0008064	Ichthyosis
	35	HP:0012444	Brain atrophy
	35	HP:0100750	Atelectasis
	34	HP:0000268	Dolichocephaly
	34	HP:0000324	Facial asymmetry
	34	HP:0000572	Visual loss
	34	HP:0000787	Nephrolithiasis
	34	HP:0002460	Distal muscle weakness
	34	HP:0002509	Limb hypertonia
	34	HP:0002615	Hypotension
	34	HP:0003584	Late onset
	34	HP:0100704	Cerebral visual impairment
	33	HP:0000062	Ambiguous genitalia
	33	HP:0000077	Abnormality of the kidney
	33	HP:0000278	Retrognathia
	33	HP:0000483	Astigmatism
	33	HP:0000670	Carious teeth
	33	HP:0000962	Hyperkeratosis
	33	HP:0001298	Encephalopathy
	33	HP:0001442	Typified by somatic mosaicism
	33	HP:0002092	Pulmonary arterial hypertension
	33	HP:0003457	EMG abnormality
	33	HP:0003546	Exercise intolerance
	33	HP:0007737	Bone spicule pigmentation of the retina
	33	HP:0010772	Anomalous pulmonary venous return
	33	HP:0012469	Infantile spasms
	33	HP:0030828	Wheezing
	32	HP:0000325	Triangular face
	32	HP:0000482	Microcornea
	32	HP:0000546	Retinal degeneration
	32	HP:0000582	Upslanted palpebral fissure
	32	HP:0000651	Diplopia
	32	HP:0000664	Synophrys
	32	HP:0001266	Choreoathetosis
	32	HP:0001297	Stroke
	32	HP:0001310	Dysmetria
	32	HP:0001321	Cerebellar hypoplasia
	32	HP:0001639	Hypertrophic cardiomyopathy
	32	HP:0001943	Hypoglycemia
	32	HP:0002023	Anal atresia
	32	HP:0002099	Asthma
	32	HP:0002714	Downturned corners of mouth
	32	HP:0002827	Hip dislocation
	32	HP:0008404	Nail dystrophy
	32	HP:0032794	Myoclonic seizure
	32	HP:0100582	Nasal polyposis
	31	HP:0000426	Prominent nasal bridge
	31	HP:0000506	Telecanthus
	31	HP:0000712	Emotional lability
	31	HP:0000736	Short attention span
	31	HP:0000772	Abnormal rib morphology
	31	HP:0002067	Bradykinesia
	31	HP:0002231	Sparse body hair
	31	HP:0002312	Clumsiness
	31	HP:0003270	Abdominal distention
	31	HP:0031245	Productive cough
	30	HP:0000076	Vesicoureteral reflux
	30	HP:0000368	Low-set, posteriorly rotated ears
	30	HP:0000400	Macrotia
	30	HP:0000966	Hypohidrosis
	30	HP:0000978	Bruising susceptibility
	30	HP:0001300	Parkinsonism
	30	HP:0001611	Hypernasal speech
	30	HP:0001662	Bradycardia
	30	HP:0002024	Malabsorption
	30	HP:0002091	Restrictive ventilatory defect
	30	HP:0002719	Recurrent infections
	30	HP:0002757	Recurrent fractures
	30	HP:0003693	Distal amyotrophy
	30	HP:0005301	Persistent left superior vena cava
	30	HP:0005425	Recurrent sinopulmonary infections
	30	HP:0008527	Congenital sensorineural hearing impairment
	30	HP:0011109	Chronic sinusitis
	29	HP:0000112	Nephropathy
	29	HP:0000154	Wide mouth
	29	HP:0000158	Macroglossia
	29	HP:0000232	Everted lower lip vermilion
	29	HP:0000684	Delayed eruption of teeth
	29	HP:0000789	Infertility
	29	HP:0001638	Cardiomyopathy
	29	HP:0001742	Nasal congestion
	29	HP:0001770	Toe syndactyly
	29	HP:0002011	Morphological central nervous system abnormality
	29	HP:0002090	Pneumonia
	29	HP:0002123	Generalized myoclonic seizure
	29	HP:0002875	Exertional dyspnea
	29	HP:0003774	Stage 5 chronic kidney disease
	29	HP:0004308	Ventricular arrhythmia
	29	HP:0008551	Microtia
	29	HP:0100806	Sepsis
	28	HP:0000008	Abnormal morphology of female internal genitalia
	28	HP:0000118	Phenotypic abnormality
	28	HP:0000121	Nephrocalcinosis
	28	HP:0000488	Retinopathy
	28	HP:0000646	Amblyopia
	28	HP:0000726	Dementia
	28	HP:0001712	Left ventricular hypertrophy
	28	HP:0001907	Thromboembolism
	28	HP:0002239	Gastrointestinal hemorrhage
	28	HP:0002257	Chronic rhinitis
	28	HP:0002716	Lymphadenopathy
	28	HP:0003326	Myalgia
	28	HP:0003691	Scapular winging
	28	HP:0003803	Type 1 muscle fiber predominance
	28	HP:0006579	Prolonged neonatal jaundice
	28	HP:0010783	Erythema
	28	HP:0011274	Recurrent mycobacterial infections
	28	HP:0011539	Atrial situs ambiguous
	28	HP:0011961	Non-obstructive azoospermia
	28	HP:0012206	Abnormal sperm motility
	28	HP:0040171	Decreased serum testosterone concentration
	28	HP:0100022	Abnormality of movement
	27	HP:0000089	Renal hypoplasia
	27	HP:0000421	Epistaxis
	27	HP:0000458	Anosmia
	27	HP:0000689	Dental malocclusion
	27	HP:0000738	Hallucinations
	27	HP:0000768	Pectus carinatum
	27	HP:0000837	Increased circulating gonadotropin level
	27	HP:0002197	Generalized-onset seizure
	27	HP:0002938	Lumbar hyperlordosis
	27	HP:0005930	Abnormal epiphysis morphology
	27	HP:0007957	Corneal opacity
	27	HP:0010819	Atonic seizure
	27	HP:0011182	Interictal epileptiform activity
	27	HP:0011535	Abnormal atrial arrangement
	27	HP:0011617	Pulmonary situs ambiguus
	27	HP:0025177	Peribronchovascular interstitial thickening
	27	HP:0025576	Abnormal inferior vena cava morphology
	27	HP:0032016	Abnormal sputum
	27	HP:0032543	Lithoptysis
	26	HP:0000280	Coarse facial features
	26	HP:0000327	Hypoplasia of the maxilla
	26	HP:0000467	Neck muscle weakness
	26	HP:0000473	Torticollis
	26	HP:0000691	Microdontia
	26	HP:0000830	Anterior hypopituitarism
	26	HP:0001653	Mitral regurgitation
	26	HP:0001680	Coarctation of aorta
	26	HP:0001695	Cardiac arrest
	26	HP:0002018	Nausea
	26	HP:0002164	Nail dysplasia
	26	HP:0002359	Frequent falls
	26	HP:0002652	Skeletal dysplasia
	26	HP:0003401	Paresthesia
	26	HP:0006297	Enamel hypoplasia
	26	HP:0006532	Recurrent pneumonia
	26	HP:0008066	Abnormal blistering of the skin
	26	HP:0010818	Generalized tonic seizure
	26	HP:0011097	Epileptic spasm
	26	HP:0012207	Reduced sperm motility
	26	HP:0012447	Abnormal myelination
	26	HP:0012547	Abnormal involuntary eye movements
	26	HP:0012622	Chronic kidney disease
	26	HP:0032792	Tonic seizure
	25	HP:0000204	Cleft upper lip
	25	HP:0000496	Abnormality of eye movement
	25	HP:0000682	Abnormal dental enamel morphology
	25	HP:0000713	Agitation
	25	HP:0000824	Decreased response to growth hormone stimulation test
	25	HP:0000988	Skin rash
	25	HP:0001133	Constriction of peripheral visual field
	25	HP:0001376	Limitation of joint mobility
	25	HP:0001385	Hip dysplasia
	25	HP:0001388	Joint laxity
	25	HP:0001663	Ventricular fibrillation
	25	HP:0001939	Abnormality of metabolism/homeostasis
	25	HP:0002172	Postural instability
	25	HP:0002209	Sparse scalp hair
	25	HP:0002721	Immunodeficiency
	25	HP:0002751	Kyphoscoliosis
	25	HP:0004374	Hemiplegia/hemiparesis
	25	HP:0009381	Short finger
	25	HP:0011705	First degree atrioventricular block
	25	HP:0030084	Clinodactyly
	25	HP:0030319	Weakness of facial musculature
	24	HP:0000010	Recurrent urinary tract infections
	24	HP:0000144	Decreased fertility
	24	HP:0000453	Choanal atresia
	24	HP:0000541	Retinal detachment
	24	HP:0000577	Exotropia
	24	HP:0000608	Macular degeneration
	24	HP:0000776	Congenital diaphragmatic hernia
	24	HP:0000817	Reduced eye contact
	24	HP:0001019	Erythroderma
	24	HP:0001417	X-linked inheritance
	24	HP:0001773	Short foot
	24	HP:0001874	Abnormality of neutrophils
	24	HP:0001883	Talipes
	24	HP:0001892	Abnormal bleeding
	24	HP:0001942	Metabolic acidosis
	24	HP:0001959	Polydipsia
	24	HP:0002188	Delayed CNS myelination
	24	HP:0002705	High, narrow palate
	24	HP:0002747	Respiratory insufficiency due to muscle weakness
	24	HP:0002857	Genu valgum
	24	HP:0002960	Autoimmunity
	24	HP:0004467	Preauricular pit
	24	HP:0007340	Lower limb muscle weakness
	24	HP:0009027	Foot dorsiflexor weakness
	24	HP:0010844	EEG with multifocal slow activity
	24	HP:0011003	High myopia
	24	HP:0011443	Abnormality of coordination
	23	HP:0000107	Renal cyst
	23	HP:0000574	Thick eyebrow
	23	HP:0000601	Hypotelorism
	23	HP:0000678	Dental crowding
	23	HP:0000741	Apathy
	23	HP:0001166	Arachnodactyly
	23	HP:0001357	Plagiocephaly
	23	HP:0001382	Joint hypermobility
	23	HP:0001595	Abnormal hair morphology
	23	HP:0001738	Exocrine pancreatic insufficiency
	23	HP:0002078	Truncal ataxia
	23	HP:0002150	Hypercalciuria
	23	HP:0002251	Aganglionic megacolon
	23	HP:0002307	Drooling
	23	HP:0002936	Distal sensory impairment
	23	HP:0003388	Easy fatigability
	23	HP:0003745	Sporadic
	23	HP:0003828	Variable expressivity
	23	HP:0012735	Cough
	23	HP:0025092	Epidermal acanthosis
	23	HP:0100578	Lipoatrophy
	22	HP:0000013	Hypoplasia of the uterus
	22	HP:0000340	Sloping forehead
	22	HP:0000581	Blepharophimosis
	22	HP:0001394	Cirrhosis
	22	HP:0001608	Abnormality of the voice
	22	HP:0002070	Limb ataxia
	22	HP:0002076	Migraine
	22	HP:0002381	Aphasia
	22	HP:0002510	Spastic tetraplegia
	22	HP:0002514	Cerebral calcification
	22	HP:0002902	Hyponatremia
	22	HP:0002987	Elbow flexion contracture
	22	HP:0003076	Glycosuria
	22	HP:0003298	Spina bifida occulta
	22	HP:0003477	Peripheral axonal neuropathy
	22	HP:0007730	Iris hypopigmentation
	22	HP:0008187	Absence of secondary sex characteristics
	22	HP:0008214	Decreased serum estradiol
	22	HP:0009053	Distal lower limb muscle weakness
	22	HP:0010804	Tented upper lip vermilion
	22	HP:0012448	Delayed myelination
	22	HP:0012764	Orthopnea
	22	HP:0100753	Schizophrenia
	21	HP:0000100	Nephrotic syndrome
	21	HP:0000110	Renal dysplasia
	21	HP:0000307	Pointed chin
	21	HP:0000360	Tinnitus
	21	HP:0000465	Webbed neck
	21	HP:0000519	Developmental cataract
	21	HP:0000575	Scotoma
	21	HP:0000597	Ophthalmoparesis
	21	HP:0000653	Sparse eyelashes
	21	HP:0000774	Narrow chest
	21	HP:0000802	Impotence
	21	HP:0000859	Hyperaldosteronism
	21	HP:0000956	Acanthosis nigricans
	21	HP:0001657	Prolonged QT interval
	21	HP:0001952	Glucose intolerance
	21	HP:0001998	Neonatal hypoglycemia
	21	HP:0002080	Intention tremor
	21	HP:0002136	Broad-based gait
	21	HP:0002225	Sparse pubic hair
	21	HP:0002354	Memory impairment
	21	HP:0002451	Limb dystonia
	21	HP:0002970	Genu varum
	21	HP:0003155	Elevated circulating alkaline phosphatase concentration
	21	HP:0004755	Supraventricular tachycardia
	21	HP:0008669	Abnormal spermatogenesis
	21	HP:0010055	Broad hallux
	21	HP:0010741	Pedal edema
	21	HP:0011461	Fetal onset
	21	HP:0011471	Gastrostomy tube feeding in infancy
	21	HP:0025708	Early young adult onset
	21	HP:0030057	Autoimmune antibody positivity
	21	HP:0030196	Fatigable weakness of respiratory muscles
	21	HP:0030329	Retinal thinning
	21	HP:0045075	Sparse eyebrow
	21	HP:0200042	Skin ulcer
	20	HP:0000003	Multicystic kidney dysplasia
	20	HP:0000687	Widely spaced teeth
	20	HP:0000709	Psychosis
	20	HP:0000853	Goiter
	20	HP:0000869	Secondary amenorrhea
	20	HP:0000964	Eczema
	20	HP:0000979	Purpura
	20	HP:0001053	Hypopigmented skin patches
	20	HP:0001123	Visual field defect
	20	HP:0001259	Coma
	20	HP:0001320	Cerebellar vermis hypoplasia
	20	HP:0001397	Hepatic steatosis
	20	HP:0001433	Hepatosplenomegaly
	20	HP:0001581	Recurrent skin infections
	20	HP:0001760	Abnormal foot morphology
	20	HP:0002028	Chronic diarrhea
	20	HP:0002045	Hypothermia
	20	HP:0002084	Encephalocele
	20	HP:0002187	Intellectual disability, profound
	20	HP:0002213	Fine hair
	20	HP:0002215	Sparse axillary hair
	20	HP:0002500	Abnormal cerebral white matter morphology
	20	HP:0002505	Loss of ambulation
	20	HP:0002653	Bone pain
	20	HP:0002904	Hyperbilirubinemia
	20	HP:0003187	Breast hypoplasia
	20	HP:0003312	Abnormal form of the vertebral bodies
	20	HP:0003391	Gowers sign
	20	HP:0003484	Upper limb muscle weakness
	20	HP:0004302	Functional motor deficit
	20	HP:0004409	Hyposmia
	20	HP:0004756	Ventricular tachycardia
	20	HP:0005180	Tricuspid regurgitation
	20	HP:0005692	Joint hyperflexibility
	20	HP:0006380	Knee flexion contracture
	20	HP:0008499	High hypermetropia
	20	HP:0009804	Tooth agenesis
	20	HP:0010841	Multifocal epileptiform discharges
	20	HP:0011108	Recurrent sinusitis
	20	HP:0011304	Broad thumb
	20	HP:0011712	Right bundle branch block
	20	HP:0012471	Thick vermilion border
	20	HP:0012745	Short palpebral fissure
	20	HP:0025502	Overweight
	20	HP:0410263	Brain imaging abnormality
	19	HP:0000026	Male hypogonadism
	19	HP:0000194	Open mouth
	19	HP:0000233	Thin vermilion border
	19	HP:0000275	Narrow face
	19	HP:0000430	Underdeveloped nasal alae
	19	HP:0000455	Broad nasal tip
	19	HP:0000529	Progressive visual loss
	19	HP:0000666	Horizontal nystagmus
	19	HP:0000798	Oligozoospermia
	19	HP:0001007	Hirsutism
	19	HP:0001141	Severely reduced visual acuity
	19	HP:0001159	Syndactyly
	19	HP:0001181	Adducted thumb
	19	HP:0001539	Omphalocele
	19	HP:0001831	Short toe
	19	HP:0001923	Reticulocytosis
	19	HP:0002269	Abnormality of neuronal migration
	19	HP:0002329	Drowsiness
	19	HP:0002553	Highly arched eyebrow
	19	HP:0002664	Neoplasm
	19	HP:0003073	Hypoalbuminemia
	19	HP:0003074	Hyperglycemia
	19	HP:0003468	Abnormal vertebral morphology
	19	HP:0003510	Severe short stature
	19	HP:0003722	Neck flexor weakness
	19	HP:0004691	2-3 toe syndactyly
	19	HP:0005135	Abnormal T-wave
	19	HP:0007334	Bilateral tonic-clonic seizure with focal onset
	19	HP:0008180	Mildly elevated creatine kinase
	19	HP:0009800	Maternal diabetes
	19	HP:0009882	Short distal phalanx of finger
	19	HP:0010850	EEG with spike-wave complexes
	19	HP:0200020	Corneal erosion
	18	HP:0000103	Polyuria
	18	HP:0000127	Renal salt wasting
	18	HP:0000270	Delayed cranial suture closure
	18	HP:0000308	Microretrognathia
	18	HP:0000341	Narrow forehead
	18	HP:0000528	Anophthalmia
	18	HP:0000603	Central scotoma
	18	HP:0000609	Optic nerve hypoplasia
	18	HP:0000677	Oligodontia
	18	HP:0000855	Insulin resistance
	18	HP:0000883	Thin ribs
	18	HP:0000926	Platyspondyly
	18	HP:0000944	Abnormal metaphysis morphology
	18	HP:0001081	Cholelithiasis
	18	HP:0001360	Holoprosencephaly
	18	HP:0001541	Ascites
	18	HP:0001612	Weak cry
	18	HP:0001651	Dextrocardia
	18	HP:0001875	Neutropenia
	18	HP:0001974	Leukocytosis
	18	HP:0002061	Lower limb spasticity
	18	HP:0002071	Abnormality of extrapyramidal motor function
	18	HP:0002153	Hyperkalemia
	18	HP:0002299	Brittle hair
	18	HP:0002311	Incoordination
	18	HP:0002527	Falls
	18	HP:0002901	Hypocalcemia
	18	HP:0003273	Hip contracture
	18	HP:0003327	Axial muscle weakness
	18	HP:0003422	Vertebral segmentation defect
	18	HP:0003470	Paralysis
	18	HP:0003547	Shoulder girdle muscle weakness
	18	HP:0003811	Neonatal death
	18	HP:0003819	Death in childhood
	18	HP:0005162	Abnormal left ventricular function
	18	HP:0005484	Secondary microcephaly
	18	HP:0006610	Wide intermamillary distance
	18	HP:0007010	Poor fine motor coordination
	18	HP:0007722	Retinal pigment epithelial atrophy
	18	HP:0007750	Hypoplasia of the fovea
	18	HP:0008069	Neoplasm of the skin
	18	HP:0008981	Calf muscle hypertrophy
	18	HP:0011169	Generalized clonic seizure
	18	HP:0030051	Tip-toe gait
	18	HP:0100639	Erectile dysfunction
	17	HP:0000048	Bifid scrotum
	17	HP:0000085	Horseshoe kidney
	17	HP:0000147	Polycystic ovaries
	17	HP:0000319	Smooth philtrum
	17	HP:0000377	Abnormal pinna morphology
	17	HP:0000567	Chorioretinal coloboma
	17	HP:0000622	Blurred vision
	17	HP:0000848	Increased circulating renin level
	17	HP:0000873	Diabetes insipidus
	17	HP:0000953	Hyperpigmentation of the skin
	17	HP:0000954	Single transverse palmar crease
	17	HP:0001000	Abnormality of skin pigmentation
	17	HP:0001171	Split hand
	17	HP:0001182	Tapered finger
	17	HP:0001231	Abnormal fingernail morphology
	17	HP:0001269	Hemiparesis
	17	HP:0001305	Dandy-Walker malformation
	17	HP:0001488	Bilateral ptosis
	17	HP:0001531	Failure to thrive in infancy
	17	HP:0001545	Anteriorly placed anus
	17	HP:0001609	Hoarse voice
	17	HP:0001642	Pulmonic stenosis
	17	HP:0001688	Sinus bradycardia
	17	HP:0001727	Thromboembolic stroke
	17	HP:0001789	Hydrops fetalis
	17	HP:0001792	Small nail
	17	HP:0001878	Hemolytic anemia
	17	HP:0001989	Fetal akinesia sequence
	17	HP:0002039	Anorexia
	17	HP:0002105	Hemoptysis
	17	HP:0002155	Hypertriglyceridemia
	17	HP:0002304	Akinesia
	17	HP:0002375	Hypokinesia
	17	HP:0002795	Abnormal respiratory system physiology
	17	HP:0002870	Obstructive sleep apnea
	17	HP:0002917	Hypomagnesemia
	17	HP:0002983	Micromelia
	17	HP:0003306	Spinal rigidity
	17	HP:0003473	Fatigable weakness
	17	HP:0003560	Muscular dystrophy
	17	HP:0005599	Hypopigmentation of hair
	17	HP:0007360	Aplasia/Hypoplasia of the cerebellum
	17	HP:0007984	Electronegative electroretinogram
	17	HP:0008232	Elevated circulating follicle stimulating hormone level
	17	HP:0008572	External ear malformation
	17	HP:0008619	Bilateral sensorineural hearing impairment
	17	HP:0009778	Short thumb
	17	HP:0009803	Short phalanx of finger
	17	HP:0010049	Short metacarpal
	17	HP:0010550	Paraplegia
	17	HP:0011962	Obstructive azoospermia
	17	HP:0012265	Ciliary dyskinesia
	17	HP:0100840	Aplasia/Hypoplasia of the eyebrow
	17	HP:0200055	Small hand
	16	HP:0000046	Small scrotum
	16	HP:0000097	Focal segmental glomerulosclerosis
	16	HP:0000098	Tall stature
	16	HP:0000134	Female hypogonadism
	16	HP:0000141	Amenorrhea
	16	HP:0000239	Large fontanelles
	16	HP:0000282	Facial edema
	16	HP:0000384	Preauricular skin tag
	16	HP:0000446	Narrow nasal bridge
	16	HP:0000491	Keratitis
	16	HP:0000509	Conjunctivitis
	16	HP:0000526	Aniridia
	16	HP:0000580	Pigmentary retinopathy
	16	HP:0000656	Ectropion
	16	HP:0000813	Bicornuate uterus
	16	HP:0001028	Hemangioma
	16	HP:0001302	Pachygyria
	16	HP:0001392	Abnormality of the liver
	16	HP:0001618	Dysphonia
	16	HP:0001671	Abnormal cardiac septum morphology
	16	HP:0001678	Atrioventricular block
	16	HP:0002148	Hypophosphatemia
	16	HP:0002206	Pulmonary fibrosis
	16	HP:0002270	Abnormality of the autonomic nervous system
	16	HP:0002305	Athetosis
	16	HP:0002378	Hand tremor
	16	HP:0002487	Hyperkinetic movements
	16	HP:0002575	Tracheoesophageal fistula
	16	HP:0002591	Polyphagia
	16	HP:0002792	Reduced vital capacity
	16	HP:0002883	Hyperventilation
	16	HP:0003077	Hyperlipidemia
	16	HP:0003124	Hypercholesterolemia
	16	HP:0003403	EMG: decremental response of compound muscle action potential to repetitive nerve stimulation
	16	HP:0003552	Muscle stiffness
	16	HP:0003690	Limb muscle weakness
	16	HP:0005105	Abnormal nasal morphology
	16	HP:0005184	Prolonged QTc interval
	16	HP:0005616	Accelerated skeletal maturation
	16	HP:0006487	Bowing of the long bones
	16	HP:0007759	Opacification of the corneal stroma
	16	HP:0007814	Retinal pigment epithelial mottling
	16	HP:0011153	Focal motor seizure
	16	HP:0011704	Sick sinus syndrome
	16	HP:0011969	Elevated circulating luteinizing hormone level
	16	HP:0012110	Hypoplasia of the pons
	16	HP:0012368	Flat face
	16	HP:0012531	Pain
	16	HP:0012664	Reduced left ventricular ejection fraction
	16	HP:0025336	Delayed ability to sit
	16	HP:0025710	Late young adult onset
	16	HP:0030016	Dyspareunia
	16	HP:0031507	Decreased circulating T4 concentration
	15	HP:0000179	Thick lower lip vermilion
	15	HP:0000225	Gingival bleeding
	15	HP:0000293	Full cheeks
	15	HP:0000311	Round face
	15	HP:0000448	Prominent nose
	15	HP:0000722	Compulsive behaviors
	15	HP:0000735	Impaired social interactions
	15	HP:0000851	Congenital hypothyroidism
	15	HP:0000960	Sacral dimple
	15	HP:0000970	Anhidrosis
	15	HP:0001335	Bimanual synkinesia
	15	HP:0001374	Congenital hip dislocation
	15	HP:0001399	Hepatic failure
	15	HP:0001640	Cardiomegaly
	15	HP:0001664	Torsade de pointes
	15	HP:0001838	Rocker bottom foot
	15	HP:0002058	Myopathic facies
	15	HP:0002075	Dysdiadochokinesis
	15	HP:0002131	Episodic ataxia
	15	HP:0002326	Transient ischemic attack
	15	HP:0002495	Impaired vibratory sensation
	15	HP:0002570	Steatorrhea
	15	HP:0002718	Recurrent bacterial infections
	15	HP:0002789	Tachypnea
	15	HP:0002793	Abnormal pattern of respiration
	15	HP:0002948	Vertebral fusion
	15	HP:0002980	Femoral bowing
	15	HP:0003551	Difficulty climbing stairs
	15	HP:0003687	Centrally nucleated skeletal muscle fibers
	15	HP:0004319	Decreased circulating aldosterone level
	15	HP:0006813	Focal hemiclonic seizure
	15	HP:0006824	Cranial nerve paralysis
	15	HP:0006855	Cerebellar vermis atrophy
	15	HP:0007270	Atypical absence seizure
	15	HP:0007401	Macular atrophy
	15	HP:0008197	Absence of pubertal development
	15	HP:0008724	Hypoplasia of the ovary
	15	HP:0008994	Proximal muscle weakness in lower limbs
	15	HP:0009046	Difficulty running
	15	HP:0009465	Ulnar deviation of finger
	15	HP:0009891	Underdeveloped supraorbital ridges
	15	HP:0010851	EEG with burst suppression
	15	HP:0012379	Abnormal circulating enzyme concentration or activity
	15	HP:0030469	Abnormal dark-adapted electroretinogram
	15	HP:0032560	Coiled sperm flagella
	15	HP:0100021	Cerebral palsy
	15	HP:0100651	Type I diabetes mellitus
	14	HP:0000037	Male pseudohermaphroditism
	14	HP:0000072	Hydroureter
	14	HP:0000130	Abnormality of the uterus
	14	HP:0000142	Abnormal vagina morphology
	14	HP:0000212	Gingival overgrowth
	14	HP:0000217	Xerostomia
	14	HP:0000294	Low anterior hairline
	14	HP:0000331	Short chin
	14	HP:0000364	Hearing abnormality
	14	HP:0000527	Long eyelashes
	14	HP:0000533	Chorioretinal atrophy
	14	HP:0000534	Abnormal eyebrow morphology
	14	HP:0000539	Abnormality of refraction
	14	HP:0000548	Cone/cone-rod dystrophy
	14	HP:0000705	Amelogenesis imperfecta
	14	HP:0000765	Abnormal thorax morphology
	14	HP:0000815	Hypergonadotropic hypogonadism
	14	HP:0000831	Insulin-resistant diabetes mellitus
	14	HP:0001131	Corneal dystrophy
	14	HP:0001161	Hand polydactyly
	14	HP:0001283	Bulbar palsy
	14	HP:0001287	Meningitis
	14	HP:0001308	Tongue fasciculations
	14	HP:0001363	Craniosynostosis
	14	HP:0001520	Large for gestational age
	14	HP:0001888	Lymphopenia
	14	HP:0001919	Acute kidney injury
	14	HP:0001953	Diabetic ketoacidosis
	14	HP:0002021	Pyloric stenosis
	14	HP:0002073	Progressive cerebellar ataxia
	14	HP:0002186	Apraxia
	14	HP:0002242	Abnormal intestine morphology
	14	HP:0002247	Duodenal atresia
	14	HP:0002380	Fasciculations
	14	HP:0002392	EEG with polyspike wave complexes
	14	HP:0002395	Lower limb hyperreflexia
	14	HP:0002396	Cogwheel rigidity
	14	HP:0002594	Pancreatic hypoplasia
	14	HP:0002758	Osteoarthritis
	14	HP:0002783	Recurrent lower respiratory tract infections
	14	HP:0002812	Coxa vara
	14	HP:0002871	Central apnea
	14	HP:0002894	Neoplasm of the pancreas
	14	HP:0003025	Metaphyseal irregularity
	14	HP:0003109	Hyperphosphaturia
	14	HP:0003325	Limb-girdle muscle weakness
	14	HP:0003376	Steppage gait
	14	HP:0003700	Generalized amyotrophy
	14	HP:0004279	Short palm
	14	HP:0004315	Decreased circulating IgG level
	14	HP:0004757	Paroxysmal atrial fibrillation
	14	HP:0005268	Miscarriage
	14	HP:0007240	Progressive gait ataxia
	14	HP:0007400	Irregular hyperpigmentation
	14	HP:0007906	Ocular hypertension
	14	HP:0007994	Peripheral visual field loss
	14	HP:0008081	Pes valgus
	14	HP:0008163	Decreased circulating cortisol level
	14	HP:0008209	Premature ovarian insufficiency
	14	HP:0008245	Pituitary hypothyroidism
	14	HP:0009077	Weakness of long finger extensor muscles
	14	HP:0010829	Impaired temperature sensation
	14	HP:0012043	Pendular nystagmus
	14	HP:0030341	Decreased circulating follicle stimulating hormone concentration
	14	HP:0030344	Decreased circulating luteinizing hormone level
	14	HP:0030483	Reduced amplitude of dark-adapted bright flash electroretinogram a-wave
	14	HP:0030638	Congenital stationary night blindness with normal fundus
	14	HP:0030639	Congenital stationary night blindness with abnormal fundus
	14	HP:0031705	Compensatory head posture
	14	HP:0032558	Absent sperm flagella
	14	HP:0100758	Gangrene
	13	HP:0000070	Ureterocele
	13	HP:0000269	Prominent occiput
	13	HP:0000402	Stenosis of the external auditory canal
	13	HP:0000410	Mixed hearing impairment
	13	HP:0000445	Wide nose
	13	HP:0000550	Undetectable electroretinogram
	13	HP:0000589	Coloboma
	13	HP:0000610	Abnormal choroid morphology
	13	HP:0000835	Adrenal hypoplasia
	13	HP:0000846	Adrenal insufficiency
	13	HP:0000871	Panhypopituitarism
	13	HP:0000992	Cutaneous photosensitivity
	13	HP:0001072	Thickened skin
	13	HP:0001162	Postaxial hand polydactyly
	13	HP:0001197	Abnormality of prenatal development or birth
	13	HP:0001258	Spastic paraplegia
	13	HP:0001289	Confusion
	13	HP:0001331	Absent septum pellucidum
	13	HP:0001348	Brisk reflexes
	13	HP:0001355	Megalencephaly
	13	HP:0001402	Hepatocellular carcinoma
	13	HP:0001423	X-linked dominant inheritance
	13	HP:0001482	Subcutaneous nodule
	13	HP:0001634	Mitral valve prolapse
	13	HP:0001647	Bicuspid aortic valve
	13	HP:0001655	Patent foramen ovale
	13	HP:0001681	Angina pectoris
	13	HP:0001771	Achilles tendon contracture
	13	HP:0001882	Leukopenia
	13	HP:0002047	Malignant hyperthermia
	13	HP:0002126	Polymicrogyria
	13	HP:0002202	Pleural effusion
	13	HP:0002266	Focal clonic seizure
	13	HP:0002345	Action tremor
	13	HP:0002349	Focal aware seizure
	13	HP:0002363	Abnormal brainstem morphology
	13	HP:0002474	Expressive language delay
	13	HP:0002516	Increased intracranial pressure
	13	HP:0002659	Increased susceptibility to fractures
	13	HP:0002665	Lymphoma
	13	HP:0002748	Rickets
	13	HP:0002754	Osteomyelitis
	13	HP:0002761	Generalized joint laxity
	13	HP:0002925	Elevated circulating thyroid-stimulating hormone concentration
	13	HP:0002982	Tibial bowing
	13	HP:0003006	Neuroblastoma
	13	HP:0003164	Hypothalamic gonadotropin-releasing hormone deficiency
	13	HP:0003418	Back pain
	13	HP:0003805	Rimmed vacuoles
	13	HP:0004313	Decreased circulating antibody level
	13	HP:0004383	Hypoplastic left heart
	13	HP:0004408	Abnormality of the sense of smell
	13	HP:0004491	Large posterior fontanelle
	13	HP:0004924	Abnormal oral glucose tolerance
	13	HP:0006482	Abnormality of dental morphology
	13	HP:0006979	Sleep-wake cycle disturbance
	13	HP:0007328	Impaired pain sensation
	13	HP:0007642	Congenital stationary night blindness
	13	HP:0008151	Prolonged prothrombin time
	13	HP:0008678	Renal hypoplasia/aplasia
	13	HP:0008828	Delayed proximal femoral epiphyseal ossification
	13	HP:0008959	Distal upper limb muscle weakness
	13	HP:0009005	Weakness of the intrinsic hand muscles
	13	HP:0009062	Infantile axial hypotonia
	13	HP:0010306	Short thorax
	13	HP:0010307	Stridor
	13	HP:0010464	Streak ovary
	13	HP:0011342	Mild global developmental delay
	13	HP:0012736	Profound global developmental delay
	13	HP:0012795	Abnormal optic disc morphology
	13	HP:0030208	Anti-acetylcholine receptor antibody positivity
	13	HP:0030718	Right atrial enlargement
	13	HP:0031219	Reduced radioactive iodine uptake
	13	HP:0031819	Increased waist to hip ratio
	13	HP:0031964	Elevated circulating alanine aminotransferase concentration
	13	HP:0032559	Short sperm flagella
	13	HP:0033036	Decreased nasal nitric oxide
	13	HP:0040217	Elevated hemoglobin A1c
	13	HP:0045084	Limb myoclonus
	12	HP:0000012	Urinary urgency
	12	HP:0000124	Renal tubular dysfunction
	12	HP:0000132	Menorrhagia
	12	HP:0000260	Wide anterior fontanel
	12	HP:0000298	Mask-like facies
	12	HP:0000396	Overfolded helix
	12	HP:0000556	Retinal dystrophy
	12	HP:0000643	Blepharospasm
	12	HP:0000657	Oculomotor apraxia
	12	HP:0000773	Short ribs
	12	HP:0000825	Hyperinsulinemic hypoglycemia
	12	HP:0000963	Thin skin
	12	HP:0000972	Palmoplantar hyperkeratosis
	12	HP:0001004	Lymphedema
	12	HP:0001010	Hypopigmentation of the skin
	12	HP:0001061	Acne
	12	HP:0001103	Abnormal macular morphology
	12	HP:0001177	Preaxial hand polydactyly
	12	HP:0001262	Excessive daytime somnolence
	12	HP:0001285	Spastic tetraparesis
	12	HP:0001342	Cerebral hemorrhage
	12	HP:0001350	Slurred speech
	12	HP:0001426	Non-Mendelian inheritance
	12	HP:0001733	Pancreatitis
	12	HP:0001776	Bilateral talipes equinovarus
	12	HP:0001798	Anonychia
	12	HP:0001845	Overlapping toe
	12	HP:0001876	Pancytopenia
	12	HP:0002025	Anal stenosis
	12	HP:0002101	Abnormal lung lobation
	12	HP:0002162	Low posterior hairline
	12	HP:0002170	Intracranial hemorrhage
	12	HP:0002173	Hypoglycemic seizures
	12	HP:0002217	Slow-growing hair
	12	HP:0002300	Mutism
	12	HP:0002506	Diffuse cerebral atrophy
	12	HP:0002633	Vasculitis
	12	HP:0002667	Nephroblastoma
	12	HP:0002828	Multiple joint contractures
	12	HP:0002974	Radioulnar synostosis
	12	HP:0002979	Bowing of the legs
	12	HP:0003015	Flared metaphysis
	12	HP:0003026	Short long bone
	12	HP:0003072	Hypercalcemia
	12	HP:0003165	Elevated circulating parathyroid hormone level
	12	HP:0003259	Elevated circulating creatinine concentration
	12	HP:0003265	Neonatal hyperbilirubinemia
	12	HP:0003272	Abnormal hip bone morphology
	12	HP:0003645	Prolonged partial thromboplastin time
	12	HP:0003782	Eunuchoid habitus
	12	HP:0004326	Cachexia
	12	HP:0004751	Paroxysmal ventricular tachycardia
	12	HP:0005115	Supraventricular arrhythmia
	12	HP:0005968	Temperature instability
	12	HP:0005990	Thyroid hypoplasia
	12	HP:0006528	Chronic lung disease
	12	HP:0006817	Aplasia/Hypoplasia of the cerebellar vermis
	12	HP:0007598	Bilateral single transverse palmar creases
	12	HP:0007641	Dyschromatopsia
	12	HP:0007787	Posterior subcapsular cataract
	12	HP:0007894	Hypopigmentation of the fundus
	12	HP:0007979	Gaze-evoked horizontal nystagmus
	12	HP:0008997	Proximal muscle weakness in upper limbs
	12	HP:0009088	Speech articulation difficulties
	12	HP:0009473	Joint contracture of the hand
	12	HP:0009826	Limb undergrowth
	12	HP:0010627	Anterior pituitary hypoplasia
	12	HP:0010743	Short metatarsal
	12	HP:0011106	Hypovolemia
	12	HP:0011468	Facial tics
	12	HP:0012028	Hepatocellular adenoma
	12	HP:0012213	Decreased glomerular filtration rate
	12	HP:0012377	Hemianopia
	12	HP:0012650	Perisylvian polymicrogyria
	12	HP:0012718	Morphological abnormality of the gastrointestinal tract
	12	HP:0025483	Abnormal circulating thyroglobulin level
	12	HP:0030825	Absent foveal reflex
	12	HP:0030830	Crackles
	12	HP:0031956	Elevated circulating aspartate aminotransferase concentration
	12	HP:0032341	Reduced forced vital capacity
	12	HP:0040081	Abnormal circulating creatine kinase concentration
	12	HP:0040214	Abnormal circulating insulin concentration
	12	HP:0040216	Hypoinsulinemia
	12	HP:0040288	Nasogastric tube feeding
	12	HP:0100759	Clubbing of fingers
	12	HP:0200136	Oral-pharyngeal dysphagia
	12	HP:0410030	Cleft lip
	12	HP:0500018	Abnormal cardiac exercise stress test
	11	HP:0000002	Abnormality of body height
	11	HP:0000079	Abnormality of the urinary system
	11	HP:0000161	Median cleft lip
	11	HP:0000176	Submucous cleft hard palate
	11	HP:0000189	Narrow palate
	11	HP:0000246	Sinusitis
	11	HP:0000271	Abnormality of the face
	11	HP:0000413	Atresia of the external auditory canal
	11	HP:0000476	Cystic hygroma
	11	HP:0000561	Absent eyelashes
	11	HP:0000635	Blue irides
	11	HP:0000818	Abnormality of the endocrine system
	11	HP:0000858	Irregular menstruation
	11	HP:0000864	Abnormality of the hypothalamus-pituitary axis
	11	HP:0001199	Triphalangeal thumb
	11	HP:0001317	Abnormal cerebellum morphology
	11	HP:0001349	Facial diplegia
	11	HP:0001373	Joint dislocation
	11	HP:0001377	Limited elbow extension
	11	HP:0001395	Hepatic fibrosis
	11	HP:0001409	Portal hypertension
	11	HP:0001507	Growth abnormality
	11	HP:0001601	Laryngomalacia
	11	HP:0001623	Breech presentation
	11	HP:0001659	Aortic regurgitation
	11	HP:0001790	Nonimmune hydrops fetalis
	11	HP:0001804	Hypoplastic fingernail
	11	HP:0002204	Pulmonary embolism
	11	HP:0002283	Global brain atrophy
	11	HP:0002301	Hemiplegia
	11	HP:0002322	Resting tremor
	11	HP:0002475	Myelomeningocele
	11	HP:0002493	Upper motor neuron dysfunction
	11	HP:0002663	Delayed epiphyseal ossification
	11	HP:0002720	Decreased circulating IgA level
	11	HP:0002749	Osteomalacia
	11	HP:0002797	Osteolysis
	11	HP:0002850	Decreased circulating total IgM
	11	HP:0002920	Decreased circulating ACTH concentration
	11	HP:0002937	Hemivertebrae
	11	HP:0003002	Breast carcinoma
	11	HP:0003010	Prolonged bleeding time
	11	HP:0003022	Hypoplasia of the ulna
	11	HP:0003066	Limited knee extension
	11	HP:0003201	Rhabdomyolysis
	11	HP:0003212	Increased circulating IgE level
	11	HP:0003474	Somatic sensory dysfunction
	11	HP:0004395	Malnutrition
	11	HP:0004749	Atrial flutter
	11	HP:0004808	Acute myeloid leukemia
	11	HP:0004904	Maturity-onset diabetes of the young
	11	HP:0004935	Pulmonary artery atresia
	11	HP:0004936	Venous thrombosis
	11	HP:0005107	Abnormal sacrum morphology
	11	HP:0005659	Thoracic kyphoscoliosis
	11	HP:0005819	Short middle phalanx of finger
	11	HP:0006298	Prolonged bleeding after dental extraction
	11	HP:0006466	Ankle flexion contracture
	11	HP:0006501	Aplasia/Hypoplasia of the radius
	11	HP:0006682	Premature ventricular contraction
	11	HP:0006695	Atrioventricular canal defect
	11	HP:0006886	Impaired distal vibration sensation
	11	HP:0007141	Sensorimotor neuropathy
	11	HP:0007502	Follicular hyperkeratosis
	11	HP:0008255	Transient neonatal diabetes mellitus
	11	HP:0008665	Clitoral hypertrophy
	11	HP:0008689	Bilateral cryptorchidism
	11	HP:0008770	Obsessive-compulsive trait
	11	HP:0010557	Overlapping fingers
	11	HP:0011121	Abnormality of skin morphology
	11	HP:0011172	Complex febrile seizure
	11	HP:0011198	EEG with generalized epileptiform discharges
	11	HP:0011715	Trifascicular block
	11	HP:0011787	Central hypothyroidism
	11	HP:0011951	Aspiration pneumonia
	11	HP:0012251	ST segment elevation
	11	HP:0012418	Hypoxemia
	11	HP:0012433	Abnormal social behavior
	11	HP:0012450	Chronic constipation
	11	HP:0012515	Hip flexor weakness
	11	HP:0012548	Fatty replacement of skeletal muscle
	11	HP:0025114	Hypergranulosis
	11	HP:0025425	Laryngospasm
	11	HP:0025435	Increased circulating lactate dehydrogenase concentration
	11	HP:0030674	Antenatal onset
	11	HP:0030682	Left ventricular noncompaction
	11	HP:0030794	Abnormal circulating C-peptide concentration
	11	HP:0031374	Ankle weakness
	11	HP:0033725	Thin corpus callosum
	11	HP:0033755	Increased left ventricular end-diastolic volume
	11	HP:0034198	Second trimester onset
	11	HP:0040064	Abnormality of limbs
	11	HP:0040189	Scaling skin
	11	HP:0100018	Nuclear cataract
	11	HP:0100539	Periorbital edema
	11	HP:0100598	Pulmonary edema
	11	HP:0100785	Insomnia
	11	HP:0100807	Long fingers
	11	HP:0100825	Cheilitis
	11	HP:0200035	Skin plaque
	10	HP:0000336	Prominent supraorbital ridges
	10	HP:0000375	Abnormal cochlea morphology
	10	HP:0000378	Cupped ear
	10	HP:0000499	Abnormal eyelash morphology
	10	HP:0000647	Sclerocornea
	10	HP:0000679	Taurodontia
	10	HP:0000742	Self-mutilation
	10	HP:0000902	Rib fusion
	10	HP:0000925	Abnormality of the vertebral column
	10	HP:0000957	Cafe-au-lait spot
	10	HP:0000995	Melanocytic nevus
	10	HP:0001009	Telangiectasia
	10	HP:0001036	Parakeratosis
	10	HP:0001059	Pterygium
	10	HP:0001281	Tetany
	10	HP:0001386	Joint swelling
	10	HP:0001396	Cholestasis
	10	HP:0001480	Freckling
	10	HP:0001500	Broad finger
	10	HP:0001538	Protuberant abdomen
	10	HP:0001563	Fetal polyuria
	10	HP:0001654	Abnormal heart valve morphology
	10	HP:0001677	Coronary artery atherosclerosis
	10	HP:0001708	Right ventricular failure
	10	HP:0001756	Vestibular hypofunction
	10	HP:0001765	Hammertoe
	10	HP:0001807	Ridged nail
	10	HP:0001822	Hallux valgus
	10	HP:0001829	Foot polydactyly
	10	HP:0001852	Sandal gap
	10	HP:0001880	Eosinophilia
	10	HP:0001934	Persistent bleeding after trauma
	10	HP:0001954	Recurrent fever
	10	HP:0001967	Diffuse mesangial sclerosis
	10	HP:0002002	Deep philtrum
	10	HP:0002064	Spastic gait
	10	HP:0002097	Emphysema
	10	HP:0002113	Pulmonary infiltrates
	10	HP:0002151	Increased serum lactate
	10	HP:0002174	Postural tremor
	10	HP:0002180	Neurodegeneration
	10	HP:0002223	Absent eyebrow
	10	HP:0002230	Generalized hirsutism
	10	HP:0002273	Tetraparesis
	10	HP:0002313	Spastic paraparesis
	10	HP:0002414	Spina bifida
	10	HP:0002483	Bulbar signs
	10	HP:0002558	Supernumerary nipple
	10	HP:0002607	Bowel incontinence
	10	HP:0002637	Cerebral ischemia
	10	HP:0002725	Systemic lupus erythematosus
	10	HP:0002777	Tracheal stenosis
	10	HP:0002861	Melanoma
	10	HP:0002863	Myelodysplasia
	10	HP:0002890	Thyroid carcinoma
	10	HP:0002907	Microscopic hematuria
	10	HP:0002908	Conjugated hyperbilirubinemia
	10	HP:0002984	Hypoplasia of the radius
	10	HP:0003016	Metaphyseal widening
	10	HP:0003118	Increased circulating cortisol level
	10	HP:0003141	Increased LDL cholesterol concentration
	10	HP:0003199	Decreased muscle mass
	10	HP:0003281	Increased circulating ferritin concentration
	10	HP:0003323	Progressive muscle weakness
	10	HP:0003351	Decreased circulating renin level
	10	HP:0003402	Decreased miniature endplate potentials
	10	HP:0003431	Decreased motor nerve conduction velocity
	10	HP:0003443	Decreased size of nerve terminals
	10	HP:0003445	EMG: neuropathic changes
	10	HP:0003555	Muscle fiber splitting
	10	HP:0003680	Nonprogressive
	10	HP:0003763	Bruxism
	10	HP:0003765	Psoriasiform dermatitis
	10	HP:0003798	Nemaline bodies
	10	HP:0004324	Increased body weight
	10	HP:0004325	Decreased body weight
	10	HP:0004469	Chronic bronchitis
	10	HP:0004482	Relative macrocephaly
	10	HP:0005133	Right ventricular dilatation
	10	HP:0005216	Impaired mastication
	10	HP:0005317	Increased pulmonary vascular resistance
	10	HP:0005487	Prominent metopic ridge
	10	HP:0005957	Breathing dysregulation
	10	HP:0006703	Aplasia/Hypoplasia of the lungs
	10	HP:0006889	Intellectual disability, borderline
	10	HP:0006956	Lateral ventricle dilatation
	10	HP:0007301	Oromotor apraxia
	10	HP:0007754	Macular dystrophy
	10	HP:0008221	Adrenal hyperplasia
	10	HP:0009025	Increased connective tissue
	10	HP:0009102	Anterior open-bite malocclusion
	10	HP:0009921	Duane anomaly
	10	HP:0010442	Polydactyly
	10	HP:0010579	Cone-shaped epiphysis
	10	HP:0010978	Abnormality of immune system physiology
	10	HP:0011039	Abnormal helix morphology
	10	HP:0011167	Focal tonic seizure
	10	HP:0011171	Simple febrile seizure
	10	HP:0011227	Elevated circulating C-reactive protein concentration
	10	HP:0011442	Abnormal central motor function
	10	HP:0011900	Hypofibrinogenemia
	10	HP:0012157	Subcortical cerebral atrophy
	10	HP:0012250	ST segment depression
	10	HP:0012285	Abnormal hypothalamus physiology
	10	HP:0012579	Minimal change glomerulonephritis
	10	HP:0025269	Panic attack
	10	HP:0025401	Staring gaze
	10	HP:0030019	Increased female libido
	10	HP:0030192	Fatigable weakness of bulbar muscles
	10	HP:0030839	Knee pain
	10	HP:0030948	Elevated gamma-glutamyltransferase level
	10	HP:0031284	Flushing
	10	HP:0031364	Ecchymosis
	10	HP:0031605	Abnormality of fundus pigmentation
	10	HP:0031834	Aortopulmonary collateral arteries
	10	HP:0031951	Nocturnal seizures
	10	HP:0034197	Third trimester onset
	10	HP:0045005	Neural tube defect
	10	HP:0100295	Muscle fiber atrophy
	10	HP:0100297	Increased endomysial connective tissue
	10	HP:0100526	Neoplasm of the lung
	10	HP:0100559	Lower limb asymmetry
	10	HP:0100576	Amaurosis fugax
	10	HP:0100679	Lack of skin elasticity
	10	HP:0410011	Abnormality of masticatory muscle
	9	HP:0000086	Ectopic kidney
	9	HP:0000122	Unilateral renal agenesis
	9	HP:0000123	Nephritis
	9	HP:0000297	Facial hypotonia
	9	HP:0000408	Progressive sensorineural hearing impairment
	9	HP:0000492	Abnormal eyelid morphology
	9	HP:0000544	External ophthalmoplegia
	9	HP:0000592	Blue sclerae
	9	HP:0000615	Abnormal pupil morphology
	9	HP:0000632	Lacrimation abnormality
	9	HP:0000640	Gaze-evoked nystagmus
	9	HP:0000696	Delayed eruption of permanent teeth
	9	HP:0000698	Conical tooth
	9	HP:0000748	Inappropriate laughter
	9	HP:0000763	Sensory neuropathy
	9	HP:0000836	Hyperthyroidism
	9	HP:0000863	Central diabetes insipidus
	9	HP:0000889	Abnormal clavicle morphology
	9	HP:0000967	Petechiae
	9	HP:0000998	Hypertrichosis
	9	HP:0001047	Atopic dermatitis
	9	HP:0001097	Keratoconjunctivitis sicca
	9	HP:0001172	Abnormal thumb morphology
	9	HP:0001188	Hand clenching
	9	HP:0001446	Abnormality of the musculature of the upper limbs
	9	HP:0001605	Vocal cord paralysis
	9	HP:0001650	Aortic valve stenosis
	9	HP:0001660	Truncus arteriosus
	9	HP:0001698	Pericardial effusion
	9	HP:0001699	Sudden death
	9	HP:0001723	Restrictive cardiomyopathy
	9	HP:0001840	Metatarsus adductus
	9	HP:0002032	Esophageal atresia
	9	HP:0002086	Abnormality of the respiratory system
	9	HP:0002107	Pneumothorax
	9	HP:0002268	Paroxysmal dystonia
	9	HP:0002344	Progressive neurologic deterioration
	9	HP:0002365	Hypoplasia of the brainstem
	9	HP:0002445	Tetraplegia
	9	HP:0002486	Myotonia
	9	HP:0002539	Cortical dysplasia
	9	HP:0002574	Episodic abdominal pain
	9	HP:0002586	Peritonitis
	9	HP:0002644	Abnormal pelvic girdle bone morphology
	9	HP:0002756	Pathologic fracture
	9	HP:0002803	Congenital contracture
	9	HP:0002815	Abnormality of the knee
	9	HP:0002860	Squamous cell carcinoma
	9	HP:0002919	Ketonuria
	9	HP:0002922	Increased CSF protein concentration
	9	HP:0002943	Thoracic scoliosis
	9	HP:0002949	Fused cervical vertebrae
	9	HP:0002986	Radial bowing
	9	HP:0003040	Arthropathy
	9	HP:0003128	Lactic acidosis
	9	HP:0003162	Fasting hypoglycemia
	9	HP:0003355	Aminoaciduria
	9	HP:0003380	Decreased number of peripheral myelinated nerve fibers
	9	HP:0003438	Absent Achilles reflex
	9	HP:0003498	Disproportionate short stature
	9	HP:0003826	Stillbirth
	9	HP:0004950	Peripheral arterial stenosis
	9	HP:0005048	Synostosis of carpal bones
	9	HP:0005261	Joint hemorrhage
	9	HP:0005469	Flat occiput
	9	HP:0006342	Peg-shaped maxillary lateral incisors
	9	HP:0006829	Severe muscular hypotonia
	9	HP:0007126	Proximal amyotrophy
	9	HP:0007166	Paroxysmal dyskinesia
	9	HP:0007204	Diffuse white matter abnormalities
	9	HP:0007210	Lower limb amyotrophy
	9	HP:0007354	Amyotrophic lateral sclerosis
	9	HP:0007440	Generalized hyperpigmentation
	9	HP:0007479	Congenital nonbullous ichthyosiform erythroderma
	9	HP:0007676	Hypoplasia of the iris
	9	HP:0007772	Impaired smooth pursuit
	9	HP:0008002	Abnormality of macular pigmentation
	9	HP:0008202	Reduced circulating prolactin concentration
	9	HP:0008368	Tarsal synostosis
	9	HP:0008873	Disproportionate short-limb short stature
	9	HP:0008944	Distal lower limb amyotrophy
	9	HP:0009914	Cyclopia
	9	HP:0009918	Ectopia pupillae
	9	HP:0009926	Epiphora
	9	HP:0009932	Single naris
	9	HP:0010535	Sleep apnea
	9	HP:0010536	Central sleep apnea
	9	HP:0010831	Impaired proprioception
	9	HP:0010982	Polygenic inheritance
	9	HP:0011001	Increased bone mineral density
	9	HP:0011073	Abnormality of dental color
	9	HP:0011193	EEG with focal spikes
	9	HP:0011448	Ankle clonus
	9	HP:0011496	Corneal neovascularization
	9	HP:0011710	Bundle branch block
	9	HP:0012020	Right aortic arch
	9	HP:0012208	Immotile sperm
	9	HP:0012508	Metamorphopsia
	9	HP:0012554	Absent thumbnail
	9	HP:0012733	Macule
	9	HP:0020221	Clonic seizure
	9	HP:0025101	Dysgenesis of the hippocampus
	9	HP:0025179	Ground-glass opacification
	9	HP:0025190	Bilateral tonic-clonic seizure with generalized onset
	9	HP:0025709	Intermediate young adult onset
	9	HP:0030199	Fatigable weakness of neck muscles
	9	HP:0031108	Triceps weakness
	9	HP:0031295	Left atrial enlargement
	9	HP:0031504	Foamy urine
	9	HP:0032152	Keratosis pilaris
	9	HP:0032342	Reduced forced expiratory volume in one second
	9	HP:0040162	Orthokeratosis
	9	HP:0100259	Postaxial polydactyly
	9	HP:0100589	Urogenital fistula
	9	HP:0100615	Ovarian neoplasm
	9	HP:0100658	Cellulitis
	9	HP:0100842	Septo-optic dysplasia
	9	HP:0200114	Metabolic alkalosis
	8	HP:0000034	Hydrocele testis
	8	HP:0000069	Abnormality of the ureter
	8	HP:0000105	Enlarged kidney
	8	HP:0000133	Gonadal dysgenesis
	8	HP:0000138	Ovarian cyst
	8	HP:0000148	Vaginal atresia
	8	HP:0000262	Turricephaly
	8	HP:0000338	Hypomimic face
	8	HP:0000359	Abnormality of the inner ear
	8	HP:0000388	Otitis media
	8	HP:0000399	Prelingual sensorineural hearing impairment
	8	HP:0000444	Convex nasal ridge
	8	HP:0000452	Choanal stenosis
	8	HP:0000466	Limited neck range of motion
	8	HP:0000479	Abnormal retinal morphology
	8	HP:0000495	Recurrent corneal erosions
	8	HP:0000514	Slow saccadic eye movements
	8	HP:0000762	Decreased nerve conduction velocity
	8	HP:0000778	Hypoplasia of the thymus
	8	HP:0000805	Enuresis
	8	HP:0000829	Hypoparathyroidism
	8	HP:0000841	Hyperactive renin-angiotensin system
	8	HP:0000843	Hyperparathyroidism
	8	HP:0000870	Increased circulating prolactin concentration
	8	HP:0000894	Short clavicles
	8	HP:0000934	Chondrocalcinosis
	8	HP:0000971	Abnormal sweat gland morphology
	8	HP:0001030	Fragile skin
	8	HP:0001058	Poor wound healing
	8	HP:0001065	Striae distensae
	8	HP:0001083	Ectopia lentis
	8	HP:0001084	Corneal arcus
	8	HP:0001114	Xanthelasma
	8	HP:0001155	Abnormality of the hand
	8	HP:0001271	Polyneuropathy
	8	HP:0001291	Abnormal cranial nerve morphology
	8	HP:0001325	Hypoglycemic coma
	8	HP:0001540	Diastasis recti
	8	HP:0001621	Weak voice
	8	HP:0001633	Abnormal mitral valve morphology
	8	HP:0001646	Abnormal aortic valve morphology
	8	HP:0001667	Right ventricular hypertrophy
	8	HP:0001674	Complete atrioventricular canal defect
	8	HP:0001682	Subvalvular aortic stenosis
	8	HP:0001684	Secundum atrial septal defect
	8	HP:0001977	Abnormal thrombosis
	8	HP:0001997	Gout
	8	HP:0002009	Potter facies
	8	HP:0002037	Inflammation of the large intestine
	8	HP:0002046	Heat intolerance
	8	HP:0002062	Morphological abnormality of the pyramidal tract
	8	HP:0002141	Gait imbalance
	8	HP:0002149	Hyperuricemia
	8	HP:0002171	Gliosis
	8	HP:0002179	Opisthotonus
	8	HP:0002211	White forelock
	8	HP:0002216	Premature graying of hair
	8	HP:0002224	Woolly hair
	8	HP:0002232	Patchy alopecia
	8	HP:0002310	Orofacial dyskinesia
	8	HP:0002371	Loss of speech
	8	HP:0002403	Positive Romberg sign
	8	HP:0002418	Abnormal midbrain morphology
	8	HP:0002435	Meningocele
	8	HP:0002463	Language impairment
	8	HP:0002522	Areflexia of lower limbs
	8	HP:0002555	Absent pubic hair
	8	HP:0002557	Hypoplastic nipples
	8	HP:0002619	Varicose veins
	8	HP:0002671	Basal cell carcinoma
	8	HP:0002715	Abnormality of the immune system
	8	HP:0002882	Sudden episodic apnea
	8	HP:0002905	Hyperphosphatemia
	8	HP:0003097	Short femur
	8	HP:0003301	Irregular vertebral endplates
	8	HP:0003416	Spinal canal stenosis
	8	HP:0003429	CNS hypomyelination
	8	HP:0003698	Difficulty standing
	8	HP:0003707	Calf muscle pseudohypertrophy
	8	HP:0003738	Exercise-induced myalgia
	8	HP:0003749	Pelvic girdle muscle weakness
	8	HP:0003764	Nevus
	8	HP:0004397	Ectopic anus
	8	HP:0004416	Precocious atherosclerosis
	8	HP:0004446	Stomatocytosis
	8	HP:0004478	Ethmoidal encephalocele
	8	HP:0004889	Intermittent episodes of respiratory insufficiency due to muscle weakness
	8	HP:0004912	Hypophosphatemic rickets
	8	HP:0005214	Intestinal obstruction
	8	HP:0005338	Sparse lateral eyebrow
	8	HP:0005376	Recurrent Haemophilus influenzae infections
	8	HP:0005421	Decreased circulating complement C3 concentration
	8	HP:0005584	Renal cell carcinoma
	8	HP:0005625	Osteoporosis of vertebrae
	8	HP:0005684	Distal arthrogryposis
	8	HP:0005916	Abnormal metacarpal morphology
	8	HP:0006286	Yellow-brown discoloration of the teeth
	8	HP:0006315	Solitary median maxillary central incisor
	8	HP:0006673	Reduced systolic function
	8	HP:0007021	Pain insensitivity
	8	HP:0007178	Motor polyneuropathy
	8	HP:0007207	Photosensitive tonic-clonic seizure
	8	HP:0007305	CNS demyelination
	8	HP:0007311	Short stepped shuffling gait
	8	HP:0007366	Atrophy/Degeneration affecting the brainstem
	8	HP:0007375	Abnormal septum pellucidum morphology
	8	HP:0007695	Abnormal pupillary light reflex
	8	HP:0007924	Slow decrease in visual acuity
	8	HP:0008065	Aplasia/Hypoplasia of the skin
	8	HP:0008223	Compensated hypothyroidism
	8	HP:0008323	Abnormal light- and dark-adapted electroretinogram
	8	HP:0008715	Testicular dysgenesis
	8	HP:0008730	Female external genitalia in individual with 46,XY karyotype
	8	HP:0008839	Hypoplastic pelvis
	8	HP:0008954	Intrinsic hand muscle atrophy
	8	HP:0009063	Progressive distal muscle weakness
	8	HP:0009110	Diaphragmatic eventration
	8	HP:0009777	Absent thumb
	8	HP:0009888	Abnormality of secondary sexual hair
	8	HP:0009890	High anterior hairline
	8	HP:0010174	Broad phalanx of the toes
	8	HP:0010311	Aplasia/Hypoplasia of the breasts
	8	HP:0010489	Absent palmar crease
	8	HP:0010522	Dyslexia
	8	HP:0010554	Cutaneous finger syndactyly
	8	HP:0010644	Midnasal stenosis
	8	HP:0010654	Aplasia of the falx cerebri
	8	HP:0010720	Abnormal hair pattern
	8	HP:0010808	Protruding tongue
	8	HP:0010874	Tendon xanthomatosis
	8	HP:0010984	Digenic inheritance
	8	HP:0011096	Peripheral demyelination
	8	HP:0011147	Typical absence seizure
	8	HP:0011150	Myoclonic absence seizure
	8	HP:0011185	EEG with focal epileptiform discharges
	8	HP:0011190	Uni- and bilateral multifocal epileptiform discharges
	8	HP:0011297	Abnormal digit morphology
	8	HP:0011755	Ectopic posterior pituitary
	8	HP:0012171	Stereotypical hand wringing
	8	HP:0012227	Urethral stricture
	8	HP:0012245	Sex reversal
	8	HP:0012246	Oculomotor nerve palsy
	8	HP:0012472	Eclabion
	8	HP:0012605	Hypernatriuria
	8	HP:0012638	Abnormal nervous system physiology
	8	HP:0012759	Neurodevelopmental abnormality
	8	HP:0012804	Corneal ulceration
	8	HP:0012806	Proboscis
	8	HP:0030195	Fatigable weakness of swallowing muscles
	8	HP:0030200	Fatiguable weakness of proximal limb muscles
	8	HP:0030799	Scaphocephaly
	8	HP:0030880	Raynaud phenomenon
	8	HP:0031664	Systolic heart murmur
	8	HP:0031817	Decreased circulating parathyroid hormone level
	8	HP:0031860	Abnormal heart rate variability
	8	HP:0031913	Rhombencephalosynapsis
	8	HP:0040075	Hypopituitarism
	8	HP:0040327	Abnormal morphology of the olfactory bulb
	8	HP:0100006	Neoplasm of the central nervous system
	8	HP:0100023	Recurrent hand flapping
	8	HP:0100335	Non-midline cleft lip
	8	HP:0100585	Telangiectasia of the skin
	8	HP:0100646	Thyroiditis
	8	HP:0100694	Tibial torsion
	8	HP:0100790	Hernia
	8	HP:0100864	Short femoral neck
	7	HP:0000059	Hypoplastic labia majora
	7	HP:0000073	Ureteral duplication
	7	HP:0000096	Glomerular sclerosis
	7	HP:0000099	Glomerulonephritis
	7	HP:0000150	Gonadoblastoma
	7	HP:0000155	Oral ulcer
	7	HP:0000201	Pierre-Robin sequence
	7	HP:0000253	Progressive microcephaly
	7	HP:0000366	Abnormality of the nose
	7	HP:0000522	Alacrima
	7	HP:0000593	Abnormal anterior chamber morphology
	7	HP:0000649	Abnormality of visual evoked potentials
	7	HP:0000711	Restlessness
	7	HP:0000723	Restrictive behavior
	7	HP:0000857	Neonatal insulin-dependent diabetes mellitus
	7	HP:0000868	Decreased fertility in females
	7	HP:0000878	11 pairs of ribs
	7	HP:0000885	Broad ribs
	7	HP:0000912	Sprengel anomaly
	7	HP:0000951	Abnormality of the skin
	7	HP:0000965	Cutis marmorata
	7	HP:0000968	Ectodermal dysplasia
	7	HP:0001057	Aplasia cutis congenita
	7	HP:0001069	Episodic hyperhidrosis
	7	HP:0001100	Heterochromia iridis
	7	HP:0001138	Optic neuropathy
	7	HP:0001180	Hand oligodactyly
	7	HP:0001195	Single umbilical artery
	7	HP:0001239	Wrist flexion contracture
	7	HP:0001345	Psychotic mentation
	7	HP:0001362	Calvarial skull defect
	7	HP:0001620	High pitched voice
	7	HP:0001734	Annular pancreas
	7	HP:0001800	Hypoplastic toenails
	7	HP:0001818	Paronychia
	7	HP:0001872	Abnormality of thrombocytes
	7	HP:0001890	Autoimmune hemolytic anemia
	7	HP:0001891	Iron deficiency anemia
	7	HP:0001909	Leukemia
	7	HP:0001955	Unexplained fevers
	7	HP:0001960	Hypokalemic metabolic alkalosis
	7	HP:0002077	Migraine with aura
	7	HP:0002208	Coarse hair
	7	HP:0002221	Absent axillary hair
	7	HP:0002226	White eyebrow
	7	HP:0002227	White eyelashes
	7	HP:0002282	Gray matter heterotopia
	7	HP:0002308	Chiari malformation
	7	HP:0002346	Head tremor
	7	HP:0002518	Abnormal periventricular white matter morphology
	7	HP:0002572	Episodic vomiting
	7	HP:0002579	Gastrointestinal dysmotility
	7	HP:0002645	Wormian bones
	7	HP:0002656	Epiphyseal dysplasia
	7	HP:0002673	Coxa valga
	7	HP:0002745	Oral leukoplakia
	7	HP:0002753	Thin bony cortex
	7	HP:0002779	Tracheomalacia
	7	HP:0002788	Recurrent upper respiratory tract infections
	7	HP:0002791	Hypoventilation
	7	HP:0002814	Abnormality of the lower limb
	7	HP:0002835	Aspiration
	7	HP:0002837	Recurrent bronchitis
	7	HP:0002877	Nocturnal hypoventilation
	7	HP:0002897	Parathyroid adenoma
	7	HP:0002967	Cubitus valgus
	7	HP:0003005	Ganglioneuroma
	7	HP:0003031	Ulnar bowing
	7	HP:0003075	Hypoproteinemia
	7	HP:0003103	Abnormal cortical bone morphology
	7	HP:0003121	Limb joint contracture
	7	HP:0003189	Long nose
	7	HP:0003233	Decreased HDL cholesterol concentration
	7	HP:0003390	Sensory axonal neuropathy
	7	HP:0003493	Antinuclear antibody positivity
	7	HP:0003554	Type 2 muscle fiber atrophy
	7	HP:0003678	Rapidly progressive
	7	HP:0003712	Skeletal muscle hypertrophy
	7	HP:0004303	Abnormal muscle fiber morphology
	7	HP:0004363	Abnormal circulating calcium concentration
	7	HP:0004396	Poor appetite
	7	HP:0004415	Pulmonary artery stenosis
	7	HP:0004420	Arterial thrombosis
	7	HP:0004421	Elevated systolic blood pressure
	7	HP:0004552	Scarring alopecia of scalp
	7	HP:0004684	Talipes valgus
	7	HP:0004846	Prolonged bleeding after surgery
	7	HP:0004942	Aortic aneurysm
	7	HP:0004963	Calcification of the aorta
	7	HP:0005181	Premature coronary artery atherosclerosis
	7	HP:0005274	Prominent nasal tip
	7	HP:0005502	Increased red cell osmotic fragility
	7	HP:0005528	Bone marrow hypocellularity
	7	HP:0005576	Tubulointerstitial fibrosis
	7	HP:0005736	Short tibia
	7	HP:0005943	Respiratory arrest
	7	HP:0006285	Enamel hypomineralization
	7	HP:0006530	Abnormal pulmonary interstitial morphology
	7	HP:0006725	Pancreatic adenocarcinoma
	7	HP:0006753	Neoplasm of the stomach
	7	HP:0006887	Intellectual disability, progressive
	7	HP:0007325	Generalized dystonia
	7	HP:0007370	Aplasia/Hypoplasia of the corpus callosum
	7	HP:0007373	Motor neuron atrophy
	7	HP:0007460	Autoamputation of digits
	7	HP:0007688	Undetectable light- and dark-adapted electroretinogram
	7	HP:0008153	Periodic hypokalemic paresis
	7	HP:0008391	Dystrophic fingernails
	7	HP:0008443	Neuropathic spinal arthropathy
	7	HP:0008726	Hypoplasia of the vagina
	7	HP:0008905	Rhizomelia
	7	HP:0008969	Leg muscle stiffness
	7	HP:0009487	Ulnar deviation of the hand
	7	HP:0009623	Proximal placement of thumb
	7	HP:0009765	Low hanging columella
	7	HP:0009773	Symphalangism affecting the phalanges of the hand
	7	HP:0009944	Partial duplication of thumb phalanx
	7	HP:0010109	Short hallux
	7	HP:0010529	Echolalia
	7	HP:0010719	Abnormality of hair texture
	7	HP:0010751	Dimple chin
	7	HP:0010821	Focal emotional seizure with laughing
	7	HP:0011069	Supernumerary tooth
	7	HP:0011098	Speech apraxia
	7	HP:0011151	Atypical absence status epilepticus
	7	HP:0011219	Short face
	7	HP:0011228	Horizontal eyebrow
	7	HP:0011364	White hair
	7	HP:0011470	Nasogastric tube feeding in infancy
	7	HP:0011506	Choroidal neovascularization
	7	HP:0011510	Drusen
	7	HP:0011611	Interrupted aortic arch
	7	HP:0011748	Adrenocorticotropic hormone deficiency
	7	HP:0012108	Open angle glaucoma
	7	HP:0012115	Hepatitis
	7	HP:0012126	Stomach cancer
	7	HP:0012211	Abnormal renal physiology
	7	HP:0012236	Elevated sweat chloride
	7	HP:0012382	Left-to-right shunt
	7	HP:0012398	Peripheral edema
	7	HP:0012434	Delayed social development
	7	HP:0012719	Functional abnormality of the gastrointestinal tract
	7	HP:0012785	Flexion contracture of finger
	7	HP:0025484	Increased circulating thyroglobulin level
	7	HP:0030137	Prolonged bleeding following circumcision
	7	HP:0030148	Heart murmur
	7	HP:0030318	Angular cheilitis
	7	HP:0030584	Color vision test abnormality
	7	HP:0030629	Perifoveal ring of hyperautofluorescence
	7	HP:0030842	Choking episodes
	7	HP:0030973	Postexertional symptom exacerbation
	7	HP:0031098	Decreased thyroid-stimulating hormone level
	7	HP:0031220	Increased radioactive iodine uptake
	7	HP:0031475	Status epilepticus without prominent motor symptoms
	7	HP:0031535	Increased theta frequency activity in EEG
	7	HP:0031589	Suicidal ideation
	7	HP:0040085	Abnormal circulating aldosterone
	7	HP:0045074	Thin eyebrow
	7	HP:0100512	Low levels of vitamin D
	7	HP:0100513	Decreased circulating vitamin E concentration
	7	HP:0100540	Palpebral edema
	7	HP:0100665	Angioedema
	7	HP:0100724	Hypercoagulability
	7	HP:0100725	Lichenification
	7	HP:0100777	Exostoses
	7	HP:0100779	Urogenital sinus anomaly
	7	HP:0200008	Intestinal polyposis
	7	HP:0200021	Down-sloping shoulders
	7	HP:0200026	Ocular pain
	7	HP:0200034	Papule
	7	HP:0200039	Pustule
	7	HP:0200041	Skin erosion
	7	HP:0200065	Chorioretinal degeneration
	6	HP:0000045	Abnormality of the scrotum
	6	HP:0000055	Abnormality of female external genitalia
	6	HP:0000074	Ureteropelvic junction obstruction
	6	HP:0000113	Polycystic kidney dysplasia
	6	HP:0000117	Renal phosphate wasting
	6	HP:0000151	Aplasia of the uterus
	6	HP:0000162	Glossoptosis
	6	HP:0000174	Abnormal palate morphology
	6	HP:0000220	Velopharyngeal insufficiency
	6	HP:0000230	Gingivitis
	6	HP:0000289	Broad philtrum
	6	HP:0000370	Abnormality of the middle ear
	6	HP:0000485	Megalocornea
	6	HP:0000552	Tritanomaly
	6	HP:0000571	Hypometric saccades
	6	HP:0000573	Retinal hemorrhage
	6	HP:0000625	Eyelid coloboma
	6	HP:0000627	Posterior embryotoxon
	6	HP:0000637	Long palpebral fissure
	6	HP:0000654	Decreased light- and dark-adapted electroretinogram amplitude
	6	HP:0000685	Hypoplasia of teeth
	6	HP:0000695	Natal tooth
	6	HP:0000704	Periodontitis
	6	HP:0000727	Frontal lobe dementia
	6	HP:0000751	Personality changes
	6	HP:0000766	Abnormal sternum morphology
	6	HP:0000799	Renal steatosis
	6	HP:0000808	Penoscrotal hypospadias
	6	HP:0000811	Abnormal external genitalia
	6	HP:0000820	Abnormality of the thyroid gland
	6	HP:0000839	Pituitary dwarfism
	6	HP:0000876	Oligomenorrhea
	6	HP:0000921	Missing ribs
	6	HP:0000929	Abnormal skull morphology
	6	HP:0000974	Hyperextensible skin
	6	HP:0000991	Xanthomatosis
	6	HP:0001022	Albinism
	6	HP:0001034	Hypermelanotic macule
	6	HP:0001056	Milia
	6	HP:0001107	Ocular albinism
	6	HP:0001152	Saccadic smooth pursuit
	6	HP:0001212	Prominent fingertip pads
	6	HP:0001327	Photosensitive myoclonic seizure
	6	HP:0001339	Lissencephaly
	6	HP:0001406	Intrahepatic cholestasis
	6	HP:0001552	Barrel-shaped chest
	6	HP:0001591	Bell-shaped thorax
	6	HP:0001626	Abnormality of the cardiovascular system
	6	HP:0001670	Asymmetric septal hypertrophy
	6	HP:0001747	Accessory spleen
	6	HP:0001769	Broad foot
	6	HP:0001805	Onychogryposis
	6	HP:0001806	Onycholysis
	6	HP:0001810	Dystrophic toenail
	6	HP:0001849	Foot oligodactyly
	6	HP:0001871	Abnormality of blood and blood-forming tissues
	6	HP:0001935	Microcytic anemia
	6	HP:0001956	Truncal obesity
	6	HP:0001958	Nonketotic hypoglycemia
	6	HP:0001973	Autoimmune thrombocytopenia
	6	HP:0001978	Extramedullary hematopoiesis
	6	HP:0002003	Large forehead
	6	HP:0002036	Hiatus hernia
	6	HP:0002040	Esophageal varix
	6	HP:0002181	Cerebral edema
	6	HP:0002248	Hematemesis
	6	HP:0002323	Anencephaly
	6	HP:0002361	Psychomotor deterioration
	6	HP:0002372	Normal interictal EEG
	6	HP:0002536	Abnormal cortical gyration
	6	HP:0002583	Colitis
	6	HP:0002616	Aortic root aneurysm
	6	HP:0002617	Vascular dilatation
	6	HP:0002625	Deep venous thrombosis
	6	HP:0002630	Fat malabsorption
	6	HP:0002726	Recurrent Staphylococcus aureus infections
	6	HP:0002839	Urinary bladder sphincter dysfunction
	6	HP:0002866	Hypoplastic iliac wing
	6	HP:0002872	Apneic episodes precipitated by illness, fatigue, stress
	6	HP:0002893	Pituitary adenoma
	6	HP:0002896	Neoplasm of the liver
	6	HP:0002913	Myoglobinuria
	6	HP:0002942	Thoracic kyphosis
	6	HP:0002992	Abnormality of tibia morphology
	6	HP:0002996	Limited elbow movement
	6	HP:0003021	Metaphyseal cupping
	6	HP:0003027	Mesomelia
	6	HP:0003038	Fibular hypoplasia
	6	HP:0003049	Ulnar deviation of the wrist
	6	HP:0003081	Increased urinary potassium
	6	HP:0003113	Hypochloremia
	6	HP:0003127	Hypocalciuria
	6	HP:0003138	Increased blood urea nitrogen
	6	HP:0003180	Flat acetabular roof
	6	HP:0003193	Allergic rhinitis
	6	HP:0003316	Butterfly vertebrae
	6	HP:0003363	Abdominal situs inversus
	6	HP:0003417	Coronal cleft vertebrae
	6	HP:0003453	Antineutrophil antibody positivity
	6	HP:0003563	Decreased LDL cholesterol concentration
	6	HP:0003565	Elevated erythrocyte sedimentation rate
	6	HP:0003710	Exercise-induced muscle cramps
	6	HP:0003731	Quadriceps muscle weakness
	6	HP:0003752	Episodic flaccid weakness
	6	HP:0003974	Absent radius
	6	HP:0004220	Short middle phalanx of the 5th finger
	6	HP:0004373	Focal dystonia
	6	HP:0004429	Recurrent viral infections
	6	HP:0004447	Poikilocytosis
	6	HP:0004492	Widely patent fontanelles and sutures
	6	HP:0004970	Ascending tubular aorta aneurysm
	6	HP:0005108	Abnormal intervertebral disk morphology
	6	HP:0005113	Aortic arch aneurysm
	6	HP:0005117	Elevated diastolic blood pressure
	6	HP:0005144	Ventricular septal hypertrophy
	6	HP:0005160	Total anomalous pulmonary venous return
	6	HP:0005257	Thoracic hypoplasia
	6	HP:0005403	T lymphocytopenia
	6	HP:0005561	Abnormality of bone marrow cell morphology
	6	HP:0005743	Avascular necrosis of the capital femoral epiphysis
	6	HP:0006336	Short dental root
	6	HP:0006394	Limited pronation/supination of forearm
	6	HP:0006443	Patellar aplasia
	6	HP:0006510	Chronic pulmonary obstruction
	6	HP:0006519	Alveolar cell carcinoma
	6	HP:0006670	Impaired myocardial contractility
	6	HP:0006721	Acute lymphoblastic leukemia
	6	HP:0007058	Generalized cerebral atrophy/hypoplasia
	6	HP:0007099	Chiari type I malformation
	6	HP:0007108	Demyelinating peripheral neuropathy
	6	HP:0007110	Central hypoventilation
	6	HP:0007185	Loss of consciousness
	6	HP:0007410	Palmoplantar hyperhidrosis
	6	HP:0007430	Generalized edema
	6	HP:0007514	Edema of the dorsum of hands
	6	HP:0007773	Vitreoretinopathy
	6	HP:0007925	Lacrimal duct aplasia
	6	HP:0007990	Hypoplastic iris stroma
	6	HP:0008053	Aplasia/Hypoplasia of the iris
	6	HP:0008059	Aplasia/Hypoplasia of the macula
	6	HP:0008263	Thyroid defect in oxidation and organification of iodide
	6	HP:0008358	Hyperprolinemia
	6	HP:0008388	Abnormal toenail morphology
	6	HP:0008501	Median cleft lip and palate
	6	HP:0008800	Limited hip movement
	6	HP:0008850	Severe postnatal growth retardation
	6	HP:0009020	Exercise-induced muscle fatigue
	6	HP:0009058	Increased muscle lipid content
	6	HP:0009073	Progressive proximal muscle weakness
	6	HP:0009125	Lipodystrophy
	6	HP:0009601	Aplasia/Hypoplasia of the thumb
	6	HP:0009702	Carpal synostosis
	6	HP:0009722	Dental enamel pits
	6	HP:0010047	Short 5th metacarpal
	6	HP:0010059	Broad hallux phalanx
	6	HP:0010296	Ankyloglossia
	6	HP:0010444	Pulmonary insufficiency
	6	HP:0010497	Sirenomelia
	6	HP:0010502	Fibular bowing
	6	HP:0010526	Dysgraphia
	6	HP:0010544	Vertical nystagmus
	6	HP:0010626	Anterior pituitary agenesis
	6	HP:0010639	Elevated alkaline phosphatase of bone origin
	6	HP:0010677	Enuresis nocturna
	6	HP:0010794	Impaired visuospatial constructive cognition
	6	HP:0010807	Open bite
	6	HP:0010862	Delayed fine motor development
	6	HP:0010885	Avascular necrosis
	6	HP:0010935	Abnormality of the upper urinary tract
	6	HP:0011051	Agenesis of premolar
	6	HP:0011078	Abnormality of canine
	6	HP:0011196	EEG with focal sharp waves
	6	HP:0011362	Abnormal hair quantity
	6	HP:0011386	Narrow internal auditory canal
	6	HP:0011421	Death in adolescence
	6	HP:0011469	Nasal regurgitation
	6	HP:0011473	Villous atrophy
	6	HP:0011483	Anterior synechiae of the anterior chamber
	6	HP:0011505	Cystoid macular edema
	6	HP:0011713	Left bundle branch block
	6	HP:0011734	Central adrenal insufficiency
	6	HP:0011803	Bifid nose
	6	HP:0011830	Abnormal oral mucosa morphology
	6	HP:0011839	Abnormal T cell count
	6	HP:0011884	Abnormal umbilical stump bleeding
	6	HP:0011998	Postprandial hyperglycemia
	6	HP:0012041	Decreased fertility in males
	6	HP:0012045	Retinal flecks
	6	HP:0012047	Hemeralopia
	6	HP:0012125	Prostate cancer
	6	HP:0012165	Oligodactyly
	6	HP:0012179	Craniofacial dystonia
	6	HP:0012189	Hodgkin lymphoma
	6	HP:0012202	Increased serum bile acid concentration
	6	HP:0012229	CSF pleocytosis
	6	HP:0012240	Increased intramyocellular lipid droplets
	6	HP:0012244	Abnormal sex determination
	6	HP:0012248	Prolonged PR interval
	6	HP:0012408	Medullary nephrocalcinosis
	6	HP:0012473	Tongue atrophy
	6	HP:0012594	Moderate albuminuria
	6	HP:0012732	Anorectal anomaly
	6	HP:0012801	Narrow jaw
	6	HP:0012805	Iris transillumination defect
	6	HP:0012847	Epilepsia partialis continua
	6	HP:0025478	Atrial standstill
	6	HP:0025482	Positive perchlorate discharge test
	6	HP:0030211	Slow pupillary light response
	6	HP:0031329	Interstitial cardiac fibrosis
[truncated: 4,383 more rows]

## Sheet: Table S5
	Table S5. Gene ontology terms (Biological Processes) enriched for silent Mendelian genes
	Enrichment FDR	nGenes	Pathway Genes	Fold Enrichment	Pathway	URL	Genes
	1.37454e-78	254	1133	3.80528	Animal organ morphogenesis	http://amigo.geneontology.org/amigo/term/GO:0009887	CYP26B1 DLX6 USH1C PROM1 PAX6 TFAP2B USH2A LAMC3 ALX4 LAMA3 PKP2 LAMC2 DLX3 CDON NTN1 CTNNA2 FGFR2 HYAL2 FGFR3 FGF10 LIMS2 SEMA3A CELSR1 PAX2 RARB FGF20 MEF2C LRP2 GRHL2 GNAO1 TBX5 POU4F3 ITGA6 MYO15A ESR1 MYH7 RPGRIP1 TGFB2 PDE6C MYO3A TRIOBP VSX1 BMP7 MYLK2 RS1 PHEX FGF9 SALL1 RP1 EYA1 CRX COMP DNAH11 DLX5 HOXA2 HOXA13 PAX4 SFRP4 LHX3 FGF8 PITX3 FOXN1 ODAM NKX3-2 FOLR1 SOX6 MYF5 GLI1 TRPV4 TULP…
	4.47821e-69	171	589	4.92792	Sensory organ development	http://amigo.geneontology.org/amigo/term/GO:0007423	CYP26B1 DLX6 USH1C PROM1 PAX6 TFAP2B USH2A LAMC3 CDON NTN1 FGFR2 FGF10 CELSR1 PAX2 RARB DCX FGF20 GRHL2 POU4F3 MYO15A RPGRIP1 TGFB2 PDE6C MYO3A CRYBB3 TRIOBP CRYBB1 VSX1 BMP7 MYOM1 CHRDL1 RS1 RP1 EYA1 ESRP1 LIM2 DLX5 HOXA2 HOXA13 PAX4 LHX3 CDH23 FGF8 PITX3 CRYBA1 PHOX2B NKX3-2 CRYAB MYF5 TULP1 EYA4 SOBP PRPH2 GRM6 GNAT1 ACVR2B WNT6 ATP6V1B1 RPE65 KCNQ4 FASLG ESRRB PLS1 GJA8 GJB6 HPCA OBSL1 WNT1 B…
	1.99334e-65	293	1678	2.96386	Nervous system process	http://amigo.geneontology.org/amigo/term/GO:0050877	ABCC8 CACNA1G USH1C SCN4A PAX6 GABRA3 ATP1A2 GABRA1 MUSK USH2A ZIC2 GUCA1A LAMC3 CDH3 SEZ6 CTNNA2 CNGB1 PAX2 TYR RBFOX1 RIMS1 CHRNA3 IMPG2 MEF2C LRP2 TRPM3 POU4F3 SLC26A4 MYO15A MYH7 RPGRIP1 COMT PDE6C MYO3A STX1B CRYBB3 TRIOBP CRYBB1 SOX10 VSX1 AVP CHRNA4 SLC52A3 PDYN GPR143 CACNA1F OPN1LW RS1 CRYM RP1 EYA1 TRPA1 TNNT1 MYH14 CRX COMP MAG DNAH11 ATP6V0A4 POU6F2 CDH23 CRYBA1 RGS9 CHRNE MYH3 PHOX2B…
	1.27298e-63	294	1720	2.90136	Ion transport	http://amigo.geneontology.org/amigo/term/GO:0006811	CFTR ABCC8 CACNA1G NOS2 SCN4A CACNA2D2 HFE GABRA3 NR1H4 CNTN1 ATP1A2 SLC7A9 GABRA1 ABCC2 CASR TG CP KCNH2 PKP2 CAMK2B CALCRL SYT1 ATP2B3 GAL CNGB1 CAMK2A SLC12A3 CLCN4 SLC12A1 SLC46A1 ACTN2 FGF20 SLC4A4 CHRNA3 KCNN2 MEF2C CACNA1S LRP2 DLG3 TRPM3 GNAO1 SLC26A4 SLC26A3 TF TREM2 SLC5A1 PDGFB MLC1 SLC10A1 AVP CHRNA4 SLC52A3 CACNA1F NALCN FGF14 SLC6A2 TRPA1 JPH1 ATP1A3 SLC5A5 ATP4A HAMP ATP6V0A4 TFR2 …
	1.70622e-61	103	230	7.60137	Sensory perception of light stimulus	http://amigo.geneontology.org/amigo/term/GO:0050953	USH1C PAX6 USH2A ZIC2 GUCA1A LAMC3 CDH3 CNGB1 PAX2 TYR RIMS1 IMPG2 POU4F3 RPGRIP1 PDE6C MYO3A CRYBB3 CRYBB1 VSX1 GPR143 CACNA1F OPN1LW RS1 RP1 CRX POU6F2 CDH23 CRYBA1 RGS9 TULP1 EYA4 GUCA1B PRPH2 IMPG1 CLIC5 GRM6 GNAT1 RPE65 VSX2 ARR3 LRAT GJA3 NDP OPA3 OPN1SW DLL4 AIPL1 GUCY2D PDE6A ATP8A2 PDE6B GNAT2 CRB1 RAX MIP MYO7A SIX3 RBP4 PDE6H COL2A1 KERA RDH12 RLBP1 CNGA3 GLRA1 CRB2 RGR PCDH15 CRYAA CH…
	5.52953e-60	101	227	7.55228	Visual perception	http://amigo.geneontology.org/amigo/term/GO:0007601	PAX6 USH2A ZIC2 GUCA1A LAMC3 CDH3 CNGB1 PAX2 TYR RIMS1 IMPG2 POU4F3 RPGRIP1 PDE6C MYO3A CRYBB3 CRYBB1 VSX1 GPR143 CACNA1F OPN1LW RS1 RP1 CRX POU6F2 CDH23 CRYBA1 RGS9 TULP1 EYA4 GUCA1B PRPH2 IMPG1 CLIC5 GRM6 GNAT1 RPE65 VSX2 ARR3 LRAT GJA3 NDP OPA3 OPN1SW DLL4 AIPL1 GUCY2D PDE6A ATP8A2 PDE6B GNAT2 CRB1 RAX MIP MYO7A SIX3 RBP4 PDE6H COL2A1 KERA RDH12 RLBP1 CNGA3 GLRA1 CRB2 RGR PCDH15 CRYAA CHRNB2 C…
	1.98572e-55	232	1251	3.14784	Ion transmembrane transport	http://amigo.geneontology.org/amigo/term/GO:0034220	CFTR ABCC8 CACNA1G SCN4A CACNA2D2 HFE GABRA3 ATP1A2 GABRA1 ABCC2 CASR KCNH2 CAMK2B ATP2B3 GAL CNGB1 CAMK2A SLC12A3 CLCN4 SLC12A1 SLC46A1 ACTN2 SLC4A4 CHRNA3 KCNN2 MEF2C CACNA1S LRP2 DLG3 TRPM3 SLC26A4 SLC26A3 TREM2 SLC5A1 CHRNA4 CACNA1F NALCN FGF14 SLC6A2 TRPA1 JPH1 ATP1A3 SLC5A5 ATP4A HAMP ATP6V0A4 KCNT1 RGS9 CHRNE FOLR1 SLC1A2 TRPV4 KCNA1 SCNN1A IFNG SLC26A8 RHAG CLIC5 GABRG2 PDE4D CLDN16 FGF12…
	1.82227e-54	248	1421	2.96238	Epithelium development	http://amigo.geneontology.org/amigo/term/GO:0060429	CYP26B1 ARX MEOX1 DLX6 USH1C PROM1 PAX6 TFAP2B CASR USH2A FOXP3 ALX4 LAMA3 PKP2 CDH3 DLX3 NTN1 TIE1 FGFR2 GAL FGF10 SEMA3A CELSR1 PAX2 RARB MEF2C PKP1 LRP2 DLG3 GRHL2 SULT2B1 TBX5 DLL3 POU4F3 ESR1 TGFB2 TRIOBP SOX10 PDGFB UPK3A HNF4A SALL4 BMP7 FERMT1 FA2H SALL1 TGM5 EYA1 ESRP1 CASP14 DLX5 HOXA13 SFRP4 FGF8 PITX3 FOXN1 NKX3-2 FOLR1 EXPH5 CYP27B1 MYF5 GLI1 IFNG HAND1 PDE4D ACVR2B FOXP1 WNT6 PROC N…
	3.81564e-51	287	1885	2.58436	Cell-cell signaling	http://amigo.geneontology.org/amigo/term/GO:0007267	CFTR ABCC8 CACNA1G NOS2 CACNA2D2 SYN1 TFAP2B HFE GABRA3 NR1H4 ATP1A2 GABRA1 MYOC CASR CDH1 FOXP3 PKP2 CAMK2B LZTS1 CDH3 SEZ6 ATXN3 FGFR2 SYT1 FGFR3 GAL FGF10 CHAT CAMK2A SNCB CELSR1 FGF20 RIMS1 CHRNA3 KCNN2 MEF2C GNAO1 PTHLH TBX5 ESR1 STX1B SOX10 PDGFB HNF4A AVP CHRNA4 RSPO4 MYLK2 FERMT1 PDYN ASIP SYP PHEX PORCN DRP2 FGF14 FGF9 ZNF423 SALL1 SLC6A2 LHB AMH DLX5 GHRHR TFR2 SFRP4 GCK KANK1 LGI1 RNF4…
	3.81564e-51	275	1757	2.65671	Neurogenesis	http://amigo.geneontology.org/amigo/term/GO:0022008	ARX ABCC8 USH1C PROM1 PAX6 SYN1 CDKL5 CNTN1 MYOC CDH1 USH2A LAMC3 LAMA3 LAMC2 CAMK2B LZTS1 PRDM6 SEZ6 CDON NTN1 ERBB3 CTNNA2 FGFR2 SYT1 SPTB FGF10 CNGB1 CAMK2A SEMA3A CELSR1 PAX2 ACTL6B RARB PAK3 DCX FGF20 RIMS1 DCT CHRNA3 MEF2C LRP2 GNAO1 DNMT3B DLL3 POU4F3 ITGA6 RPGRIP1 TGFB2 PDE6C TREM2 STX1B TRIOBP SOX10 NEFH VSX1 BMP7 FA2H SALL1 RP1 EYA1 ESRP1 PRX MAG DLX5 HOXA2 KANK1 LHX3 CDH23 FGF8 PITX3 L…
	6.03328e-51	228	1286	3.00938	Cation transport	http://amigo.geneontology.org/amigo/term/GO:0006812	ABCC8 CACNA1G SCN4A CACNA2D2 HFE CNTN1 ATP1A2 ABCC2 CASR CP KCNH2 PKP2 CAMK2B CALCRL SYT1 ATP2B3 GAL CNGB1 CAMK2A SLC12A3 CLCN4 SLC12A1 SLC46A1 ACTN2 FGF20 SLC4A4 CHRNA3 KCNN2 MEF2C CACNA1S LRP2 DLG3 TRPM3 GNAO1 TF TREM2 SLC5A1 PDGFB SLC10A1 CHRNA4 CACNA1F NALCN FGF14 SLC6A2 TRPA1 JPH1 ATP1A3 SLC5A5 ATP4A HAMP ATP6V0A4 TFR2 GCK KCNT1 CDH23 RGS9 CHRNE SLC1A2 CYP27B1 TRPV4 KCNA1 SCNN1A IFNG RHAG GR…
	2.41751e-50	274	1764	2.63654	Transmembrane transport	http://amigo.geneontology.org/amigo/term/GO:0055085	CFTR ABCC8 CACNA1G SCN4A CACNA2D2 HFE GABRA3 SLC7A14 ATP1A2 SLC7A9 GABRA1 ABCC2 CASR KCNH2 CAMK2B ATP2B3 GAL CNGB1 CAMK2A SLC12A3 CLCN4 SLC12A1 SLC46A1 ACTN2 SLC4A4 CHRNA3 KCNN2 MEF2C CACNA1S LRP2 DLG3 TRPM3 SLC26A4 SLC26A3 TREM2 SLC5A1 SLC10A1 CHRNA4 CACNA1F NALCN FGF14 SLC6A2 TRPA1 JPH1 ATP1A3 SLC5A5 ATP4A HAMP ATP6V0A4 KCNT1 RGS9 CHRNE FOLR1 SLC1A2 TRPV4 KCNA1 SCNN1A IFNG SLCO1B3 SLC26A8 RHAG …
	6.12359e-49	258	1624	2.6966	Generation of neurons	http://amigo.geneontology.org/amigo/term/GO:0048699	ARX ABCC8 USH1C PROM1 PAX6 SYN1 CDKL5 CNTN1 MYOC CDH1 USH2A LAMA3 LAMC2 CAMK2B LZTS1 SEZ6 CDON NTN1 CTNNA2 FGFR2 SYT1 SPTB CNGB1 CAMK2A SEMA3A CELSR1 PAX2 ACTL6B PAK3 DCX FGF20 RIMS1 DCT CHRNA3 MEF2C LRP2 GNAO1 DNMT3B DLL3 POU4F3 ITGA6 RPGRIP1 TGFB2 PDE6C STX1B TRIOBP SOX10 NEFH VSX1 BMP7 SALL1 RP1 EYA1 ESRP1 MAG DLX5 HOXA2 KANK1 LHX3 CDH23 FGF8 PITX3 LGI1 ASPA PHOX2B IL2 FOLR1 TRPV4 CUX2 KCNA1 I…
	9.78171e-49	192	984	3.31199	Metal ion transport	http://amigo.geneontology.org/amigo/term/GO:0030001	ABCC8 CACNA1G SCN4A CACNA2D2 HFE CNTN1 ATP1A2 ABCC2 CASR CP KCNH2 PKP2 CAMK2B CALCRL ATP2B3 GAL CAMK2A SLC12A3 SLC12A1 SLC46A1 ACTN2 SLC4A4 KCNN2 CACNA1S LRP2 TRPM3 GNAO1 TF TREM2 SLC5A1 PDGFB SLC10A1 CHRNA4 CACNA1F NALCN FGF14 SLC6A2 TRPA1 JPH1 ATP1A3 SLC5A5 ATP4A HAMP ATP6V0A4 TFR2 GCK KCNT1 CDH23 RGS9 CYP27B1 TRPV4 KCNA1 SCNN1A IFNG GRM6 PDE4D HRG CLDN16 FGF12 KCNJ13 ABCB6 SLC5A7 ATP6V1B1 KCNQ…
	1.52573e-48	284	1910	2.52387	Regulation of transport	http://amigo.geneontology.org/amigo/term/GO:0051049	CFTR ABCC8 CACNA1G NOS2 SCN4A CACNA2D2 SYN1 TFAP2B HFE NR1H4 CNTN1 ATP1A2 ABCC2 CASR CDH1 KCNH2 PKP2 CAMK2B CDH3 CASP8 ERBB3 SYT1 HYAL2 GAL FGF10 CAMK2A FCGR2B ACTN2 FGF20 RIMS1 CHRNA3 KCNN2 MEF2C CACNA1S DLG3 CETP GNAO1 TF TGFB2 COMT TREM2 STX1B NEFH PDGFB MLC1 SLC10A1 HNF4A AVP CHRNA4 MYLK2 FERMT1 MYOM1 CACNA1F SYP NALCN FGF14 JPH1 HAMP GHRHR TFR2 SFRP4 GCK RGS9 CRYAB APOA5 APOC3 SLC1A2 EXPH5 K…
	6.5393e-48	146	606	4.08943	Regulation of system process	http://amigo.geneontology.org/amigo/term/GO:0044057	ABCC8 CACNA1G SCN4A CACNA2D2 ATP1A2 CASR KCNH2 PKP2 CAMK2B TBXAS1 CALCRL ATP2B3 GAL FGF10 SEMA3A RIMS1 CHRNA3 KCNN2 GNAO1 TBX5 MYH7 TGFB2 COMT STX1B SOX10 PDGFB AVP MYLK2 TNNT1 ATP1A3 MAG HAMP SGCA PHOX2B IL2 APOA5 TRPV4 CUX2 KCNA1 PDE4D FGF12 POMC TNR TNNI3K APOA1 TNNT2 CASQ2 KCNJ5 NPPB GHSR DBH KCNJ2 EDN3 MYRF AVPR2 CSRP3 FGF13 TNNI3 GATA5 CHRM3 MYBPC3 DSC2 HEY2 MDM2 AGT ZFHX2 BIN1 ABCG5 MSTN H…
	9.04196e-48	182	909	3.39852	Inorganic ion transmembrane transport	http://amigo.geneontology.org/amigo/term/GO:0098660	CFTR ABCC8 CACNA1G SCN4A CACNA2D2 HFE GABRA3 ATP1A2 GABRA1 ABCC2 CASR KCNH2 ATP2B3 GAL SLC12A3 CLCN4 SLC12A1 SLC46A1 ACTN2 SLC4A4 KCNN2 CACNA1S TRPM3 SLC26A4 SLC26A3 TREM2 SLC5A1 CACNA1F NALCN FGF14 SLC6A2 TRPA1 JPH1 ATP1A3 SLC5A5 ATP4A HAMP ATP6V0A4 KCNT1 RGS9 TRPV4 KCNA1 SCNN1A IFNG SLC26A8 RHAG GABRG2 PDE4D CLDN16 FGF12 KCNJ13 ABCB6 ATP6V1B1 KCNQ4 FASLG CASQ2 TRPM6 KCNJ5 HPCA ATP7B PLP1 KCNJ2 …
	2.41558e-46	163	763	3.62615	Regulation of ion transport	http://amigo.geneontology.org/amigo/term/GO:0043269	CFTR ABCC8 CACNA1G SCN4A CACNA2D2 HFE CNTN1 ATP1A2 ABCC2 CASR KCNH2 PKP2 CAMK2B SYT1 GAL CAMK2A ACTN2 FGF20 CHRNA3 KCNN2 MEF2C CACNA1S DLG3 GNAO1 TF TREM2 PDGFB SLC10A1 AVP CHRNA4 CACNA1F NALCN FGF14 JPH1 HAMP SFRP4 GCK RGS9 KCNA1 IFNG CLIC5 GRM6 PDE4D FGF12 KCNJ13 KCNQ4 CASQ2 FGF23 GRIA2 KCNJ5 HPCA PLP1 KCNJ2 EDN3 GRIA3 KCNC1 FGF13 DPP6 EPO SLC34A1 KCNC3 CHRM3 CLDN10 AGT SCN2A SCN7A BIN1 GABBR2 …
	1.29207e-45	237	1473	2.73104	Neuron differentiation	http://amigo.geneontology.org/amigo/term/GO:0030182	ARX USH1C PROM1 PAX6 SYN1 CDKL5 CNTN1 MYOC CDH1 USH2A LAMA3 LAMC2 CAMK2B LZTS1 SEZ6 CDON NTN1 CTNNA2 FGFR2 SYT1 SPTB CNGB1 CAMK2A SEMA3A PAX2 ACTL6B PAK3 DCX FGF20 RIMS1 CHRNA3 MEF2C LRP2 GNAO1 DNMT3B POU4F3 ITGA6 RPGRIP1 TGFB2 PDE6C STX1B TRIOBP NEFH VSX1 BMP7 SALL1 RP1 EYA1 ESRP1 MAG DLX5 HOXA2 KANK1 LHX3 CDH23 FGF8 PITX3 LGI1 PHOX2B IL2 FOLR1 TRPV4 CUX2 TULP1 PHACTR1 PRPH2 PCDH12 GNAT1 WNT6 TN…
	2.07786e-45	122	451	4.59162	Regulation of membrane potential	http://amigo.geneontology.org/amigo/term/GO:0042391	CFTR CACNA1G SCN4A GABRA3 ATP1A2 GABRA1 MYOC KCNH2 PKP2 SEZ6 ACTN2 RIMS1 SLC4A4 CHRNA3 KCNN2 MEF2C TBX5 SLC26A3 TREM2 STX1B CHRNA4 NALCN FGF14 MYH14 ATP1A3 CHRNE CUX2 KCNA1 GABRG2 FGF12 CASQ2 KCNJ5 CHRNA2 KCNJ2 GRIA3 KDR FGF13 SLC34A1 DSC2 CHRND SCN2A SCN7A BIN1 CHRNA1 HCN4 CACNA1A KCNH1 SCN1A ANK2 GABRB2 GLRA1 NLGN4X NTRK2 CACNA1B SCN2B ANK3 GABRA2 GRID2 GRM1 SCN3A WNT7A PIEZO2 GNA14 KCNMA1 CACN…
	9.24549e-44	184	986	3.16755	Cation transmembrane transport	http://amigo.geneontology.org/amigo/term/GO:0098655	ABCC8 CACNA1G SCN4A CACNA2D2 HFE ATP1A2 ABCC2 KCNH2 CAMK2B ATP2B3 GAL CNGB1 CAMK2A SLC12A3 CLCN4 SLC12A1 SLC46A1 ACTN2 SLC4A4 KCNN2 MEF2C CACNA1S DLG3 TRPM3 TREM2 SLC5A1 CACNA1F NALCN FGF14 SLC6A2 TRPA1 JPH1 ATP1A3 ATP4A HAMP ATP6V0A4 KCNT1 RGS9 CHRNE SLC1A2 TRPV4 KCNA1 SCNN1A IFNG RHAG PDE4D CLDN16 FGF12 KCNJ13 ABCB6 ATP6V1B1 KCNQ4 FASLG CASQ2 TRPM6 GRIA2 KCNJ5 HPCA ATP7B PLP1 KCNJ2 SLC12A5 EDN3…
	1.4033e-42	118	448	4.47081	Muscle system process	http://amigo.geneontology.org/amigo/term/GO:0003012	ABCC8 CACNA1G SCN4A ATP1A2 MYOC KCNH2 PKP2 CAMK2B CALCRL ACTN2 CHRNA3 KCNN2 CACNA1S GNAO1 SMPX MYH7 MYLK2 MYOM1 TNNT1 MYH14 COMP HAMP MYL7 CHRNE SGCA MYH3 CRYAB TRPV4 KCNA1 PDE4D FGF12 TNNI3K TNNT2 CASQ2 KCNJ5 MYOT GHSR KCNJ2 EDN3 MYH2 MYOD1 CSRP3 FGF13 TNNI3 GATA5 ATP8A2 CHRM3 MYH8 MYBPC3 DSC2 DTNA HEY2 AGT CHRND SCN7A BIN1 MSTN CHRNA1 HCN4 TRPC3 MYOCD GATA6 CASQ1 SCN1A ANK2 GLRA1 MLIP SCN2B EDN…
	3.41151e-41	104	361	4.89	Muscle contraction	http://amigo.geneontology.org/amigo/term/GO:0006936	CACNA1G SCN4A ATP1A2 KCNH2 PKP2 CALCRL ACTN2 CHRNA3 KCNN2 CACNA1S GNAO1 SMPX MYH7 MYLK2 MYOM1 TNNT1 MYH14 COMP MYL7 CHRNE SGCA MYH3 CRYAB TRPV4 KCNA1 PDE4D FGF12 TNNI3K TNNT2 CASQ2 KCNJ5 MYOT GHSR KCNJ2 EDN3 MYH2 CSRP3 FGF13 TNNI3 ATP8A2 CHRM3 MYH8 MYBPC3 DSC2 DTNA AGT CHRND SCN7A BIN1 CHRNA1 HCN4 MYOCD CASQ1 SCN1A ANK2 GLRA1 SCN2B EDNRA TTN KCNMA1 CACNA1D KIT TRIM63 KCNE2 ACTC1 CHRNB2 MYL3 LMOD3…
	9.8763e-41	74	181	6.93962	Sensory perception of mechanical stimulus	http://amigo.geneontology.org/amigo/term/GO:0050954	USH1C USH2A LRP2 POU4F3 SLC26A4 MYO15A MYO3A TRIOBP SLC52A3 CRYM EYA1 TRPA1 MYH14 ATP6V0A4 CDH23 TECTA KCNA1 EYA4 SOBP CLIC5 OTOF ATP6V1B1 KCNQ4 GJB6 PAX3 TFAP2A MYO7A COL2A1 PTPRQ SCN1A GABRB2 DCDC2 PCDH15 THRB PIEZO2 OTOA ATP2B2 CACNA1D KIT TMPRSS3 SPTBN4 CHRNB2 CLRN1 TMC1 GJB2 OTOGL TUB MYO1A LOXHD1 CABP2 COL4A3 SLC26A5 TSPEAR SLC17A8 TH KCNE1 TMIE USH1G KCNK4 TBX1 SLITRK6 GABRA5 PDZD7 ESPN P2…
	1.12955e-39	253	1769	2.42759	Response to endogenous stimulus	http://amigo.geneontology.org/amigo/term/GO:0009719	CFTR ABCC8 NOS2 TFAP2B HFE NR1H4 ATP1A2 GABRA1 ABCC2 OTC CASR CDH1 F7 FGFR2 HYAL2 FGFR3 GAL FGF10 CAMK2A FCGR2B PAX2 RARB ACTN2 FGF20 MEF2C CACNA1S LRP2 APOB GNAO1 DNMT3B SLC26A3 ESR1 TGFB2 COMT TREM2 SOX10 HNF4A BMP7 FERMT1 ASIP CHRDL1 PHEX FGF9 ZNF423 ESRP1 LHB AMH ATP1A3 SLC5A5 COMP DLX5 ATP6V0A4 HOXA13 GHRHR SFRP4 GCK KANK1 FGF8 PITX3 RGS9 PHOX2B GNRHR FOLR1 SLC1A2 SOX6 CYP27B1 TRPV4 IL17F SM…
	1.63895e-39	136	622	3.71134	Embryonic morphogenesis	http://amigo.geneontology.org/amigo/term/GO:0048598	CYP26B1 DLX6 USH1C PAX6 ALX4 LAMA3 CDON NTN1 FGFR2 PITX1 FGF10 CELSR1 PAX2 RARB ITGA8 MEF2C LRP2 GRHL2 TBX5 POU4F3 MYO15A TGFB2 MYO3A TRIOBP HNF4A SALL4 BMP7 SALL1 EYA1 DLX5 HOXA2 HOXA13 FGF8 MYH3 NKX3-2 FOLR1 MYF5 GLI1 SOBP HAND1 HYAL1 WNT6 ATP6V1B1 KCNQ4 APOA1 HOXB1 PLS1 TBX4 GJB6 WNT1 BMP4 PAX8 FLRT3 OVOL2 HOXD10 HOXD13 DLL4 ALDH1A2 LAMA5 ITGB4 ATP8A2 GSC WNT2B MYCN HNF1A TBR1 IL1RN CFC1 TFAP2…
	6.82175e-39	264	1911	2.34491	Homeostatic process	http://amigo.geneontology.org/amigo/term/GO:0042592	CFTR CYP26B1 MPO ABCC8 CACNA1G USH1C PROM1 NOS2 PAX6 TFAP2B HFE NR1H4 ATP1A2 ABCC2 MYOC OTC CASR USH2A CP FOXP3 KCNH2 TBXAS1 CDH3 ATP2B3 HYAL2 CNGB1 SLC12A3 SLC12A1 PAX2 SLC46A1 SLC4A4 MEF2C APOB CETP TBX5 SLC26A4 SLC26A3 TF ESR1 COMT TREM2 UPK3A HNF4A AVP ZNF423 FA2H SLC6A2 RP1 TRPA1 JPH1 NOVA2 ATP1A3 ATP4A HAMP ATP6V0A4 HOXA13 GHRHR TFR2 SFRP4 GCK CUBN CDH23 FOXN1 PHOX2B IL2 APOA5 APOC3 CYP27B1…
	6.82175e-39	108	410	4.47118	Sensory system development	http://amigo.geneontology.org/amigo/term/GO:0048880	USH1C PROM1 PAX6 TFAP2B LAMC3 CDON FGF10 SEMA3A PAX2 RARB DCX GRHL2 RPGRIP1 TGFB2 PDE6C CRYBB3 CRYBB1 VSX1 BMP7 MYOM1 CHRDL1 RS1 RP1 LIM2 PAX4 PITX3 CRYBA1 PHOX2B CRYAB MYF5 TULP1 PRPH2 GRM6 GNAT1 ACVR2B WNT6 RPE65 FASLG GJA8 HPCA OBSL1 BMP4 BFSP1 BCL11B DLL4 ALDH1A2 PDE6A ATP8A2 PDE6B GNAT2 WNT2B CRB1 RAX TFAP2A MYO7A SIX3 RBP4 BMPR1B KERA SLC39A5 ADAMTS18 UNC45B NTRK2 CRB2 VAX1 FREM2 THRB POU4F…
	1.02763e-38	68	160	7.21392	Sensory perception of sound	http://amigo.geneontology.org/amigo/term/GO:0007605	USH1C USH2A LRP2 POU4F3 SLC26A4 MYO15A MYO3A TRIOBP SLC52A3 CRYM EYA1 MYH14 ATP6V0A4 CDH23 TECTA EYA4 SOBP CLIC5 OTOF ATP6V1B1 KCNQ4 GJB6 PAX3 TFAP2A MYO7A COL2A1 PTPRQ GABRB2 DCDC2 PCDH15 THRB OTOA ATP2B2 CACNA1D KIT TMPRSS3 SPTBN4 CHRNB2 CLRN1 TMC1 GJB2 OTOGL TUB MYO1A LOXHD1 CABP2 COL4A3 SLC26A5 TSPEAR SLC17A8 TH KCNE1 TMIE USH1G TBX1 SLITRK6 GABRA5 PDZD7 ESPN P2RX2 OTOG GRM7 LHFPL5 GRXCR2 CEA…
	1.02763e-38	160	843	3.22163	Inorganic cation transmembrane transport	http://amigo.geneontology.org/amigo/term/GO:0098662	ABCC8 CACNA1G SCN4A CACNA2D2 HFE ATP1A2 ABCC2 KCNH2 ATP2B3 GAL SLC12A3 CLCN4 SLC12A1 SLC46A1 ACTN2 SLC4A4 KCNN2 CACNA1S TRPM3 TREM2 SLC5A1 CACNA1F NALCN FGF14 SLC6A2 TRPA1 JPH1 ATP1A3 ATP4A HAMP ATP6V0A4 KCNT1 RGS9 TRPV4 KCNA1 SCNN1A IFNG RHAG PDE4D CLDN16 FGF12 KCNJ13 ABCB6 ATP6V1B1 KCNQ4 FASLG CASQ2 TRPM6 KCNJ5 HPCA ATP7B PLP1 KCNJ2 SLC12A5 EDN3 KCNC1 FGF13 DPP6 COX4I2 SLC34A1 KCNC3 SNAP25 SCN2…
	2.90061e-38	75	200	6.36523	Multicellular organismal signaling	http://amigo.geneontology.org/amigo/term/GO:0035637	CACNA1G SCN4A CACNA2D2 ATP1A2 KCNH2 PKP2 ATP2B3 KCNN2 TBX5 AVP MYH14 ATP1A3 MAG KCNA1 PDE4D FGF12 TNR TNNI3K CASQ2 KCNJ5 GHSR KCNJ2 DSC2 AGT SCN2A SCN7A BIN1 CHRNA1 HCN4 CASQ1 SCN1A CORIN ANK2 GLRA1 NTRK2 SCN2B ANK3 SCN3A OTOA ATP2B2 CACNA1D KCNE2 SPTBN4 HCRT NPPC NFASC CLDN19 GRIK2 CACNB2 SCN3B CACNG2 SCN11A SCN9A KCNK3 KCND3 NPPA KCNE3 SCN4B KCNA2 KCNE1 GPR88 NKX2-5 CTNNA3 SCN5A KCND2 SCN10A TR…
	3.83658e-38	123	533	3.91706	Regulation of ion transmembrane transport	http://amigo.geneontology.org/amigo/term/GO:0034765	CFTR ABCC8 CACNA1G SCN4A CACNA2D2 ATP1A2 KCNH2 CAMK2B GAL CAMK2A ACTN2 KCNN2 MEF2C CACNA1S DLG3 TREM2 CACNA1F NALCN FGF14 JPH1 HAMP RGS9 KCNA1 IFNG CLIC5 PDE4D FGF12 KCNJ13 KCNQ4 CASQ2 GRIA2 KCNJ5 HPCA PLP1 KCNJ2 EDN3 GRIA3 KCNC1 FGF13 DPP6 EPO SLC34A1 KCNC3 CHRM3 AGT SCN2A SCN7A BIN1 GABBR2 TRPC6 HECW2 HCN4 CACNA1A CASQ1 KCNH1 SCN1A ANK2 CACNA1B SCN2B JPH2 ANK3 KCNJ1 GRIA4 SCN3A KCNJ16 JPH3 KCNM…
	1.93719e-37	195	1203	2.75139	Neuron development	http://amigo.geneontology.org/amigo/term/GO:0048666	ARX USH1C PAX6 SYN1 CDKL5 CNTN1 MYOC CDH1 LAMA3 LAMC2 CAMK2B LZTS1 SEZ6 NTN1 CTNNA2 FGFR2 SYT1 SPTB CNGB1 CAMK2A SEMA3A PAX2 ACTL6B PAK3 DCX RIMS1 CHRNA3 MEF2C LRP2 GNAO1 POU4F3 ITGA6 RPGRIP1 TGFB2 PDE6C STX1B TRIOBP NEFH VSX1 BMP7 RP1 MAG DLX5 HOXA2 KANK1 LHX3 CDH23 FGF8 PITX3 LGI1 PHOX2B IL2 FOLR1 TRPV4 CUX2 TULP1 PHACTR1 PRPH2 PCDH12 GNAT1 TNR APOA1 MYOT PLS1 LHX4 NEUROG3 PLP1 OBSL1 SLC12A5 FL…
	1.93719e-37	201	1264	2.69918	Chemical homeostasis	http://amigo.geneontology.org/amigo/term/GO:0048878	CFTR CYP26B1 ABCC8 CACNA1G PAX6 TFAP2B HFE NR1H4 ATP1A2 ABCC2 MYOC OTC CASR CP KCNH2 TBXAS1 ATP2B3 HYAL2 CNGB1 SLC12A3 SLC12A1 PAX2 SLC46A1 SLC4A4 APOB CETP TBX5 SLC26A4 SLC26A3 TF ESR1 COMT TREM2 UPK3A HNF4A AVP FA2H TRPA1 JPH1 ATP1A3 ATP4A HAMP ATP6V0A4 GHRHR TFR2 SFRP4 GCK CDH23 IL2 APOA5 APOC3 CYP27B1 TRPV4 KCNA1 SCNN1A IFNG RHAG C7 PDE4D KNG1 CLDN16 FGF12 POMC ITGB6 ABCB6 ATP6V1B1 FASLG APOA…
	2.25297e-37	159	855	3.15656	Epithelial cell differentiation	http://amigo.geneontology.org/amigo/term/GO:0030855	CYP26B1 ARX DLX6 USH1C PROM1 PAX6 USH2A FOXP3 PKP2 CDH3 DLX3 TIE1 FGFR2 FGF10 PAX2 RARB MEF2C PKP1 GRHL2 SULT2B1 POU4F3 ESR1 TRIOBP PDGFB UPK3A HNF4A BMP7 FA2H SALL1 TGM5 ESRP1 CASP14 DLX5 HOXA13 SFRP4 FGF8 PITX3 FOXN1 NKX3-2 EXPH5 CYP27B1 GLI1 IFNG PDE4D ACVR2B PROC NPHS2 PTCH2 IRF6 PLS1 NEUROG3 PCK1 POF1B WNT1 BMP4 PAX8 TGM3 BMP2 OVOL2 BFSP1 BCL11B KDR PODXL FOXJ1 BMP15 GATA5 ENAM SPINK5 MEN1 M…
	2.40025e-37	185	1105	2.84179	Central nervous system development	http://amigo.geneontology.org/amigo/term/GO:0007417	ARX PAX6 CNTN1 ATP1A2 CDH1 DNAH5 ZIC2 FOXP3 LAMC3 SEZ6 CDON POU1F1 CTNNA2 FGFR2 SYT1 PITX1 FGF10 FCGR2B SEMA3A CELSR1 PAX2 CTTNBP2 ACTL6B RARB DCX ITGA8 DCT LRP2 GRHL2 GNAO1 TREM2 SOX10 BMP7 DRP2 FGF9 ZNF423 FA2H SALL1 MAST1 MAG DLX5 HOXA2 GHRHR POU6F2 LHX3 FGF8 PITX3 ASPA PHOX2B SLC1A2 SOX6 GLI1 KCNA1 IFNG PHACTR1 NME5 ABCB6 TNR CHD5 HOXB1 LHX4 HPCA NEUROG3 PLP1 CHST8 MYRF WNT1 BMP4 PAX8 BMP2 AV…
	2.40025e-37	188	1135	2.81154	Sensory perception	http://amigo.geneontology.org/amigo/term/GO:0007600	USH1C PAX6 USH2A ZIC2 GUCA1A LAMC3 CDH3 CNGB1 PAX2 TYR RIMS1 IMPG2 LRP2 TRPM3 POU4F3 SLC26A4 MYO15A RPGRIP1 COMT PDE6C MYO3A CRYBB3 TRIOBP CRYBB1 VSX1 CHRNA4 SLC52A3 PDYN GPR143 CACNA1F OPN1LW RS1 CRYM RP1 EYA1 TRPA1 MYH14 CRX ATP6V0A4 POU6F2 CDH23 CRYBA1 RGS9 TECTA KCNA1 SCNN1A TULP1 EYA4 SOBP GUCA1B PRPH2 IMPG1 CLIC5 GRM6 IL12B GNAT1 OTOF ATP6V1B1 RPE65 KCNQ4 VSX2 ARR3 LRAT GJB6 GJA3 NDP OPA3 O…
	3.59729e-37	104	398	4.4354	Visual system development	http://amigo.geneontology.org/amigo/term/GO:0150063	USH1C PROM1 PAX6 TFAP2B LAMC3 CDON FGF10 PAX2 RARB DCX GRHL2 RPGRIP1 TGFB2 PDE6C CRYBB3 CRYBB1 VSX1 BMP7 MYOM1 CHRDL1 RS1 RP1 LIM2 PAX4 PITX3 CRYBA1 CRYAB MYF5 TULP1 PRPH2 GRM6 GNAT1 ACVR2B WNT6 RPE65 FASLG GJA8 HPCA OBSL1 BMP4 BFSP1 BCL11B DLL4 ALDH1A2 PDE6A ATP8A2 PDE6B GNAT2 WNT2B CRB1 RAX TFAP2A MYO7A SIX3 RBP4 BMPR1B KERA SLC39A5 ADAMTS18 UNC45B NTRK2 CRB2 VAX1 FREM2 THRB BMP6 MERTK WNT7A GR…
	5.42948e-37	184	1102	2.83412	Embryo development	http://amigo.geneontology.org/amigo/term/GO:0009790	CYP26B1 MEOX1 DLX6 USH1C PAX6 C6 ALX4 LAMA3 CASP8 CDON NTN1 TIE1 FGFR2 PITX1 FGF10 SEMA3A CELSR1 PAX2 RARB ITGA8 MEF2C LRP2 GRHL2 APOB TBX5 DLL3 POU4F3 MYO15A TGFB2 MYO3A TRIOBP SOX10 PDGFB HNF4A SALL4 BMP7 SALL1 EYA1 DLX5 HOXA2 HOXA13 FGF8 MYH3 NKX3-2 FOLR1 MYF5 GLI1 SOBP HAND1 PCDH12 HYAL1 WNT6 SLC5A7 ATP6V1B1 KCNQ4 APOA1 HOXB1 PLS1 TBX4 GJB6 WNT1 BMP4 PAX8 PAX1 BMP2 FLRT3 OVOL2 EMG1 KDR HOXD10…
	5.58653e-37	132	622	3.60219	Regulation of transmembrane transport	http://amigo.geneontology.org/amigo/term/GO:0034762	CFTR ABCC8 CACNA1G SCN4A CACNA2D2 ATP1A2 KCNH2 CAMK2B GAL CAMK2A ACTN2 KCNN2 MEF2C CACNA1S DLG3 TREM2 CACNA1F NALCN FGF14 JPH1 HAMP RGS9 SLC1A2 KCNA1 IFNG CLIC5 PDE4D FGF12 KCNJ13 KCNQ4 CASQ2 GRIA2 KCNJ5 HPCA PLP1 KCNJ2 EDN3 GRIA3 KCNC1 FGF13 DPP6 EPO SLC34A1 KCNC3 CHRM3 AGT SCN2A SCN7A BIN1 GABBR2 TRPC6 HECW2 HCN4 CACNA1A CASQ1 KCNH1 SCN1A ANK2 GPC3 CACNA1B SCN2B JPH2 ANK3 EDNRA KCNJ1 PTH GRIA4 …
	7.562e-37	103	394	4.43735	Eye development	http://amigo.geneontology.org/amigo/term/GO:0001654	USH1C PROM1 PAX6 TFAP2B LAMC3 CDON FGF10 PAX2 RARB DCX GRHL2 RPGRIP1 TGFB2 PDE6C CRYBB3 CRYBB1 VSX1 BMP7 MYOM1 CHRDL1 RS1 RP1 LIM2 PAX4 PITX3 CRYBA1 CRYAB MYF5 TULP1 PRPH2 GRM6 GNAT1 ACVR2B WNT6 RPE65 FASLG GJA8 HPCA OBSL1 BMP4 BFSP1 BCL11B DLL4 ALDH1A2 PDE6A ATP8A2 PDE6B GNAT2 WNT2B CRB1 RAX TFAP2A MYO7A SIX3 RBP4 BMPR1B KERA SLC39A5 ADAMTS18 UNC45B NTRK2 CRB2 VAX1 FREM2 THRB BMP6 MERTK WNT7A GR…
	9.13302e-37	127	583	3.69758	Heart development	http://amigo.geneontology.org/amigo/term/GO:0007507	CACNA1G DNAH5 PKP2 CASP8 CALCRL ERBB3 TIE1 FGFR2 RARB ACTN2 NEBL FGF20 MEF2C LRP2 GRHL2 TBX5 MYH7 TGFB2 PDGFB SALL4 BMP7 MYLK2 SGCG SALL1 EYA1 HAMP DNAH11 HOXA13 FGF8 FOLR1 SOX6 GLI1 HAND1 FGF12 FHL2 TNNT2 TEK NPPB GJB6 LDB3 DNAI1 OBSL1 BMP4 PAX8 BMP2 FLRT3 OVOL2 DLL4 ALDH1A2 CSRP3 FOXJ1 TNNI3 GATA5 MYBPC3 FHOD3 HEY2 MDM2 AGT ALPK3 TBR1 CFC1 LBX1 RBP4 HCN4 PRICKLE1 COL2A1 ASCL1 MYLK3 MYOCD GATA6 …
	2.49941e-36	85	274	5.26564	Sensory organ morphogenesis	http://amigo.geneontology.org/amigo/term/GO:0090596	CYP26B1 DLX6 USH1C PROM1 PAX6 TFAP2B CDON NTN1 FGFR2 FGF10 CELSR1 PAX2 RARB POU4F3 MYO15A RPGRIP1 PDE6C MYO3A TRIOBP VSX1 BMP7 RS1 RP1 EYA1 DLX5 HOXA2 FGF8 PITX3 NKX3-2 TULP1 SOBP GNAT1 ATP6V1B1 RPE65 KCNQ4 FASLG PLS1 GJB6 OBSL1 WNT1 BMP4 PAX8 ATP8A2 GSC GNAT2 WNT2B CRB1 TFAP2A MYO7A SIX3 RBP4 COL2A1 PTPRQ NTRK2 CRB2 PCDH15 THRB GRHL3 AQP5 IHH CLRN1 PITX2 HCN1 TSHR TTC8 STOX1 PTF1A FOXI1 COL8A2 T…
	1.13041e-35	99	376	4.4692	Striated muscle tissue development	http://amigo.geneontology.org/amigo/term/GO:0014706	CYP26B1 CACNA1G PKP2 CDON FGFR2 PITX1 RARB ACTN2 NEBL RBFOX1 FGF20 MEF2C LRP2 TBX5 MYH7 TGFB2 BMP7 MYLK2 MYOM1 SGCG EYA1 MYH14 HAMP FGF8 PHOX2B SOX6 MYF5 GLI1 HAND1 FHL2 TNNT2 NPPB GJB6 OBSL1 BMP4 BMP2 HOXD10 DLL4 ALDH1A2 MYOD1 CSRP3 TNNI3 GATA5 MYBPC3 FHOD3 HEY2 AGT CHRND ALPK3 RBP4 MSTN CHRNA1 HCN4 MYLK3 MYOCD GATA6 CASQ1 MEGF10 VAX1 TENM4 JPH2 POU4F1 TTN KLHL40 ACTC1 MYL3 FOXH1 NPHS1 XIRP2 LMO…
	1.38019e-35	131	632	3.51833	Circulatory system process	http://amigo.geneontology.org/amigo/term/GO:0003013	ABCC8 CACNA1G NOS2 CACNA2D2 ATP1A2 ABCC2 CASR KCNH2 PKP2 TBXAS1 ATP2B3 SEMA3A SLC4A4 KCNN2 LRP2 GNAO1 TBX5 MYH7 TGFB2 SLC5A1 PDGFB AVP MYLK2 SGCG ATP1A3 SLC5A5 COMP IL2 SLC1A2 TRPV4 GNB3 PDE4D KNG1 FGF12 POMC TNNI3K TNNT2 CASQ2 TEK KCNJ5 NPPB DBH KCNJ2 EDN3 AVPR2 DLL4 CSRP3 FGF13 TNNI3 EPO CHRM3 MYBPC3 DSC2 HEY2 MDM2 AGT BIN1 HCN4 MYLK3 CASQ1 REN SCN1A AGTR1 CORIN ANK2 SCN2B THRB PTPRO EDNRA SLC1…
	3.98523e-35	72	202	6.05012	Inner ear development	http://amigo.geneontology.org/amigo/term/GO:0048839	DLX6 USH1C USH2A NTN1 FGFR2 FGF10 CELSR1 PAX2 FGF20 POU4F3 MYO15A TGFB2 MYO3A TRIOBP EYA1 ESRP1 DLX5 HOXA13 LHX3 CDH23 FGF8 PHOX2B EYA4 SOBP ATP6V1B1 KCNQ4 ESRRB PLS1 GJB6 HPCA WNT1 BMP4 PAX8 BMP2 ATP8A2 MYCN HEY2 TFAP2A MYO7A COL2A1 PTPRQ DUOX2 GABRB2 PCDH15 FREM2 GRHL3 NEUROD1 CLRN1 SHH TMC1 TSHR GJB2 TTC8 STOX1 DCHS1 FOXI1 SLC26A5 KCNK3 TCAP GATA2 SLC17A8 TMIE USH1G TBX1 SLITRK6 GABRA5 PDZD7 L…
	8.14422e-35	76	228	5.65798	Ear development	http://amigo.geneontology.org/amigo/term/GO:0043583	DLX6 USH1C USH2A NTN1 FGFR2 FGF10 CELSR1 PAX2 FGF20 POU4F3 MYO15A TGFB2 MYO3A TRIOBP EYA1 ESRP1 DLX5 HOXA2 HOXA13 LHX3 CDH23 FGF8 PHOX2B NKX3-2 EYA4 SOBP ATP6V1B1 KCNQ4 ESRRB PLS1 GJB6 HPCA WNT1 BMP4 PAX8 BMP2 ATP8A2 GSC MYCN HEY2 TFAP2A MYO7A COL2A1 PTPRQ DUOX2 GABRB2 PCDH15 FREM2 GRHL3 NEUROD1 CLRN1 SHH TMC1 TSHR GJB2 TTC8 STOX1 DCHS1 FOXI1 SLC26A5 KCNK3 TCAP GATA2 SLC17A8 TSHZ1 TMIE USH1G TBX1…
	1.35904e-34	100	394	4.30811	Muscle tissue development	http://amigo.geneontology.org/amigo/term/GO:0060537	CYP26B1 CACNA1G PKP2 CDON FGFR2 PITX1 RARB ACTN2 NEBL RBFOX1 FGF20 MEF2C LRP2 TBX5 MYH7 TGFB2 BMP7 MYLK2 MYOM1 SGCG EYA1 MYH14 HAMP FGF8 PHOX2B SOX6 MYF5 GLI1 HAND1 FHL2 TNNT2 NPPB GJB6 OBSL1 BMP4 BMP2 HOXD10 DLL4 ALDH1A2 MYOD1 CSRP3 TNNI3 GATA5 MYBPC3 FHOD3 HEY2 AGT CHRND ALPK3 RBP4 MSTN CHRNA1 HCN4 MYLK3 MYOCD GATA6 CASQ1 MEGF10 VAX1 TENM4 JPH2 POU4F1 TTN KLHL40 ACTC1 MYL3 FOXH1 NPHS1 XIRP2 LMO…
	1.70136e-34	119	545	3.70624	Blood circulation	http://amigo.geneontology.org/amigo/term/GO:0008015	ABCC8 CACNA1G NOS2 CACNA2D2 ATP1A2 CASR KCNH2 PKP2 TBXAS1 ATP2B3 SEMA3A KCNN2 GNAO1 TBX5 MYH7 TGFB2 PDGFB AVP MYLK2 SGCG ATP1A3 COMP IL2 TRPV4 GNB3 PDE4D KNG1 FGF12 POMC TNNI3K TNNT2 CASQ2 TEK KCNJ5 NPPB DBH KCNJ2 EDN3 AVPR2 DLL4 CSRP3 FGF13 TNNI3 EPO CHRM3 MYBPC3 DSC2 HEY2 MDM2 AGT BIN1 HCN4 MYLK3 CASQ1 REN SCN1A AGTR1 CORIN ANK2 SCN2B THRB PTPRO EDNRA BMP6 TTN KCNMA1 ATP2B2 CACNA1D KCNE2 ACTC1 …
	2.44932e-33	91	340	4.54302	Camera-type eye development	http://amigo.geneontology.org/amigo/term/GO:0043010	USH1C PROM1 PAX6 TFAP2B LAMC3 CDON FGF10 PAX2 DCX GRHL2 RPGRIP1 TGFB2 PDE6C CRYBB3 CRYBB1 VSX1 BMP7 MYOM1 RS1 RP1 LIM2 PAX4 PITX3 CRYBA1 CRYAB MYF5 TULP1 PRPH2 GRM6 GNAT1 ACVR2B WNT6 RPE65 GJA8 HPCA OBSL1 BMP4 BFSP1 BCL11B DLL4 ALDH1A2 PDE6A ATP8A2 PDE6B GNAT2 WNT2B CRB1 RAX TFAP2A SIX3 RBP4 BMPR1B KERA UNC45B NTRK2 CRB2 VAX1 THRB MERTK WNT7A GRHL3 AQP5 NEUROD1 CRYBA2 IHH RHO PITX2 HCN1 SHH TTC8 …
	2.4559e-33	203	1373	2.50962	Positive regulation of developmental process	http://amigo.geneontology.org/amigo/term/GO:0051094	CYP26B1 ARX PROM1 PAX6 CDKL5 MYOC MSR1 FOXP3 CAMK2B CASP8 CDON NTN1 CTNNA2 TIE1 FGFR2 SYT1 GAL FGF10 LIMS2 SEMA3A PAX2 PAK3 FGF20 RIMS1 DCT MEF2C LRP2 APOB SULT2B1 DNMT3B TBX5 THPO ANGPT2 TGFB2 TREM2 TRIOBP SOX10 PDGFB BMP7 MAG HAMP GHRHR PAX4 SFRP4 FGF8 ASPA FOXN1 PHOX2B IL2 SOX6 CYP27B1 MYF5 GLI1 CUX2 IFNG SMOC2 IL12B HYAL1 ACVR2B WNT6 PROC MPL PTCH2 APOA1 GPR68 ESRRB TEK PLS1 GHSR NEUROG3 OBSL…
	4.40801e-33	86	307	4.75491	Embryonic organ morphogenesis	http://amigo.geneontology.org/amigo/term/GO:0048562	DLX6 USH1C PAX6 ALX4 NTN1 FGFR2 FGF10 CELSR1 PAX2 RARB MEF2C GRHL2 POU4F3 MYO15A MYO3A TRIOBP BMP7 EYA1 DLX5 HOXA2 FGF8 NKX3-2 FOLR1 MYF5 GLI1 SOBP HAND1 HYAL1 ATP6V1B1 KCNQ4 HOXB1 PLS1 GJB6 WNT1 BMP4 PAX8 OVOL2 HOXD10 ATP8A2 GSC MYCN TBR1 TFAP2A MYO7A SIX3 LBX1 RBP4 COL2A1 PTPRQ CCDC40 CRB2 PCDH15 DNAAF1 ALX3 NODAL ZIC3 GRHL3 FOXH1 VANGL2 NEUROD1 IHH CLRN1 TBX20 SHH SOX17 TSHR STOX1 CCDC103 FOXI…
	2.35669e-32	183	1183	2.62572	Anatomical structure formation involved in morphogenesis	http://amigo.geneontology.org/amigo/term/GO:0048646	MEOX1 ABCC8 DLX6 PROM1 PAX6 TFAP2B FLT4 LAMA3 CASP8 CDON CALCRL TIE1 FGFR2 FGF10 CELSR1 PAX2 DCX ACTN2 ITGA8 NEBL MEF2C LRP2 GRHL2 TBX5 DLL3 ANGPT2 TGFB2 TREM2 SALL4 BMP7 RS1 SALL1 EYA1 TNNT1 DLX5 FGF8 MYH3 NKX3-2 FOLR1 MYF5 IL17F SMOC2 HAND1 THBS4 IL12B HRG HYAL1 ACVR2B ITGB6 WNT6 FHL2 MPL FASLG TNNT2 HOXB1 TEK NPPB TBX4 GHSR LDB3 OBSL1 PTGIS WNT1 AMELX BMP4 PAX8 PAX1 BMP2 OVOL2 SPINK2 KDR PODXL…
	1.50936e-31	176	1127	2.65077	Circulatory system development	http://amigo.geneontology.org/amigo/term/GO:0072359	ABCC8 CACNA1G PAX6 TFAP2B FLT4 DNAH5 PKP2 CASP8 DLX3 CALCRL ERBB3 TIE1 FGFR2 FGF10 RARB ACTN2 NEBL FGF20 MEF2C LRP2 GRHL2 APOB TBX5 ANGPT2 MYH7 TGFB2 PDGFB SALL4 BMP7 MYLK2 FGF9 SGCG SALL1 EYA1 COMP HAMP DNAH11 HOXA13 FGF8 FOXN1 FOLR1 SOX6 GLI1 IL17F SMOC2 HAND1 THBS4 IL12B HRG FGF12 HYAL1 ACVR2B FHL2 FASLG TNNT2 TEK NPPB TBX4 GJB6 GHSR LDB3 DNAI1 OBSL1 PTGIS BMP4 PAX8 BMP2 FLRT3 OVOL2 KDR DLL4 A…
	1.96063e-31	64	178	6.10299	Striated muscle contraction	http://amigo.geneontology.org/amigo/term/GO:0006941	CACNA1G SCN4A ATP1A2 KCNH2 PKP2 KCNN2 SMPX MYH7 MYLK2 TNNT1 MYH14 MYH3 TRPV4 PDE4D FGF12 TNNI3K TNNT2 CASQ2 KCNJ5 KCNJ2 CSRP3 FGF13 TNNI3 ATP8A2 MYH8 MYBPC3 DSC2 DTNA CHRND BIN1 CHRNA1 HCN4 CASQ1 SCN1A ANK2 SCN2B TTN CACNA1D KCNE2 ACTC1 MYL3 LMOD3 PGAM2 CACNB2 SCN3B MYL1 KCND3 TCAP NPPA KCNE3 SCN4B KCNE1 CAV3 NKX2-5 CTNNA3 SCN5A SCN10A MYH6 PLN RYR2 NOS1AP DMD KLHL41 GJA5
	2.09211e-31	211	1505	2.37973	Cellular response to endogenous stimulus	http://amigo.geneontology.org/amigo/term/GO:0071495	CFTR TFAP2B HFE NR1H4 ATP1A2 GABRA1 ABCC2 CASR CDH1 FGFR2 HYAL2 FGFR3 FGF10 CAMK2A FCGR2B PAX2 RARB ACTN2 FGF20 MEF2C CACNA1S LRP2 APOB GNAO1 DNMT3B SLC26A3 ESR1 TGFB2 TREM2 SOX10 HNF4A BMP7 FERMT1 ASIP CHRDL1 PHEX FGF9 ZNF423 ESRP1 LHB AMH ATP1A3 SLC5A5 COMP DLX5 ATP6V0A4 HOXA13 GHRHR SFRP4 GCK KANK1 FGF8 PITX3 RGS9 PHOX2B GNRHR FOLR1 SLC1A2 SOX6 IL17F SMOC2 GABRG2 PDE4D PRLR FGF12 HYAL1 ACVR2B …
	2.22304e-31	104	460	3.83759	Pattern specification process	http://amigo.geneontology.org/amigo/term/GO:0007389	CYP26B1 MEOX1 PAX6 DNAH5 ALX4 CDON FGFR2 FGF10 SEMA3A CELSR1 PAX2 MEF2C LRP2 TBX5 DLL3 BMP7 EYA1 DNAH11 HOXA2 LHX3 FGF8 NKX3-2 FOLR1 MYF5 GLI1 HAND1 ACVR2B APC2 WNT6 HOXB1 DNAI1 WNT1 BMP4 PAX8 PAX1 BMP2 OVOL2 FEZF1 HOXD10 HOXD13 DLL4 ALDH1A2 FOXJ1 GATA5 GSC WNT2B RAX HEY2 NKX2-1 TBR1 CFC1 LMX1B SIX3 LBX1 BMPR1B SHROOM3 ASCL1 CCDC40 GPR161 TBX19 GPC3 CRB2 DNAAF1 DISP1 MMP21 WNT7A ALX3 NODAL ZIC3 D…
	4.3146e-31	133	715	3.15739	Tissue morphogenesis	http://amigo.geneontology.org/amigo/term/GO:0048729	CASR LAMA3 PKP2 NTN1 TIE1 FGFR2 FGF10 SEMA3A CELSR1 PAX2 ITGA8 MEF2C LRP2 DLG3 GRHL2 TBX5 ESR1 MYH7 TGFB2 SOX10 SALL4 BMP7 MYLK2 FERMT1 SALL1 EYA1 HOXA13 FGF8 FOXN1 FOLR1 MYF5 HAND1 FOXP1 WNT6 TNNT2 TBX4 WNT1 BMP4 PAX8 TGM3 BMP2 FLRT3 OVOL2 KDR PODXL HOXD13 DLL4 ALDH1A2 TNNI3 GATA5 LAMA5 ITGB4 WNT2B MYCN MYBPC3 HNF1A EPHA7 HEY2 MDM2 AGT NKX2-1 TBR1 TFAP2A SIX3 LBX1 SHROOM3 EGF PRICKLE1 PDX1 KRT71…
	1.06797e-30	103	460	3.80069	Embryonic organ development	http://amigo.geneontology.org/amigo/term/GO:0048568	DLX6 USH1C PAX6 ALX4 CASP8 NTN1 FGFR2 FGF10 CELSR1 PAX2 RARB MEF2C GRHL2 POU4F3 MYO15A TGFB2 MYO3A TRIOBP PDGFB BMP7 SALL1 EYA1 DLX5 HOXA2 FGF8 NKX3-2 FOLR1 MYF5 GLI1 SOBP HAND1 PCDH12 HYAL1 ATP6V1B1 KCNQ4 HOXB1 PLS1 TBX4 GJB6 WNT1 BMP4 PAX8 OVOL2 KDR HOXD10 ALDH1A2 ATP8A2 GSC MYCN HEY2 TBR1 TFAP2A MYO7A SIX3 LBX1 RBP4 COL2A1 PTPRQ CCDC40 CRB2 PCDH15 DNAAF1 ALX3 NODAL ZIC3 KIT GRHL3 FOXH1 TAL1 VA…
	1.44767e-30	147	856	2.91492	Head development	http://amigo.geneontology.org/amigo/term/GO:0060322	ARX DLX6 PAX6 CNTN1 ATP1A2 CDH1 DNAH5 ZIC2 SEZ6 CDON POU1F1 CTNNA2 FGFR2 SYT1 PITX1 FGF10 FCGR2B SEMA3A PAX2 CTTNBP2 RARB DCX ITGA8 DCT LRP2 GRHL2 GNAO1 BMP7 FGF9 ZNF423 SALL1 MAST1 MAG DLX5 HOXA2 GHRHR LHX3 FGF8 PITX3 MYH3 PHOX2B SLC1A2 GLI1 KCNA1 PHACTR1 NME5 ABCB6 TNR CHD5 HOXB1 HPCA NEUROG3 PLP1 WNT1 BMP4 BMP2 FLRT3 AVPR2 BCL11B FOXP2 FEZF1 ALDH1A2 KCNC1 FOXJ1 FGF13 KIF1A MEN1 GSC WNT2B RAX E…
	1.99524e-30	55	134	6.96692	Action potential	http://amigo.geneontology.org/amigo/term/GO:0001508	CACNA1G SCN4A ATP1A2 KCNH2 PKP2 KCNN2 CHRNA4 MYH14 KCNA1 FGF12 KCNJ5 KCNJ2 FGF13 DSC2 SCN2A SCN7A BIN1 CHRNA1 HCN4 SCN1A ANK2 GLRA1 NTRK2 SCN2B ANK3 SCN3A GNA14 CACNA1D KCNB1 KCNE2 CHRNB2 CLDN19 GRIK2 CACNB2 SCN3B SCN11A SCN9A KCND3 KCNE3 SCN4B KCNA2 KCNE1 GPR88 CAV3 CTNNA3 SCN5A KCND2 SCN10A CLCN1 CACNA1H SCN8A RYR2 NOS1AP DMD GJA5
	2.24187e-30	78	275	4.81443	Heart contraction	http://amigo.geneontology.org/amigo/term/GO:0060047	CACNA1G CACNA2D2 ATP1A2 KCNH2 PKP2 ATP2B3 SEMA3A KCNN2 GNAO1 TBX5 MYH7 TGFB2 MYLK2 SGCG ATP1A3 IL2 PDE4D FGF12 TNNI3K TNNT2 CASQ2 KCNJ5 KCNJ2 EDN3 CSRP3 FGF13 TNNI3 CHRM3 MYBPC3 DSC2 HEY2 MDM2 AGT BIN1 HCN4 CASQ1 SCN1A CORIN ANK2 SCN2B THRB TTN ATP2B2 CACNA1D KCNE2 ACTC1 SPTBN4 MYL3 NPPC CACNB2 SCN3B MYL1 TACR3 KCNK3 KCND3 TCAP NPPA KCNE3 SCN4B TH KCNE1 CHRM2 CAV3 NKX2-5 CTNNA3 SCN5A KCND2 SCN10A…
	5.05133e-30	79	285	4.70506	Heart process	http://amigo.geneontology.org/amigo/term/GO:0003015	CACNA1G CACNA2D2 ATP1A2 KCNH2 PKP2 ATP2B3 SEMA3A KCNN2 GNAO1 TBX5 MYH7 TGFB2 MYLK2 SGCG ATP1A3 IL2 PDE4D FGF12 TNNI3K TNNT2 CASQ2 KCNJ5 KCNJ2 EDN3 CSRP3 FGF13 TNNI3 CHRM3 MYBPC3 DSC2 HEY2 MDM2 AGT BIN1 HCN4 CASQ1 SCN1A CORIN ANK2 SCN2B THRB TTN ATP2B2 CACNA1D KCNE2 ACTC1 SPTBN4 MYL3 NPPC CACNB2 SCN3B MYL1 TACR3 KCNK3 KCND3 TCAP NPPA KCNE3 SCN4B TH KCNE1 CHRM2 CAV3 NKX2-5 CTNNA3 SCN5A KCND2 SCN10A…
	2.41035e-29	79	291	4.60805	Regulation of blood circulation	http://amigo.geneontology.org/amigo/term/GO:1903522	CACNA1G CACNA2D2 ATP1A2 CASR KCNH2 PKP2 TBXAS1 ATP2B3 SEMA3A KCNN2 GNAO1 TBX5 MYH7 TGFB2 AVP ATP1A3 IL2 PDE4D TNNI3K TNNT2 CASQ2 KCNJ5 DBH KCNJ2 EDN3 AVPR2 CSRP3 FGF13 TNNI3 CHRM3 DSC2 HEY2 MDM2 AGT BIN1 HCN4 CASQ1 AGTR1 CORIN ANK2 SCN2B THRB ATP2B2 CACNA1D KCNE2 SPTBN4 MYL3 NPPC CACNB2 SCN3B TACR3 KCNK3 KCND3 FGG FGA FGB LEP NPPA KCNE3 SCN4B TH KCNE1 CHRM2 CAV3 NKX2-5 CTNNA3 SCN5A KCND2 SCN10A T…
	9.80729e-29	139	811	2.90922	Brain development	http://amigo.geneontology.org/amigo/term/GO:0007420	ARX PAX6 CNTN1 ATP1A2 CDH1 DNAH5 ZIC2 SEZ6 CDON POU1F1 CTNNA2 FGFR2 SYT1 PITX1 FGF10 FCGR2B SEMA3A PAX2 CTTNBP2 RARB DCX ITGA8 DCT LRP2 GRHL2 GNAO1 BMP7 FGF9 ZNF423 SALL1 MAST1 MAG DLX5 HOXA2 GHRHR LHX3 FGF8 PITX3 PHOX2B SLC1A2 GLI1 KCNA1 PHACTR1 NME5 ABCB6 TNR CHD5 HOXB1 HPCA NEUROG3 PLP1 WNT1 BMP4 BMP2 AVPR2 BCL11B FOXP2 FEZF1 ALDH1A2 KCNC1 FOXJ1 FGF13 KIF1A MEN1 GSC WNT2B RAX EPHA7 NKX2-1 ZFHX…
	1.08275e-28	67	215	5.28955	Cardiac muscle tissue development	http://amigo.geneontology.org/amigo/term/GO:0048738	CACNA1G PKP2 FGFR2 RARB ACTN2 NEBL FGF20 MEF2C LRP2 TBX5 MYH7 TGFB2 BMP7 MYLK2 SGCG HAMP FGF8 SOX6 GLI1 HAND1 FHL2 TNNT2 NPPB GJB6 OBSL1 BMP4 BMP2 DLL4 ALDH1A2 CSRP3 TNNI3 GATA5 MYBPC3 FHOD3 HEY2 AGT ALPK3 RBP4 HCN4 MYLK3 MYOCD GATA6 TENM4 JPH2 POU4F1 TTN ACTC1 MYL3 FOXH1 XIRP2 ADAMTS9 TBX20 ZFPM2 TCAP NPPA ERBB4 NKX2-6 CAV3 NKX2-5 NEB SCN5A WT1 FGF3 MYH6 PLN RYR2 GJA5
	1.55425e-28	119	627	3.22153	Muscle structure development	http://amigo.geneontology.org/amigo/term/GO:0061061	CYP26B1 PAX7 ALX4 PKP2 PRDM6 CDON CTNNA2 FGFR2 PITX1 FGF10 RARB ACTN2 NEBL RBFOX1 MEF2C LRP2 TBX5 MYH7 TGFB2 PDGFB MYLK2 MYOM1 FGF9 SGCG JPH1 TNNT1 MYH14 COMP HAMP FGF8 SGCA MYH3 PHOX2B CRYAB SOX6 MYF5 HAND1 FHL2 TNNT2 LDB3 OBSL1 WNT1 BMP4 BMP2 HOXD10 DLL4 MYOD1 CSRP3 CDH15 TNNI3 LAMA5 SYNE1 GSC MYBPC3 FHOD3 HEY2 MDM2 AGT CHRND PAX3 ALPK3 BIN1 LRRC8A LBX1 MYPN MSTN CHRNA1 PRICKLE1 MYLK3 MYOCD UNC…
	1.81017e-28	56	150	6.33694	Detection of external stimulus	http://amigo.geneontology.org/amigo/term/GO:0009581	GUCA1A CNGB1 TRPM3 PDE6C CACNA1F OPN1LW RS1 RP1 TRPA1 KCNA1 TULP1 GUCA1B PRPH2 GRM6 GNAT1 RPE65 OPN1SW CSRP3 AIPL1 PRDM12 GUCY2D PDE6A ATP8A2 PDE6B GNAT2 ANO3 CRB1 TRPC3 PTPRQ SCN1A TRPM8 RGR PCDH15 PIEZO2 TTN KIT PKD1L1 RHO GRIK2 TMC1 BEST1 TCAP CABP4 GPR88 KCNK4 CAV3 PDE6G PDZD7 EYS LHFPL5 NTRK1 CNGA1 ABCA4 STRC OPN1MW NR2E3
	3.32399e-28	166	1094	2.57557	Tube development	http://amigo.geneontology.org/amigo/term/GO:0035295	ABCC8 PROM1 PAX6 TFAP2B OTC CASR FLT4 ALX4 CASP8 CALCRL NTN1 TIE1 FGFR2 FGF10 CELSR1 PAX2 RARB MEF2C LRP2 GRHL2 APOB TBX5 ESR1 ANGPT2 TGFB2 SOX10 SALL4 BMP7 PHEX FGF9 SALL1 EYA1 COMP HOXA13 LHX3 FGF8 FOXN1 NKX3-2 FOLR1 GLI1 IL17F SMOC2 HAND1 THBS4 IL12B HRG HYAL1 FOXP1 ITGB6 WNT6 FASLG EPCAM TEK NPPB TBX4 GHSR PTGIS WNT1 BMP4 PAX8 BMP2 OVOL2 KDR PODXL HOXD13 DLL4 ALDH1A2 FOXJ1 TNNI3 GATA5 LAMA5 A…
	5.13659e-28	50	120	7.07247	Actin-mediated cell contraction	http://amigo.geneontology.org/amigo/term/GO:0070252	CACNA1G ATP1A2 KCNH2 PKP2 ACTN2 KCNN2 MYH7 MYLK2 TNNT1 MYH3 PDE4D FGF12 TNNT2 KCNJ5 KCNJ2 MYH2 FGF13 TNNI3 MYH8 MYBPC3 DSC2 BIN1 HCN4 SCN1A ANK2 SCN2B TTN CACNA1D KCNE2 ACTC1 MYL3 CACNB2 SCN3B MYL1 KCND3 TCAP KCNE3 SCN4B KCNE1 CAV3 NEB CTNNA3 SCN5A MYBPC1 MYH6 PLN RYR2 NOS1AP DMD GJA5
	5.79443e-28	56	153	6.21268	Detection of abiotic stimulus	http://amigo.geneontology.org/amigo/term/GO:0009582	GUCA1A CNGB1 TRPM3 PDE6C CACNA1F OPN1LW RS1 RP1 TRPA1 KCNA1 TULP1 GUCA1B PRPH2 GRM6 GNAT1 RPE65 OPN1SW CSRP3 AIPL1 PRDM12 GUCY2D PDE6A ATP8A2 PDE6B GNAT2 ANO3 CRB1 TRPC3 PTPRQ SCN1A TRPM8 RGR PCDH15 PIEZO2 TTN KIT PKD1L1 RHO GRIK2 TMC1 BEST1 TCAP CABP4 GPR88 KCNK4 CAV3 PDE6G PDZD7 EYS LHFPL5 NTRK1 CNGA1 ABCA4 STRC OPN1MW NR2E3
	1.62197e-27	133	775	2.91295	Cell morphogenesis involved in differentiation	http://amigo.geneontology.org/amigo/term/GO:0000904	ARX PAX6 CDKL5 MYOC USH2A LAMC3 LAMA3 LAMC2 CAMK2B LZTS1 NTN1 CTNNA2 FGFR2 SPTB LIMS2 SEMA3A PAX2 PAK3 DCX ITGA8 CHRNA3 MEF2C GRHL2 POU4F3 TRIOBP NEFH BMP7 MAG DLX5 HOXA2 HOXA13 KANK1 LHX3 FGF8 LGI1 PHOX2B CUX2 PHACTR1 TNR MPL APOA1 TEK MYOT PLS1 LHX4 NEUROG3 OBSL1 POF1B FLRT3 BCL11B FEZF1 CHN1 FGF13 KIF1A LAMA5 ATP8A2 EPHA7 NKX2-1 TBR1 MYO7A TRPC6 MYPN HECW2 BMPR1B PTPRQ DCDC2 NTRK2 CDHR1 VAX1 P…
	2.39056e-27	69	239	4.90043	Regulation of heart contraction	http://amigo.geneontology.org/amigo/term/GO:0008016	CACNA1G CACNA2D2 ATP1A2 KCNH2 PKP2 ATP2B3 SEMA3A KCNN2 GNAO1 TBX5 MYH7 TGFB2 ATP1A3 IL2 PDE4D TNNI3K TNNT2 CASQ2 KCNJ5 KCNJ2 EDN3 CSRP3 FGF13 TNNI3 CHRM3 DSC2 HEY2 MDM2 AGT BIN1 HCN4 CASQ1 CORIN ANK2 SCN2B THRB ATP2B2 CACNA1D KCNE2 SPTBN4 MYL3 NPPC CACNB2 SCN3B TACR3 KCNK3 KCND3 NPPA KCNE3 SCN4B TH KCNE1 CHRM2 CAV3 NKX2-5 CTNNA3 SCN5A KCND2 SCN10A TRDN KCNJ11 RYR1 CACNA1H MYH6 PLN RYR2 NOS1AP DMD…
	2.39056e-27	55	151	6.18256	Actin filament-based movement	http://amigo.geneontology.org/amigo/term/GO:0030048	CACNA1G ATP1A2 KCNH2 PKP2 ACTN2 KCNN2 MYO15A MYH7 MYLK2 TNNT1 MYH14 MYH3 PDE4D FGF12 TNNT2 KCNJ5 KCNJ2 MYH2 FGF13 TNNI3 MYH8 MYBPC3 DSC2 BIN1 MYO7A HCN4 SCN1A ANK2 SCN2B TTN CACNA1D KCNE2 ACTC1 MYL3 CACNB2 SCN3B MYO1A MYO5B MYL1 KCND3 TCAP KCNE3 SCN4B KCNE1 CAV3 NEB CTNNA3 SCN5A MYBPC1 MYH6 PLN RYR2 NOS1AP DMD GJA5
	2.39056e-27	222	1738	2.16813	Regulation of cell differentiation	http://amigo.geneontology.org/amigo/term/GO:0045595	CYP26B1 ABCC8 PROM1 PAX6 CDKL5 TFAP2B MYOC MSR1 USH2A FOXP3 PKP2 CAMK2B PRDM6 CASP8 CDON NTN1 CTNNA2 FGFR2 FGF10 LIMS2 FCGR2B SEMA3A PAX2 RARB PAK3 RBFOX1 FGF20 DCT MEF2C LRP2 GRHL2 APOB CETP PTHLH SULT2B1 DNMT3B TBX5 THPO DLL3 TGFB2 TREM2 TRIOBP SOX10 PDGFB BMP7 FGF9 EYA1 ESRP1 TRPS1 MAG HAMP HOXA2 PAX4 SFRP4 KANK1 FGF8 PITX3 ASPA FOXN1 PHOX2B IL2 NKX3-2 SOX6 CYP27B1 MYF5 GLI1 TRPV4 CUX2 IFNG GN…
	5.46697e-27	217	1690	2.17949	Cell projection organization	http://amigo.geneontology.org/amigo/term/GO:0030030	ZMYND10 ARX USH1C DNAH9 PAX6 CDKL5 CNTN1 MYOC CDH1 DNAH5 LAMA3 LAMC2 CAMK2B LZTS1 SEZ6 NTN1 CTNNA2 FGFR2 SYT1 SPTB CNGB1 CAMK2A FCGR2B SEMA3A PAX2 ACTL6B PAK3 DCX SPAG6 ACTN2 RIMS1 CHRNA3 MEF2C LRP2 NME8 GNAO1 POU4F3 ITGA6 RPGRIP1 TREM2 STX1B TRIOBP NEFH BMP7 ZNF423 RP1 ATP1A3 MAG DLX5 HOXA2 KANK1 LHX3 CDH23 FGF8 LGI1 PHOX2B IL2 FOLR1 TRPV4 CUX2 RSPH4A MAK TULP1 PHACTR1 NME5 HRG DNAH1 TNR APOA1 A…
	8.51247e-27	213	1649	2.19251	Plasma membrane bounded cell projection organization	http://amigo.geneontology.org/amigo/term/GO:0120036	ZMYND10 ARX USH1C PAX6 CDKL5 CNTN1 MYOC CDH1 DNAH5 LAMA3 LAMC2 CAMK2B LZTS1 SEZ6 NTN1 CTNNA2 FGFR2 SYT1 SPTB CNGB1 CAMK2A FCGR2B SEMA3A PAX2 ACTL6B PAK3 DCX ACTN2 RIMS1 CHRNA3 MEF2C LRP2 NME8 GNAO1 POU4F3 ITGA6 RPGRIP1 TREM2 STX1B TRIOBP NEFH BMP7 ZNF423 RP1 ATP1A3 MAG DLX5 HOXA2 KANK1 LHX3 CDH23 FGF8 LGI1 PHOX2B IL2 FOLR1 TRPV4 CUX2 RSPH4A MAK TULP1 PHACTR1 NME5 HRG DNAH1 TNR APOA1 ARMC2 MYOT PL…
	1.15517e-26	82	340	4.09371	Muscle organ development	http://amigo.geneontology.org/amigo/term/GO:0007517	CYP26B1 PAX7 ALX4 PKP2 CDON FGFR2 PITX1 RBFOX1 MEF2C LRP2 MYH7 TGFB2 MYLK2 MYOM1 SGCG JPH1 MYH14 FGF8 SGCA MYH3 PHOX2B CRYAB SOX6 MYF5 HAND1 TNNT2 BMP4 BMP2 HOXD10 DLL4 MYOD1 CSRP3 TNNI3 LAMA5 GSC MYBPC3 HEY2 CHRND PAX3 LBX1 MSTN CHRNA1 MYOCD UNC45B CASQ1 MEGF10 VAX1 JPH2 POU4F1 DISP1 TTN KLHL40 ACTC1 MYL3 FOXH1 NPHS1 XIRP2 LMOD3 TBX20 SHH IGF2 WNT10B ZFPM2 MYOZ2 DAG1 TCAP ZBTB18 MYLPF CAV3 NKX2-…
	3.12168e-26	161	1085	2.51871	Cell morphogenesis	http://amigo.geneontology.org/amigo/term/GO:0000902	ARX PAX6 CDKL5 RHOBTB2 MYOC USH2A LAMC3 LAMA3 LAMC2 CAMK2B LZTS1 NTN1 CTNNA2 FGFR2 SYT1 SPTB LIMS2 SEMA3A PAX2 PAK3 DCX ITGA8 RIMS1 CHRNA3 MEF2C LRP2 GRHL2 POU4F3 TGFB2 TRIOBP NEFH UPK3A BMP7 MYH14 MAG DLX5 HOXA2 HOXA13 KANK1 LHX3 FGF8 LGI1 PHOX2B CUX2 PHACTR1 ITGB6 TNR MPL APOA1 TEK MYOT PLS1 LHX4 NEUROG3 OBSL1 POF1B FLRT3 BCL11B KDR FEZF1 CHN1 FGF13 KIF1A UNC13A LAMA5 ATP8A2 CRB1 EPHA7 NKX2-1 T…
	3.40154e-26	137	839	2.77167	Ion homeostasis	http://amigo.geneontology.org/amigo/term/GO:0050801	CFTR CACNA1G TFAP2B HFE ATP1A2 ABCC2 MYOC OTC CASR CP KCNH2 TBXAS1 ATP2B3 HYAL2 CNGB1 SLC12A3 SLC12A1 SLC46A1 SLC4A4 TBX5 SLC26A4 SLC26A3 TF ESR1 COMT UPK3A AVP TRPA1 JPH1 ATP1A3 ATP4A HAMP ATP6V0A4 TFR2 SFRP4 CDH23 IL2 CYP27B1 TRPV4 KCNA1 SCNN1A IFNG RHAG C7 PDE4D KNG1 CLDN16 FGF12 ABCB6 ATP6V1B1 FASLG CASQ2 FGF23 NPPB ATP7B KCNJ2 SLC12A5 EDN3 GCM2 AVPR2 KDR CSRP3 TNNI3 EPO SLC34A1 KL GNAT2 AGT …
	3.81697e-26	193	1438	2.27814	Regulation of multicellular organismal development	http://amigo.geneontology.org/amigo/term/GO:2000026	CYP26B1 ABCC8 PROM1 PAX6 CDKL5 TG FOXP3 LAMA3 CAMK2B CDH3 CASP8 NTN1 TIE1 FGFR2 GAL FCGR2B SEMA3A PAX2 RARB PAK3 FGF20 DCT MEF2C LRP2 GRHL2 PTHLH SULT2B1 TBX5 THPO DLL3 ANGPT2 TGFB2 TREM2 SOX10 HNF4A BMP7 FERMT1 ESRP1 TRPS1 COMP MAG HAMP SFRP4 PITX3 ASPA FOXN1 IL2 NKX3-2 SOX6 CYP27B1 GLI1 CUX2 IFNG IL17F SMOC2 THBS4 IL12B HRG HYAL1 ACVR2B FOXP1 WNT6 PROC TNR MPL PTCH2 FASLG FGF23 GPR68 TEK NPPB G…
	4.39144e-26	113	611	3.13921	Behavior	http://amigo.geneontology.org/amigo/term/GO:0007610	ABCC8 ATP1A2 MUSK CASR PER3 SEZ6 GAL CELSR1 CHRNA3 MEF2C GNAO1 MYO15A COMT AVP CHRNA4 ASIP MYH14 DNAH11 GHRHR CDH23 PITX3 SLC1A2 CUX2 SOBP GRM6 THBS4 GABRG2 BCHE FGF12 ATP6V1B1 TNR GHSR DBH SLC12A5 SLURP1 PRKCG FOXP2 GAD1 HOXD10 FGF13 SNAP25 ATP8A2 AGT NKX2-1 ZFHX2 SCN2A TBR1 REN SCN1A GLRA1 NLGN4X STAR NTRK2 KIRREL3 PCDH15 THRB POU4F1 GRM1 NR4A2 LGI4 JPH3 AFF2 SLC6A1 KIT SYNJ1 KALRN SPTBN4 CHRNB…
	6.69371e-26	134	815	2.79081	Cellular component morphogenesis	http://amigo.geneontology.org/amigo/term/GO:0032989	ARX PAX6 CDKL5 LAMA3 LAMC2 CAMK2B LZTS1 NTN1 CTNNA2 FGFR2 SYT1 SPTB SEMA3A PAX2 PAK3 DCX ACTN2 NEBL RIMS1 CHRNA3 LRP2 POU4F3 NEFH BMP7 TNNT1 MYH14 MAG DLX5 HOXA2 KANK1 LHX3 FGF8 LGI1 MYH3 PHOX2B CUX2 PHACTR1 TNR TNNT2 MYOT LHX4 LDB3 NEUROG3 OBSL1 FLRT3 BCL11B SPINK2 FEZF1 CHN1 CSRP3 FGF13 KIF1A UNC13A LAMA5 ITGB4 ATP8A2 FHOD3 EPHA7 NKX2-1 TBR1 TRPC6 MYPN HECW2 BMPR1B MYLK3 CASQ1 SYT2 ANK2 DCDC2 N…
	8.8038e-26	226	1832	2.09395	Response to oxygen-containing compound	http://amigo.geneontology.org/amigo/term/GO:1901700	CFTR CYP26B1 MPO ABCC8 NOS2 NR1H4 ATP1A2 CYP24A1 ABCC2 OTC CASR CDH1 FOXP3 F7 TBXAS1 CASP8 CALCRL TIE1 FGFR2 HYAL2 GAL FGF10 CAMK2A FCGR2B PAX2 TYR ACTN2 CHRNA3 MEF2C APOB NME8 GNAO1 DNMT3B SLC26A3 ESR1 ANGPT2 TGFB2 COMT TREM2 SOX10 PDGFB MLC1 SLC10A1 HNF4A BMP7 AVP PHEX TRPA1 ATP1A3 SLC5A5 HAMP ATP6V0A4 HOXA2 GHRHR PAX4 GCK KANK1 PITX3 RGS9 GNRHR IL2 CRYAB FOLR1 SLC1A2 CYP27B1 TRPV4 GYS2 IL12B P…
	1.13052e-25	109	581	3.18444	Regulation of hormone levels	http://amigo.geneontology.org/amigo/term/GO:0010817	CFTR CYP26B1 ABCC8 NOS2 CACNA2D2 TFAP2B IYD HFE NR1H4 ABCC2 CASR TG GAL AFP ESR1 COMT HNF4A CRYM LHB SLC5A5 GHRHR TFR2 GCK CYP27B1 TRPV4 IFNG GNB3 POMC RPE65 TTR FGF23 GPR68 LRAT GHSR AKR1D1 EDN3 CHST8 PAX8 BMP2 ALDH1A2 HSD17B3 FSHB NR0B2 SNAP25 TSHB HNF1A AGT IL1RN LRRC8A NR5A1 CYP19A1 CYP2C9 CYP2C8 RBP4 PDX1 RDH12 DUOXA2 DUOX2 CACNA1A CELA2A REN ABCA12 AGTR1 CORIN STAR CYP17A1 AKR1C2 BMP6 DISP1…
	3.38986e-25	155	1045	2.51767	Neuron projection development	http://amigo.geneontology.org/amigo/term/GO:0031175	ARX USH1C PAX6 CDKL5 CNTN1 MYOC CDH1 LAMA3 LAMC2 CAMK2B LZTS1 SEZ6 NTN1 CTNNA2 FGFR2 SYT1 SPTB CAMK2A SEMA3A PAX2 ACTL6B PAK3 DCX RIMS1 CHRNA3 MEF2C LRP2 GNAO1 POU4F3 ITGA6 STX1B TRIOBP NEFH BMP7 MAG DLX5 HOXA2 KANK1 LHX3 CDH23 FGF8 LGI1 PHOX2B IL2 FOLR1 TRPV4 CUX2 TULP1 PHACTR1 TNR APOA1 MYOT PLS1 LHX4 NEUROG3 PLP1 OBSL1 SLC12A5 FLRT3 BCL11B FEZF1 CHN1 FGF13 KIF1A EPO UNC13A LAMA5 PRDM12 GFAP SN…
	1.99897e-24	68	258	4.47375	Heart morphogenesis	http://amigo.geneontology.org/amigo/term/GO:0003007	PKP2 FGFR2 RARB MEF2C LRP2 GRHL2 TBX5 MYH7 TGFB2 BMP7 MYLK2 EYA1 DNAH11 FGF8 FOLR1 HAND1 FHL2 TNNT2 TEK BMP4 BMP2 OVOL2 DLL4 ALDH1A2 TNNI3 GATA5 MYBPC3 HEY2 MDM2 TBR1 LBX1 RBP4 COL2A1 GATA6 CCDC40 TBX19 POU4F1 DNAAF1 TTN NODAL ZIC3 ACTC1 MYL3 FOXH1 VANGL2 XIRP2 IHH PITX2 TBX20 SHH SOX17 DCHS1 CCDC103 ZFPM2 TCAP TH CAV3 NKX2-5 TBX1 ROBO2 MESP2 RYR1 MYH6 RYR2 SOX18 TREX1 GJA5 CCDC39
	2.89044e-24	152	1034	2.4952	Response to organic cyclic compound	http://amigo.geneontology.org/amigo/term/GO:0014070	CFTR NR1H4 ATP1A2 CYP24A1 GABRA1 ABCC2 OTC CASR MSR1 CDH1 FOXP3 F7 CASP8 FGF10 PAK3 TYR MEF2C CACNA1S APOB GNAO1 DNMT3B SLC26A3 ITGA6 ESR1 ANGPT2 TGFB2 COMT SOX10 PDGFB MLC1 SLC10A1 BMP7 AVP PHEX TRPA1 AMH ATP1A3 SLC5A5 HAMP GHRHR PAX4 FGF8 PITX3 RGS9 CRYAB FOLR1 SLC1A2 CYP27B1 GABRG2 PDE4D OGG1 BCHE FOXP1 CASQ2 FGF23 ESRRB CPN1 TEK GHSR HPCA FLT3 PCK1 BMP4 BMP2 PRKCG FOXP2 HOXD13 ALDH1A2 MYOD1 E…
	4.15222e-24	49	136	6.11561	Cardiac muscle contraction	http://amigo.geneontology.org/amigo/term/GO:0060048	CACNA1G ATP1A2 KCNH2 PKP2 KCNN2 MYH7 MYLK2 PDE4D FGF12 TNNI3K TNNT2 CASQ2 KCNJ5 KCNJ2 CSRP3 FGF13 TNNI3 MYBPC3 DSC2 BIN1 HCN4 SCN1A ANK2 SCN2B TTN CACNA1D KCNE2 ACTC1 MYL3 CACNB2 SCN3B MYL1 KCND3 TCAP NPPA KCNE3 SCN4B KCNE1 CAV3 NKX2-5 CTNNA3 SCN5A SCN10A MYH6 PLN RYR2 NOS1AP DMD GJA5
	4.31649e-24	234	1982	2.00399	Locomotion	http://amigo.geneontology.org/amigo/term/GO:0040011	ARX ABCC8 PAX6 CDKL5 ATP1A2 SLC7A9 MYOC CASR FLT4 CDH1 DNAH5 USH2A LAMC3 LAMA3 F7 LAMC2 CAMK2B NTN1 ERBB3 CTNNA2 TIE1 HYAL2 SPTB FGF10 CAMK2A SEMA3A CELSR1 PAK3 DCX FGF20 MEF2C APOB NME8 FAT2 TBX5 POU4F3 ITGA6 TF ANGPT2 TGFB2 TREM2 SERPIND1 SOX10 PDGFB BMP7 FERMT1 FGF9 MAG DNAH11 DLX5 HOXA2 KANK1 LHX3 FGF8 LGI1 FOXN1 PHOX2B FOLR1 GLI1 TRPV4 IFNG RSPH4A SLC26A8 PHACTR1 SMOC2 THBS4 IL12B HRG HYAL1 …
	4.83653e-24	71	284	4.24348	Cell fate commitment	http://amigo.geneontology.org/amigo/term/GO:0045165	CYP26B1 ARX PAX6 FOXP3 CDON FGFR2 PITX1 FGF10 PAX2 MEF2C TBX5 EYA1 ESRP1 HOXA2 HOXA13 POU6F2 LHX3 FGF8 FOXN1 SOX6 MYF5 IL12B APC2 WNT6 PTCH2 TBX4 WNT1 BMP4 BMP2 BCL11B HOXD10 DLL4 MYOD1 FGF13 GATA5 GSC WNT2B SOX5 HEY2 NKX2-1 TBR1 LBX1 ASCL1 DHH GATA6 TBX19 NKX6-2 TENM4 POU4F1 WNT7A NODAL TAL1 WNT4 NEUROD1 IHH TBX20 SHH SOX17 PTF1A WNT10B RAG2 ERBB4 GATA2 GSX2 TBX1 GDF3 WT1 MYT1L MITF SOX18 NTF4
	7.74212e-24	110	620	3.01151	Cell morphogenesis involved in neuron differentiation	http://amigo.geneontology.org/amigo/term/GO:0048667	ARX PAX6 CDKL5 LAMA3 LAMC2 CAMK2B LZTS1 NTN1 CTNNA2 FGFR2 SPTB SEMA3A PAX2 PAK3 DCX CHRNA3 MEF2C POU4F3 TRIOBP NEFH BMP7 MAG DLX5 HOXA2 LHX3 FGF8 LGI1 PHOX2B CUX2 PHACTR1 TNR MYOT PLS1 LHX4 NEUROG3 OBSL1 FLRT3 BCL11B FEZF1 CHN1 FGF13 KIF1A LAMA5 ATP8A2 EPHA7 NKX2-1 TBR1 MYO7A TRPC6 MYPN HECW2 BMPR1B PTPRQ DCDC2 NTRK2 CDHR1 VAX1 PCDH15 ANK3 PTPRO GFRA1 POU4F1 NR4A2 ROBO4 ROBO3 WNT7A ZFYVE27 KIF5A …
	9.42297e-24	124	757	2.78041	Cell junction organization	http://amigo.geneontology.org/amigo/term/GO:0034330	ABCC8 SYN1 CDKL5 GABRA1 MUSK MYOC CDH1 LAMA3 PKP2 LAMC2 CAMK2B CDH3 SEZ6 NTN1 COL17A1 CTNNA2 LIMS2 FCGR2B SNCB CTTNBP2 PAK3 ACTN2 MEF2C PKP1 DLG3 GRHL2 TBX5 ITGA6 TGFB2 TREM2 NEFH DRP2 LIM2 TRPV4 CUX2 GABRG2 HRG CLDN16 TNR TEK MYOT GJB6 GHSR OBSL1 POF1B FLRT3 KDR FGF13 CDH15 KIF1A UNC13A ITGB4 DSG1 CLDN10 EPHA7 AGT RDX CHRNA1 ANK2 GABRB2 NLGN4X NTRK2 KIRREL3 CNKSR2 ANK3 PTPRO GABRA2 POU4F1 GRID2 …
	1.39262e-23	202	1614	2.12437	Positive regulation of multicellular organismal process	http://amigo.geneontology.org/amigo/term/GO:0051240	ARX ABCC8 NOS2 PAX6 CDKL5 NR1H4 ATP1A2 CASR FLT4 FOXP3 F7 CAMK2B TBXAS1 CASP8 CDON NTN1 TIE1 FGFR2 HYAL2 GAL FGF10 SEMA3A PAX2 PAK3 RIMS1 DCT MEF2C LRP2 TBX5 ANGPT2 TGFB2 TREM2 SOX10 PDGFB BMP7 AVP FERMT1 MAG HAMP GHRHR FGF8 ASPA FOXN1 PHOX2B IL2 APOA5 SOX6 CYP27B1 MYF5 GLI1 TRPV4 CUX2 IFNG IL17F SMOC2 ITK IL12B PDE4D PRLR HRG HYAL1 ACVR2B FOXP1 WNT6 TNR GPR68 ESRRB TEK PLS1 NPPB GHSR PLG DBH OBS…
	2.7502e-23	125	776	2.7342	Trans-synaptic signaling	http://amigo.geneontology.org/amigo/term/GO:0099537	CACNA1G SYN1 GABRA3 ATP1A2 GABRA1 CDH1 CAMK2B LZTS1 SEZ6 ATXN3 SYT1 CHAT CAMK2A SNCB RIMS1 CHRNA3 MEF2C STX1B CHRNA4 MYLK2 PDYN SYP FGF14 SLC6A2 LGI1 CHRNE SLC1A2 CUX2 KCNA1 GRM6 GABRG2 BCHE FGF12 OTOF SLC5A7 TNR GRIA2 CHRNA2 GHSR DBH PLP1 SLC12A5 GRIA3 PRKCG GAD1 UNC13A GFAP SNAP25 CHRM3 DTNA AGT CHRND GABBR2 CHRNA1 CACNA1A SYT2 GABRB2 GLRA1 NLGN4X STAR NTRK2 CACNA1B SCN2B GABRA2 GRID2 GRIA4 GRM…
	2.94684e-23	46	124	6.29678	Ear morphogenesis	http://amigo.geneontology.org/amigo/term/GO:0042471	DLX6 USH1C NTN1 FGFR2 FGF10 CELSR1 PAX2 POU4F3 MYO15A MYO3A TRIOBP EYA1 DLX5 HOXA2 FGF8 NKX3-2 SOBP ATP6V1B1 KCNQ4 PLS1 GJB6 WNT1 PAX8 ATP8A2 GSC TFAP2A MYO7A COL2A1 PTPRQ PCDH15 GRHL3 CLRN1 TSHR STOX1 FOXI1 TCAP GATA2 TSHZ1 TMIE USH1G TBX1 SLITRK6 PDZD7 LHFPL5 GRXCR2 STRC
	7.18386e-23	136	897	2.57353	Positive regulation of cell differentiation	http://amigo.geneontology.org/amigo/term/GO:0045597	CYP26B1 PROM1 PAX6 CDKL5 MYOC MSR1 FOXP3 CAMK2B CASP8 CDON NTN1 CTNNA2 LIMS2 PAX2 PAK3 FGF20 DCT MEF2C LRP2 APOB SULT2B1 DNMT3B TBX5 THPO TGFB2 TREM2 TRIOBP SOX10 BMP7 MAG HAMP PAX4 SFRP4 FGF8 ASPA FOXN1 PHOX2B IL2 SOX6 CYP27B1 MYF5 CUX2 IFNG IL12B ACVR2B PROC MPL PTCH2 APOA1 GPR68 NEUROG3 OBSL1 EDN3 PCK1 BMP4 PAX8 BMP2 OVOL2 PLA2G5 KDR FEZF1 MYOD1 CSRP3 FOXJ1 CDH15 EPO GATA5 GFAP SOX5 MDM2 AGT B…
	7.29392e-23	35	70	8.48697	Transmission of nerve impulse	http://amigo.geneontology.org/amigo/term/GO:0019226	CACNA1G SCN4A AVP MYH14 MAG KCNA1 FGF12 TNR GHSR AGT SCN2A SCN7A CHRNA1 SCN1A GLRA1 NTRK2 ANK3 SCN3A OTOA SPTBN4 HCRT NFASC CLDN19 GRIK2 CACNG2 SCN11A SCN9A KCNA2 GPR88 SCN5A KCND2 SCN10A CLCN1 CACNA1H SCN8A
	9.7198e-23	123	767	2.72203	Chemical synaptic transmission	http://amigo.geneontology.org/amigo/term/GO:0007268	CACNA1G SYN1 GABRA3 ATP1A2 GABRA1 CDH1 CAMK2B LZTS1 SEZ6 ATXN3 SYT1 CHAT CAMK2A SNCB RIMS1 CHRNA3 MEF2C STX1B CHRNA4 MYLK2 PDYN SYP FGF14 SLC6A2 LGI1 CHRNE SLC1A2 CUX2 KCNA1 GRM6 GABRG2 BCHE FGF12 OTOF SLC5A7 TNR GRIA2 CHRNA2 GHSR DBH PLP1 SLC12A5 GRIA3 PRKCG GAD1 UNC13A GFAP SNAP25 CHRM3 DTNA AGT CHRND GABBR2 CHRNA1 CACNA1A SYT2 GABRB2 GLRA1 NLGN4X STAR NTRK2 CACNA1B SCN2B GABRA2 GRID2 GRIA4 GRM…
	9.7198e-23	123	767	2.72203	Anterograde trans-synaptic signaling	http://amigo.geneontology.org/amigo/term/GO:0098916	CACNA1G SYN1 GABRA3 ATP1A2 GABRA1 CDH1 CAMK2B LZTS1 SEZ6 ATXN3 SYT1 CHAT CAMK2A SNCB RIMS1 CHRNA3 MEF2C STX1B CHRNA4 MYLK2 PDYN SYP FGF14 SLC6A2 LGI1 CHRNE SLC1A2 CUX2 KCNA1 GRM6 GABRG2 BCHE FGF12 OTOF SLC5A7 TNR GRIA2 CHRNA2 GHSR DBH PLP1 SLC12A5 GRIA3 PRKCG GAD1 UNC13A GFAP SNAP25 CHRM3 DTNA AGT CHRND GABBR2 CHRNA1 CACNA1A SYT2 GABRB2 GLRA1 NLGN4X STAR NTRK2 CACNA1B SCN2B GABRA2 GRID2 GRIA4 GRM…
	1.28444e-22	51	158	5.47893	Retina development in camera-type eye	http://amigo.geneontology.org/amigo/term/GO:0060041	USH1C PROM1 PAX6 TFAP2B LAMC3 CDON PAX2 DCX RPGRIP1 TGFB2 PDE6C VSX1 RS1 RP1 PAX4 TULP1 PRPH2 GRM6 GNAT1 ACVR2B RPE65 HPCA OBSL1 DLL4 PDE6A ATP8A2 PDE6B GNAT2 CRB1 TFAP2A SIX3 RBP4 BMPR1B NTRK2 CRB2 THRB MERTK NEUROD1 IHH RHO HCN1 TTC8 RET TUB PTF1A CABP4 SLC17A8 RP1L1 RD3 MFRP NR2E3
	1.54803e-22	77	348	3.75573	Urogenital system development	http://amigo.geneontology.org/amigo/term/GO:0001655	CYP26B1 PROM1 TFAP2B FGFR2 HYAL2 FGF10 PAX2 RARB ITGA8 COL4A4 MEF2C LRP2 ESR1 ANGPT2 TGFB2 PDGFB UPK3A BMP7 SALL1 EYA1 AMH HOXA13 FGF8 GLI1 WNT6 NPHS2 EPCAM TEK WNT1 BMP4 PAX8 BMP2 PODXL HOXD13 ALDH1A2 FOXJ1 LAMA5 SLC34A1 WNT2B EPHA7 AGT TFAP2A RBP4 MYOCD GREB1L REN AGTR1 GPC3 KIRREL3 FREM2 PTPRO BMP6 GDF6 HOXB13 NPHS1 WNT4 VANGL2 SHH SOX17 TTC8 RET DCHS1 AQP2 GDNF COL4A3 PCSK9 UMOD PKHD1 GATA2 A…
	1.86049e-22	125	793	2.67559	Inorganic ion homeostasis	http://amigo.geneontology.org/amigo/term/GO:0098771	CFTR TFAP2B HFE ATP1A2 ABCC2 OTC CASR CP KCNH2 TBXAS1 ATP2B3 HYAL2 CNGB1 SLC12A3 SLC12A1 SLC46A1 SLC4A4 SLC26A4 SLC26A3 TF ESR1 COMT UPK3A AVP TRPA1 JPH1 ATP1A3 ATP4A HAMP ATP6V0A4 TFR2 SFRP4 CDH23 IL2 CYP27B1 TRPV4 KCNA1 SCNN1A IFNG RHAG C7 PDE4D KNG1 CLDN16 ABCB6 ATP6V1B1 FASLG CASQ2 FGF23 NPPB ATP7B KCNJ2 SLC12A5 EDN3 GCM2 AVPR2 CSRP3 TNNI3 EPO SLC34A1 KL GNAT2 AGT CIB2 SCN7A TTPA TRPC6 TRPC3 …
	3.43758e-22	87	437	3.37925	Reproductive structure development	http://amigo.geneontology.org/amigo/term/GO:0048608	MAMLD1 MSH4 CASP8 DLX3 FGFR2 FGF10 SEMA3A AFP LRP2 GRHL2 ESR1 COL9A3 TGFB2 DMC1 PDGFB BMP7 FGF9 SALL1 LHB AMH HOXA13 LHX3 FGF8 CYP27B1 GLI1 HAND1 PCDH12 TEX11 LHX4 GHSR BMP4 OVOL2 HOXD13 BMP15 HSD17B3 FSHB MEN1 WNT2B HNF1A HEY2 NKX2-1 NR5A1 DMRT1 CYP19A1 LHCGR RBP4 BMPR1B DHH BRCA2 MYOCD GATA6 GREB1L REN GNRH1 STAR GAS2 BMP6 MERTK WNT7A NODAL KIT HOXB13 KLHL10 WNT4 GDF9 SHH GJB2 IGF2 NR0B1 GJB1 Z…
	3.99847e-22	112	670	2.83743	Regulation of secretion	http://amigo.geneontology.org/amigo/term/GO:0051046	CFTR ABCC8 CACNA1G NOS2 CACNA2D2 SYN1 TFAP2B HFE NR1H4 ABCC2 CASR ERBB3 SYT1 GAL FGF10 CAMK2A FCGR2B FGF20 RIMS1 CHRNA3 MEF2C TGFB2 COMT TREM2 STX1B SLC10A1 HNF4A AVP CHRNA4 MYOM1 SYP GHRHR TFR2 GCK EXPH5 IFNG IL12B POMC FGF23 GPR68 NPPB GHSR EDN3 PAX8 BMP2 PRKCG AVPR2 NR0B2 SNAP25 HNF1A AGT LRRC8A CYP19A1 RBP4 EGF PDX1 TNFRSF11A CACNA1A CELA2A REN SYT2 ABCA12 AGTR1 CORIN BMP6 DISP1 WNT7A TTN SLC…
	5.51546e-22	87	440	3.35621	Reproductive system development	http://amigo.geneontology.org/amigo/term/GO:0061458	MAMLD1 MSH4 CASP8 DLX3 FGFR2 FGF10 SEMA3A AFP LRP2 GRHL2 ESR1 COL9A3 TGFB2 DMC1 PDGFB BMP7 FGF9 SALL1 LHB AMH HOXA13 LHX3 FGF8 CYP27B1 GLI1 HAND1 PCDH12 TEX11 LHX4 GHSR BMP4 OVOL2 HOXD13 BMP15 HSD17B3 FSHB MEN1 WNT2B HNF1A HEY2 NKX2-1 NR5A1 DMRT1 CYP19A1 LHCGR RBP4 BMPR1B DHH BRCA2 MYOCD GATA6 GREB1L REN GNRH1 STAR GAS2 BMP6 MERTK WNT7A NODAL KIT HOXB13 KLHL10 WNT4 GDF9 SHH GJB2 IGF2 NR0B1 GJB1 Z…
	6.27243e-22	105	606	2.94103	Morphogenesis of an epithelium	http://amigo.geneontology.org/amigo/term/GO:0002009	CASR LAMA3 NTN1 TIE1 FGFR2 FGF10 SEMA3A CELSR1 PAX2 MEF2C LRP2 DLG3 GRHL2 TBX5 ESR1 TGFB2 SOX10 SALL4 BMP7 FERMT1 SALL1 EYA1 HOXA13 FGF8 FOXN1 FOLR1 HAND1 FOXP1 WNT6 TBX4 WNT1 BMP4 PAX8 TGM3 BMP2 FLRT3 OVOL2 KDR PODXL HOXD13 DLL4 ALDH1A2 LAMA5 WNT2B MYCN EPHA7 AGT NKX2-1 TBR1 TFAP2A LBX1 SHROOM3 EGF PRICKLE1 PDX1 KRT71 GREB1L CCDC40 FLG2 GPC3 RSPO2 PCDH15 FREM2 EDNRA DNAAF1 WNT7A NODAL ZIC3 GRHL3…
	6.75438e-22	126	815	2.62419	Synaptic signaling	http://amigo.geneontology.org/amigo/term/GO:0099536	CACNA1G SYN1 GABRA3 ATP1A2 GABRA1 CDH1 CAMK2B LZTS1 SEZ6 ATXN3 SYT1 CHAT CAMK2A SNCB RIMS1 CHRNA3 MEF2C STX1B CHRNA4 MYLK2 PDYN SYP DRP2 FGF14 SLC6A2 LGI1 CHRNE SLC1A2 CUX2 KCNA1 GRM6 GABRG2 BCHE FGF12 OTOF SLC5A7 TNR GRIA2 CHRNA2 GHSR DBH PLP1 SLC12A5 GRIA3 PRKCG GAD1 UNC13A GFAP SNAP25 CHRM3 DTNA AGT CHRND GABBR2 CHRNA1 CACNA1A SYT2 GABRB2 GLRA1 NLGN4X STAR NTRK2 CACNA1B SCN2B GABRA2 GRID2 GRIA…
	1.00151e-21	41	105	6.62792	Inner ear morphogenesis	http://amigo.geneontology.org/amigo/term/GO:0042472	DLX6 USH1C NTN1 FGFR2 FGF10 CELSR1 PAX2 POU4F3 MYO15A MYO3A TRIOBP EYA1 DLX5 FGF8 SOBP ATP6V1B1 KCNQ4 PLS1 WNT1 PAX8 ATP8A2 TFAP2A MYO7A COL2A1 PTPRQ PCDH15 GRHL3 CLRN1 TSHR STOX1 FOXI1 TCAP GATA2 TMIE USH1G TBX1 SLITRK6 PDZD7 LHFPL5 GRXCR2 STRC
	1.319e-21	96	527	3.09203	Skeletal system development	http://amigo.geneontology.org/amigo/term/GO:0001501	CYP26B1 DLX6 MYOC TLL1 ALX4 FGFR2 HYAL2 FGFR3 PITX1 SPP2 RARB MEF2C GRHL2 PTHLH THPO DLL3 TGFB2 BMP7 PHEX EYA1 TRPS1 COMP DLX5 HOXA2 HOXA13 SFRP4 FGF8 NKX3-2 SOX6 MYF5 TRPV4 IL17F HAND1 HYAL1 FOXP1 ITGB6 PAPPA2 GPR68 HOXB1 TEK TBX4 COL10A1 WNT1 AMELX BMP4 PAX1 BMP2 HOXD10 HOXD13 GSC WNT2B MYCN SOX5 TFAP2A MMP13 RBP4 BMPR1B COL2A1 AHSG RSPO2 PTH SPEF2 DSPP BMP6 WNT7A ALX3 GDF6 NODAL KIT ACAN PTH1R…
	1.34208e-21	119	750	2.6932	Response to growth factor	http://amigo.geneontology.org/amigo/term/GO:0070848	TFAP2B HFE CASR FLT4 FGFR2 HYAL2 FGFR3 FGF10 PAX2 FGF20 MEF2C LRP2 ANGPT2 TGFB2 PDGFB BMP7 FERMT1 CHRDL1 FGF9 ZNF423 ESRP1 AMH COMP DLX5 HOXA13 SFRP4 FGF8 PITX3 PHOX2B FOLR1 SOX6 IL17F SMOC2 IL12B HRG FGF12 HYAL1 ACVR2B ITGB6 FASLG FGF23 SMAD9 FLT3 WNT1 BMP4 BMP2 FLRT3 OVOL2 KDR DLL4 KCNC1 GDF1 BMP15 GATA5 FSHB DDC KL MEN1 SOX5 KLB AMHR2 MDM2 AGT NKX2-1 RDX MSTN BMPR1B COL2A1 ASCL1 SLC39A5 MYOCD …
	1.36695e-21	83	411	3.42783	Forebrain development	http://amigo.geneontology.org/amigo/term/GO:0030900	ARX PAX6 ATP1A2 CDH1 DNAH5 CDON POU1F1 FGFR2 PITX1 FGF10 SEMA3A RARB DCX DCT LRP2 GNAO1 SALL1 DLX5 GHRHR LHX3 FGF8 SLC1A2 GLI1 KCNA1 PHACTR1 TNR CHD5 NEUROG3 WNT1 BMP4 BMP2 AVPR2 BCL11B FOXP2 FEZF1 ALDH1A2 KCNC1 FGF13 KIF1A GSC WNT2B RAX NKX2-1 TBR1 SIX3 ASCL1 DUOX2 TBX19 NTRK2 KIRREL3 POU4F1 NR4A2 WNT7A CHRNB2 WNT4 LMX1A NEUROD1 CCDC141 PITX2 SHH PTCHD1 TTC8 OTX2 SEMA6B NR0B1 P2RY12 ALK NDNF DAB…
	1.65112e-21	132	886	2.52885	Tube morphogenesis	http://amigo.geneontology.org/amigo/term/GO:0035239	ABCC8 TFAP2B CASR FLT4 CASP8 CALCRL NTN1 TIE1 FGFR2 FGF10 CELSR1 PAX2 MEF2C LRP2 GRHL2 APOB TBX5 ESR1 ANGPT2 TGFB2 SOX10 SALL4 BMP7 SALL1 EYA1 COMP HOXA13 FGF8 FOXN1 FOLR1 GLI1 IL17F SMOC2 HAND1 THBS4 IL12B HRG HYAL1 FOXP1 WNT6 FASLG TEK NPPB TBX4 GHSR PTGIS WNT1 BMP4 PAX8 BMP2 OVOL2 KDR PODXL HOXD13 DLL4 TNNI3 LAMA5 ANGPTL3 MYO18B SPINK5 WNT2B MYCN EPHA7 HEY2 AGT EDAR STAB2 NKX2-1 TBR1 LBX1 SHRO…
	3.17072e-21	60	231	4.40882	Potassium ion transmembrane transport	http://amigo.geneontology.org/amigo/term/GO:0071805	ABCC8 ATP1A2 KCNH2 GAL SLC12A3 SLC12A1 ACTN2 KCNN2 TREM2 NALCN ATP1A3 ATP4A KCNT1 KCNA1 KCNJ13 KCNQ4 CASQ2 KCNJ5 KCNJ2 SLC12A5 EDN3 KCNC1 DPP6 KCNC3 SNAP25 BIN1 GABBR2 HCN4 SLC24A4 KCNH1 ANK2 ANK3 KCNJ1 KCNJ16 KCNMA1 CACNA1D KCNJ6 KCNB1 KCNE2 KCNT2 HCN1 KCNV2 P2RY12 KCNK9 KCNK3 KCND3 NPPA KCNE3 KCNA2 KCNJ10 KCNE1 KCNA4 KCNK4 CAV3 KCNQ3 KCND2 KCNQ5 KCNJ11 SLC24A5 NOS1AP
	4.18171e-21	143	1013	2.39612	Positive regulation of transport	http://amigo.geneontology.org/amigo/term/GO:0051050	CFTR ABCC8 CACNA1G HFE CNTN1 CASR CDH1 KCNH2 PKP2 CDH3 CASP8 SYT1 HYAL2 GAL CAMK2A FCGR2B ACTN2 KCNN2 CETP TF TGFB2 TREM2 STX1B PDGFB MLC1 AVP MYOM1 FGF14 GHRHR TFR2 SFRP4 GCK RGS9 APOA5 SLC1A2 EXPH5 KCNA1 IFNG TULP1 GRM6 FGF12 FASLG APOA1 GPR68 KCNJ5 NPPB LRAT HPCA PLP1 KCNJ2 EDN3 BMP2 PLA2G5 KCNC1 SLC34A1 NR0B2 ATP8A2 MDM2 AGT LRRC8A GABBR2 TRPC6 RDX CYP19A1 RBP4 TRPC3 EGF PDX1 TNFRSF11A CASQ1 …
	4.18188e-21	40	103	6.59182	Regulation of heart rate	http://amigo.geneontology.org/amigo/term/GO:0002027	CACNA1G KCNH2 PKP2 SEMA3A MYH7 PDE4D TNNI3K CASQ2 KCNJ5 KCNJ2 EDN3 CHRM3 DSC2 HEY2 MDM2 AGT BIN1 HCN4 ANK2 SCN2B CACNA1D KCNE2 SPTBN4 CACNB2 SCN3B TACR3 KCND3 NPPA KCNE3 SCN4B KCNE1 CAV3 CTNNA3 SCN5A SCN10A MYH6 PLN RYR2 NOS1AP DMD
	4.33491e-21	75	350	3.63727	Epithelial tube morphogenesis	http://amigo.geneontology.org/amigo/term/GO:0060562	CASR NTN1 TIE1 FGFR2 FGF10 CELSR1 PAX2 MEF2C LRP2 GRHL2 ESR1 TGFB2 SALL4 BMP7 SALL1 EYA1 FGF8 FOLR1 HAND1 FOXP1 WNT6 WNT1 BMP4 PAX8 BMP2 OVOL2 KDR PODXL DLL4 LAMA5 WNT2B MYCN EPHA7 AGT NKX2-1 TBR1 LBX1 SHROOM3 EGF PRICKLE1 GREB1L CCDC40 GPC3 RSPO2 EDNRA DNAAF1 NODAL ZIC3 GRHL3 FOXH1 WNT4 VANGL2 IHH TBX20 SHH SOX17 STOX1 RET DCHS1 CCDC103 GDNF SEMA3E PKHD1 DAG1 TCAP CAV3 NKX2-5 WT1 RYR2 SOX18 TRIM…
	4.5815e-21	63	255	4.19356	Potassium ion transport	http://amigo.geneontology.org/amigo/term/GO:0006813	ABCC8 ATP1A2 KCNH2 GAL SLC12A3 SLC12A1 ACTN2 KCNN2 TREM2 NALCN ATP1A3 ATP4A GCK KCNT1 KCNA1 KCNJ13 KCNQ4 CASQ2 KCNJ5 KCNJ2 SLC12A5 EDN3 KCNC1 DPP6 KCNC3 SNAP25 BIN1 GABBR2 HCN4 SLC24A4 KCNH1 ANK2 ANK3 KCNJ1 KCNJ16 KCNMA1 CACNA1D KCNJ6 KCNB1 KCNE2 HCRT KCNT2 HCN1 KCNV2 P2RY12 KCNK9 KCNK3 KCND3 NPPA KCNE3 KCNA2 KCNJ10 KCNE1 KCNA4 KCNK4 CAV3 KCNQ3 KCND2 KCNQ5 KCNJ11 SLC24A5 NOS1AP GJA5
	5.26105e-21	115	722	2.70361	Cellular response to growth factor stimulus	http://amigo.geneontology.org/amigo/term/GO:0071363	TFAP2B HFE CASR FLT4 FGFR2 HYAL2 FGFR3 FGF10 PAX2 FGF20 MEF2C LRP2 ANGPT2 TGFB2 PDGFB BMP7 FERMT1 CHRDL1 FGF9 ZNF423 ESRP1 AMH COMP DLX5 HOXA13 SFRP4 FGF8 PITX3 PHOX2B FOLR1 SOX6 IL17F SMOC2 IL12B HRG FGF12 HYAL1 ACVR2B ITGB6 FGF23 SMAD9 FLT3 WNT1 BMP4 BMP2 FLRT3 OVOL2 KDR DLL4 GDF1 BMP15 GATA5 FSHB DDC KL MEN1 SOX5 KLB AMHR2 MDM2 AGT NKX2-1 RDX MSTN BMPR1B COL2A1 SLC39A5 MYOCD GATA6 PRDM16 LEFTY…
	6.37913e-21	62	249	4.22644	Sodium ion transport	http://amigo.geneontology.org/amigo/term/GO:0006814	CACNA1G SCN4A CNTN1 ATP1A2 PKP2 SLC12A3 SLC12A1 SLC4A4 SLC5A1 SLC10A1 NALCN FGF14 SLC6A2 ATP1A3 SLC5A5 ATP4A SCNN1A FGF12 SLC5A7 ATP6V1B1 SLC10A2 FGF13 SLC34A1 SCN2A SCN7A HECW2 HCN4 SLC24A4 SLC5A2 SLC13A5 SCN1A SCN2B ANK3 SCN3A SLC6A1 SLC34A2 SLC13A3 SPTBN4 SLC6A20 HCN1 SLC6A5 SCN3B SLC38A8 SCNN1G SCN11A SCNN1B PCSK9 UMOD SCN9A SLC6A19 SCN4B SLC17A8 CAV3 NKX2-5 SCN5A SCN10A SLC24A5 CACNA1H SCN8A…
	6.88732e-21	95	530	3.0425	Epidermis development	http://amigo.geneontology.org/amigo/term/GO:0008544	CYP26B1 USH1C PAX6 USH2A ALX4 LAMA3 PKP2 LAMC2 CDH3 COL17A1 FGFR2 GAL FGF10 CELSR1 DCT PKP1 GRHL2 PTHLH SULT2B1 POU4F3 TGFB2 TRIOBP FERMT1 FA2H TGM5 ESRP1 CASP14 SFRP4 FOXN1 EXPH5 CYP27B1 GLI1 PTCH2 IRF6 PLS1 BMP4 TGM3 OVOL2 BCL11B LAMA5 SPINK5 MYCN DSC2 DSG3 DSG1 DSC3 KRT85 HEY2 EDAR MYO7A PTPRQ KRT71 GATA6 ZNF750 CELA2A FLG2 FLG ABCA12 PCDH15 CERS3 GRHL3 EDA HOXB13 TCHH CLRN1 PITX2 SHH TMC1 WNT…
	9.91334e-21	152	1122	2.2995	Enzyme linked receptor protein signaling pathway	http://amigo.geneontology.org/amigo/term/GO:0007167	TFAP2B HFE MUSK MYOC FLT4 F7 CDH3 ERBB3 TIE1 FGFR2 FGFR3 GUCY2C FGF10 PAK3 FGF20 CHRNA3 AFP LRP2 TF ANGPT2 TGFB2 PDGFB HNF4A BMP7 FERMT1 CHRDL1 FGF9 ZNF423 ESRP1 AMH COMP DLX5 ATP6V0A4 HOXA13 GHRHR SFRP4 KANK1 FGF8 FOLR1 IL17F SMOC2 GUCA1B IL12B PRLR LIFR HRG FGF12 ACVR2B ITGB6 ATP6V1B1 RPE65 FASLG FGF23 TEK SMAD9 NPPB GHSR FLT3 DNAI1 WNT1 BMP4 BMP2 FLRT3 OVOL2 KDR CHN1 CSRP3 GDF1 BMP15 FSHB GUCY…
	1.19594e-20	46	141	5.5376	Cardiac conduction	http://amigo.geneontology.org/amigo/term/GO:0061337	CACNA1G CACNA2D2 ATP1A2 KCNH2 PKP2 ATP2B3 KCNN2 TBX5 ATP1A3 PDE4D TNNI3K CASQ2 KCNJ5 KCNJ2 DSC2 AGT BIN1 HCN4 CASQ1 CORIN ANK2 SCN2B ATP2B2 CACNA1D KCNE2 SPTBN4 NPPC CACNB2 SCN3B KCNK3 KCND3 NPPA KCNE3 SCN4B KCNE1 NKX2-5 CTNNA3 SCN5A KCND2 SCN10A TRDN KCNJ11 RYR1 PLN RYR2 GJA5
	1.28566e-20	87	461	3.20332	Gland development	http://amigo.geneontology.org/amigo/term/GO:0048732	PAX6 HFE OTC CDH1 TG POU1F1 NTN1 FGFR2 PITX1 FGF10 LIMS2 SEMA3A TYR ESR1 TGFB2 SOX10 HNF4A BMP7 FA2H SALL1 HAMP HOXA13 GHRHR LHX3 FGF8 FOXN1 GLI1 PRLR IRF6 SERPINC1 APOA1 PCK1 GCM2 WNT1 BMP4 PAX8 PAX1 BMP2 BCL11B HOXD13 ALDH1A2 LAMA5 HNF1A EDAR NKX2-1 NR5A1 SIX3 EGF ASCL1 PDX1 BRCA2 DUOX2 ARMC5 GATA6 CCDC40 TNFRSF11A IGSF3 TBX19 DNAAF1 NODAL ZIC3 XDH EDA HOXB13 KALRN AIRE WNT4 CLDN1 IHH PITX2 SHH…
	1.30332e-20	111	690	2.73059	Metal ion homeostasis	http://amigo.geneontology.org/amigo/term/GO:0055065	TFAP2B HFE ATP1A2 CASR CP KCNH2 ATP2B3 HYAL2 CNGB1 SLC12A3 SLC12A1 SLC46A1 TF ESR1 COMT UPK3A AVP TRPA1 JPH1 ATP1A3 ATP4A HAMP TFR2 CDH23 IL2 CYP27B1 TRPV4 KCNA1 SCNN1A IFNG RHAG C7 PDE4D KNG1 CLDN16 ABCB6 ATP6V1B1 FASLG CASQ2 NPPB ATP7B KCNJ2 SLC12A5 EDN3 GCM2 AVPR2 CSRP3 TNNI3 EPO KL GNAT2 AGT CIB2 SCN7A TRPC6 TRPC3 PLCZ1 SLC39A5 LPAR6 SLC24A4 CACNA1A CASQ1 TRPM8 AGTR1 CORIN ANK2 JPH2 ANK3 EDNR…
	2.05852e-20	140	998	2.38111	Response to hormone	http://amigo.geneontology.org/amigo/term/GO:0009725	ABCC8 NOS2 ATP1A2 ABCC2 OTC F7 GAL CAMK2A RARB ACTN2 MEF2C LRP2 APOB DNMT3B ESR1 TGFB2 COMT SOX10 HNF4A BMP7 ASIP PHEX LHB ATP1A3 SLC5A5 ATP6V0A4 GHRHR SFRP4 GCK KANK1 GNRHR CYP27B1 TRPV4 PRLR BCHE FOXP1 FHL2 ATP6V1B1 RPE65 APOA1 FGF23 ESRRB CPN1 TEK GHSR FLT3 DNAI1 PCK1 WNT1 BMP4 PAX8 SNRPN MYOD1 CSRP3 EPO SLC34A1 FSHB ANGPTL3 KL MEN1 TSHB MDM2 AGT NKX2-1 IL1RN NR5A1 RDX LHCGR MSTN PDX1 DHH ESR2…
	2.22125e-20	70	318	3.7364	Positive regulation of ion transport	http://amigo.geneontology.org/amigo/term/GO:0043270	CFTR ABCC8 CNTN1 CASR KCNH2 PKP2 SYT1 GAL CAMK2A ACTN2 KCNN2 TREM2 PDGFB AVP FGF14 RGS9 KCNA1 IFNG GRM6 FGF12 KCNJ5 PLP1 KCNJ2 EDN3 KCNC1 SLC34A1 AGT GABBR2 TRPC6 TRPC3 TNFRSF11A CASQ1 ANK2 JPH2 ANK3 KCNJ16 KCNMA1 SLC6A1 CACNA1D KCNJ6 KCNE2 CHRNB2 HCRT CACNB2 SCN3B CACNG2 TRPV3 GDNF P2RY12 TRH LEP NPPA KCNE3 GRIN1 SCN4B KCNJ10 F2 KCNE1 NKX2-5 SCN5A TRDN KCNJ11 P2RX2 RELN NLGN3 RYR2 GJC2 NOS1AP DM…
	2.58416e-20	74	352	3.56838	Regionalization	http://amigo.geneontology.org/amigo/term/GO:0003002	CYP26B1 MEOX1 PAX6 ALX4 CDON FGFR2 FGF10 SEMA3A CELSR1 PAX2 MEF2C LRP2 DLL3 HOXA2 LHX3 FGF8 MYF5 GLI1 ACVR2B HOXB1 WNT1 BMP4 PAX8 PAX1 BMP2 OVOL2 FEZF1 HOXD10 HOXD13 DLL4 ALDH1A2 FOXJ1 GATA5 GSC WNT2B HEY2 NKX2-1 TBR1 CFC1 LMX1B SIX3 BMPR1B ASCL1 GPR161 TBX19 GPC3 CRB2 DNAAF1 DISP1 WNT7A NODAL PKD1L1 FOXH1 NEUROD1 PITX2 TBX20 SHH SOX17 OTX2 GDNF DMRT2 TCAP HES7 TSHZ1 GSX2 TBX1 WT1 ROBO2 CYP26C1 M…
	2.98737e-20	169	1329	2.15846	Response to abiotic stimulus	http://amigo.geneontology.org/amigo/term/GO:0009628	MPO ABCC8 NOS2 ATP1A2 ABCC2 CASR GUCA1A PER3 FOXP3 F7 CAMK2B CASP8 ATXN3 HYAL2 CNGB1 CAMK2A TYR DCT TRPM3 DNMT3B ANGPT2 TGFB2 PDE6C MLC1 BMP7 AVP CHRNA4 SLC52A3 CACNA1F OPN1LW RS1 RP1 EYA1 TRPA1 MAG HAMP CRYAB SLC1A2 TRPV4 KCNA1 TULP1 GUCA1B PRPH2 GRM6 IL12B OGG1 GNAT1 HYAL1 ITGB6 PAPPA2 RPE65 MPL GPR68 TEK GJB6 HPCA DBH KCNJ2 SLC12A5 PTGIS PCK1 BMP2 OPN1SW MYOD1 KCNC1 CSRP3 AIPL1 EPO PRDM12 COX4…
	3.03514e-20	190	1577	2.04505	Reproductive process	http://amigo.geneontology.org/amigo/term/GO:0022414	CFTR CYP26B1 ABCC8 HFE MAMLD1 ABCC2 DNAH5 MSH4 CASP8 DLX3 FGFR2 STAG3 FGF10 SEMA3A RIMS1 AFP LRP2 GRHL2 APOB NME8 PTHLH SLC26A3 ESR1 ANGPT2 COL9A3 TGFB2 COMT DMC1 PDGFB HNF4A BMP7 AVP FGF9 SALL1 LHB AMH AURKC DNAH11 HOXA13 GHRHR GALNTL5 LHX3 FGF8 FOLR1 CYP27B1 GLI1 MAK SLC26A8 CLIC5 NME5 HAND1 IL12B PRLR PCDH12 DNAH1 CHD5 PMFBP1 ARMC2 TEX11 TEX14 LHX4 GHSR DNAI1 DBH BMP4 POLR1B OVOL2 SPINK2 HOXD1…
	3.24749e-20	69	312	3.75385	Renal system development	http://amigo.geneontology.org/amigo/term/GO:0072001	CYP26B1 PROM1 TFAP2B FGFR2 HYAL2 FGF10 PAX2 RARB ITGA8 COL4A4 MEF2C LRP2 ANGPT2 TGFB2 PDGFB UPK3A BMP7 SALL1 EYA1 FGF8 WNT6 NPHS2 EPCAM TEK WNT1 BMP4 PAX8 BMP2 PODXL ALDH1A2 FOXJ1 LAMA5 SLC34A1 WNT2B EPHA7 AGT TFAP2A RBP4 MYOCD GREB1L REN AGTR1 GPC3 KIRREL3 FREM2 PTPRO BMP6 GDF6 NPHS1 WNT4 VANGL2 SHH SOX17 TTC8 RET DCHS1 AQP2 GDNF COL4A3 PCSK9 UMOD PKHD1 ADIPOQ AMER1 WT1 ROBO2 MAGI2 TREX1 FMN1
	3.68315e-20	119	781	2.5863	Cation homeostasis	http://amigo.geneontology.org/amigo/term/GO:0055080	CFTR TFAP2B HFE ATP1A2 OTC CASR CP KCNH2 ATP2B3 HYAL2 CNGB1 SLC12A3 SLC12A1 SLC46A1 SLC4A4 SLC26A4 SLC26A3 TF ESR1 COMT UPK3A AVP TRPA1 JPH1 ATP1A3 ATP4A HAMP ATP6V0A4 TFR2 CDH23 IL2 CYP27B1 TRPV4 KCNA1 SCNN1A IFNG RHAG C7 PDE4D KNG1 CLDN16 ABCB6 ATP6V1B1 FASLG CASQ2 NPPB ATP7B KCNJ2 SLC12A5 EDN3 GCM2 AVPR2 CSRP3 TNNI3 EPO KL GNAT2 AGT CIB2 SCN7A TTPA TRPC6 TRPC3 PLCZ1 SLC39A5 LPAR6 SLC24A4 CACNA…
	3.69167e-20	190	1580	2.04117	Reproduction	http://amigo.geneontology.org/amigo/term/GO:0000003	CFTR CYP26B1 ABCC8 HFE MAMLD1 ABCC2 DNAH5 MSH4 CASP8 DLX3 FGFR2 STAG3 FGF10 SEMA3A RIMS1 AFP LRP2 GRHL2 APOB NME8 PTHLH SLC26A3 ESR1 ANGPT2 COL9A3 TGFB2 COMT DMC1 PDGFB HNF4A BMP7 AVP FGF9 SALL1 LHB AMH AURKC DNAH11 HOXA13 GHRHR GALNTL5 LHX3 FGF8 FOLR1 CYP27B1 GLI1 MAK SLC26A8 CLIC5 NME5 HAND1 IL12B PRLR PCDH12 DNAH1 CHD5 PMFBP1 ARMC2 TEX11 TEX14 LHX4 GHSR DNAI1 DBH BMP4 POLR1B OVOL2 SPINK2 HOXD1…
	3.97796e-20	36	87	7.0237	Membrane depolarization	http://amigo.geneontology.org/amigo/term/GO:0051899	CACNA1G SCN4A ATP1A2 MYOC KCNH2 TBX5 CHRNA4 FGF12 KCNJ2 KDR SCN2A SCN7A HCN4 CACNA1A SCN1A ANK2 CACNA1B SCN2B ANK3 SCN3A CACNA1D CHRNB2 CACNB2 SCN3B CACNG2 SCN11A SCN9A SCN4B CACNB4 CAV3 SCN5A SCN10A CACNA1H SCN8A CACNA1E GJA5
	6.61365e-20	149	1111	2.27643	Negative regulation of multicellular organismal process	http://amigo.geneontology.org/amigo/term/GO:0051241	ABCC8 PAX6 HFE NR1H4 ATP1A2 FOXP3 F7 CDH3 CALCRL NTN1 TIE1 FCGR2B SEMA3A PAX2 RARB MEF2C GRHL2 PTHLH F11 TBX5 DLL3 ANGPT2 TGFB2 COMT TREM2 SOX10 PDGFB BMP7 AVP FERMT1 ZNF423 NOVA2 TNNT1 MAG HAMP FGF8 PITX3 CRYBA1 IL2 NKX3-2 APOC3 SOX6 IFNG IL17F THBS4 IL12B PDE4D KNG1 HRG ACVR2B POMC PROC TNR FASLG APOA1 FGF23 GPR68 TEK NPPB GHSR PLG BMP4 IL37 PAX8 BMP2 OVOL2 AVPR2 DLL4 FOXJ1 FGF13 GATA5 F12 CHRM…
	7.80619e-20	194	1639	2.00912	Cell adhesion	http://amigo.geneontology.org/amigo/term/GO:0007155	HFE CNTN1 MYOC CDH1 USH2A FOXP3 LAMC3 LAMA3 PKP2 LAMC2 CDH3 CDON NTN1 ERBB3 COL17A1 CTNNA2 ATXN3 LIMS2 FCGR2B CELSR1 PAK3 ACTN2 ITGA8 PKP1 DLG3 GRHL2 FAT2 ITGA6 ANGPT2 TGFB2 IGFALS TRIOBP PDGFB BMP7 FERMT1 RS1 COMP MAG KANK1 CDH23 IL2 TECTA FOLR1 VWF MYF5 TRPV4 IFNG PRPH2 THBS4 IL12B PCDH12 KNG1 HRG CLDN16 HYAL1 ITGB6 TNR MPL APOA1 EPCAM TEK MYOT PLG OBSL1 PCK1 WNT1 AMELX BMP4 BMP2 FLRT3 SLURP1 K…
	8.96884e-20	47	154	5.18036	Neuromuscular process	http://amigo.geneontology.org/amigo/term/GO:0050905	USH1C SCN4A CTNNA2 RBFOX1 POU4F3 MYH7 TNNT1 MYH14 COMP CDH23 MYH3 KCNA1 FGF12 TNR KCNJ2 SLURP1 HOXD10 TNNI3 ATP8A2 MYH8 CHRND MYO7A CHRNA1 PTPRQ ASCL1 CASQ1 KCNH1 SCN1A GLRA1 NKX6-2 PCDH15 POU4F1 GRID2 JPH3 CLRN1 PRRT2 ADCY5 TCAP NRXN1 GPR88 USH1G CAV3 GRIN2A SLITRK6 DMD SHANK3 NEFL
	9.19275e-20	24	36	11.316	Membrane depolarization during action potential	http://amigo.geneontology.org/amigo/term/GO:0086010	CACNA1G SCN4A ATP1A2 KCNH2 KCNJ2 SCN2A SCN7A HCN4 SCN1A ANK2 SCN2B ANK3 SCN3A CACNA1D CACNB2 SCN3B SCN11A SCN9A SCN4B CAV3 SCN5A SCN10A CACNA1H SCN8A
	9.68959e-20	84	448	3.18261	Regulation of metal ion transport	http://amigo.geneontology.org/amigo/term/GO:0010959	ABCC8 HFE CNTN1 ATP1A2 CASR KCNH2 PKP2 CAMK2B GAL CAMK2A ACTN2 KCNN2 GNAO1 TF TREM2 PDGFB FGF14 JPH1 HAMP GCK RGS9 KCNA1 IFNG GRM6 PDE4D FGF12 CASQ2 KCNJ5 HPCA PLP1 KCNJ2 EDN3 KCNC1 FGF13 DPP6 EPO AGT BIN1 GABBR2 TRPC6 HECW2 TRPC3 EGF CASQ1 ANK2 SCN2B JPH2 ANK3 KCNJ16 JPH3 KCNMA1 CACNA1D KCNJ6 EPB41 KCNE2 SPTBN4 HCRT SPINK1 TMC1 CACNB2 SCN3B TRPV3 BEST1 PCSK9 P2RY12 NPPA KCNE3 GRIN1 SCN4B KCNJ10 …
	1.18743e-19	208	1817	1.94308	Regulation of cell population proliferation	http://amigo.geneontology.org/amigo/term/GO:0042127	ARX ABCC8 DLX6 NOS2 PAX6 TFAP2B CASR FLT4 FOXP3 LAMC2 CDH3 CDON POU1F1 CALCRL NTN1 ERBB3 TIE1 FGFR2 FGFR3 GAL GUCY2C FGF10 LIMS2 FCGR2B PAX2 RARB FGF20 DCT MEF2C LRP2 DLG3 PTHLH SULT2B1 TBX5 THPO ESR1 TGFB2 COMT TREM2 SOX10 PDGFB HNF4A BMP7 AVP FERMT1 FGF9 ZNF423 FA2H EYA1 COMP DLX5 GHRHR SFRP4 FGF8 PITX3 PHOX2B ODAM IL2 CYP27B1 GLI1 IFNG THBS4 IL12B PRLR LIFR HRG BCHE HYAL1 FOXP1 CHD5 MPL FASLG …
	1.23201e-19	194	1646	2.00057	Biological adhesion	http://amigo.geneontology.org/amigo/term/GO:0022610	HFE CNTN1 MYOC CDH1 USH2A FOXP3 LAMC3 LAMA3 PKP2 LAMC2 CDH3 CDON NTN1 ERBB3 COL17A1 CTNNA2 ATXN3 LIMS2 FCGR2B CELSR1 PAK3 ACTN2 ITGA8 PKP1 DLG3 GRHL2 FAT2 ITGA6 ANGPT2 TGFB2 IGFALS TRIOBP PDGFB BMP7 FERMT1 RS1 COMP MAG KANK1 CDH23 IL2 TECTA FOLR1 VWF MYF5 TRPV4 IFNG PRPH2 THBS4 IL12B PCDH12 KNG1 HRG CLDN16 HYAL1 ITGB6 TNR MPL APOA1 EPCAM TEK MYOT PLG OBSL1 PCK1 WNT1 AMELX BMP4 BMP2 FLRT3 SLURP1 K…
	2.40936e-19	44	138	5.41198	Endocrine system development	http://amigo.geneontology.org/amigo/term/GO:0035270	PAX6 CDH1 TG POU1F1 PITX1 FGF10 HNF4A SALL1 GHRHR PAX4 LHX3 FGF8 GLI1 APOA1 NEUROG3 GCM2 BMP4 PAX8 PAX1 BMP2 ALDH1A2 MEN1 HNF1A NKX2-1 NR5A1 SIX3 ASCL1 PDX1 DUOX2 ARMC5 GATA6 TBX19 NKX6-2 BMP6 WNT4 NEUROD1 PITX2 SHH NR0B1 GATA2 NKX2-5 TBX1 WT1 RFX6
	4.9307e-19	64	286	3.79836	Sex differentiation	http://amigo.geneontology.org/amigo/term/GO:0007548	MAMLD1 MSH4 FGF10 SEMA3A AFP LRP2 ESR1 COL9A3 TGFB2 DMC1 HNF4A FGF9 SALL1 LHB AMH HOXA13 FGF8 TEX11 HOXD13 BMP15 HSD17B3 FSHB WNT2B AMHR2 NKX2-1 NR5A1 DMRT1 CYP19A1 LHCGR RBP4 BMPR1B DHH BRCA2 GATA6 GREB1L REN GNRH1 STAR CYP17A1 GAS2 BMP6 MERTK WNT7A KIT KLHL10 WNT4 GDF9 SHH NR0B1 ZFPM2 FSHR DMRT2 CBX2 LEP WT1 ROBO2 TLR5 ZP3 SYCP2 NTRK1 ANG INSL3 NCOA4 SRD5A2
	5.44811e-19	48	167	4.87874	Cardiac chamber development	http://amigo.geneontology.org/amigo/term/GO:0003205	PKP2 FGFR2 RARB MEF2C LRP2 GRHL2 TBX5 MYH7 TGFB2 SALL4 BMP7 SALL1 DNAH11 HOXA13 FGF8 HAND1 FHL2 TNNT2 TEK BMP4 PAX8 BMP2 OVOL2 DLL4 TNNI3 MYBPC3 HEY2 MDM2 RBP4 MYOCD GATA6 GREB1L ANK2 POU4F1 MYL3 FOXH1 XIRP2 TBX20 ZFPM2 CAV3 NKX2-5 SCN5A TBX1 ROBO2 PDE2A MYH6 RYR2 GJA5
	5.59194e-19	66	303	3.69729	Kidney development	http://amigo.geneontology.org/amigo/term/GO:0001822	CYP26B1 PROM1 TFAP2B FGFR2 HYAL2 FGF10 PAX2 RARB ITGA8 COL4A4 MEF2C LRP2 ANGPT2 TGFB2 PDGFB UPK3A BMP7 SALL1 EYA1 FGF8 WNT6 NPHS2 EPCAM TEK WNT1 BMP4 PAX8 BMP2 PODXL ALDH1A2 FOXJ1 LAMA5 SLC34A1 WNT2B EPHA7 AGT TFAP2A GREB1L REN AGTR1 GPC3 KIRREL3 FREM2 PTPRO BMP6 GDF6 NPHS1 WNT4 VANGL2 SHH SOX17 RET DCHS1 AQP2 GDNF COL4A3 PCSK9 UMOD PKHD1 ADIPOQ AMER1 WT1 ROBO2 MAGI2 TREX1 FMN1
	6.99832e-19	90	518	2.94914	Signal release	http://amigo.geneontology.org/amigo/term/GO:0023061	CFTR ABCC8 NOS2 CACNA2D2 SYN1 TFAP2B HFE NR1H4 CASR SYT1 GAL CAMK2A FGF20 RIMS1 CHRNA3 MEF2C STX1B HNF4A CHRNA4 SYP PORCN GHRHR TFR2 GCK TRPV4 IFNG POMC OTOF FGF23 GPR68 GHSR EDN3 PAX8 PRKCG GAD1 UNC13A NR0B2 SNAP25 HNF1A AGT IL1RN LRRC8A CYP19A1 RBP4 PDX1 TNFRSF11A CACNA1A CELA2A REN SYT2 ABCA12 AGTR1 BMP6 WNT7A CACNA1D KCNB1 SYNJ1 KALRN CHRNB2 HCRT SSTR5 NEUROD1 SLC2A2 GDF9 ADCY1 CACNB2 PRRT2 G…
	7.42168e-19	107	686	2.64754	Neuron projection morphogenesis	http://amigo.geneontology.org/amigo/term/GO:0048812	ARX PAX6 CDKL5 LAMA3 LAMC2 CAMK2B LZTS1 NTN1 CTNNA2 FGFR2 SYT1 SPTB SEMA3A PAX2 PAK3 DCX RIMS1 CHRNA3 LRP2 POU4F3 NEFH BMP7 MAG DLX5 HOXA2 LHX3 FGF8 LGI1 PHOX2B CUX2 PHACTR1 TNR MYOT LHX4 NEUROG3 OBSL1 FLRT3 BCL11B FEZF1 CHN1 FGF13 KIF1A UNC13A LAMA5 ATP8A2 EPHA7 NKX2-1 TBR1 TRPC6 MYPN HECW2 BMPR1B SYT2 DCDC2 NTRK2 VAX1 KIRREL3 ANK3 PTPRO GFRA1 POU4F1 NR4A2 ROBO4 ROBO3 WNT7A ZFYVE27 GRIP1 KIF5A D…
	7.56664e-19	77	399	3.27567	Regulation of cation transmembrane transport	http://amigo.geneontology.org/amigo/term/GO:1904062	ABCC8 ATP1A2 KCNH2 CAMK2B GAL CAMK2A ACTN2 KCNN2 MEF2C DLG3 TREM2 FGF14 JPH1 HAMP RGS9 KCNA1 IFNG PDE4D FGF12 CASQ2 GRIA2 KCNJ5 HPCA PLP1 KCNJ2 EDN3 GRIA3 KCNC1 FGF13 DPP6 EPO AGT BIN1 GABBR2 HECW2 CASQ1 ANK2 SCN2B JPH2 ANK3 GRIA4 KCNJ16 JPH3 KCNMA1 CACNA1D KCNJ6 KCNE2 SHANK2 TMC1 CACNB2 SCN3B CACNG2 PCSK9 NPPA KCNE3 GRIN1 SCN4B KCNJ10 NRXN1 F2 KCNE1 CACNB4 CAV3 GRIN2A SCN5A TRDN KCNJ11 RELN NLGN…
	1.1184e-18	108	700	2.61884	Plasma membrane bounded cell projection morphogenesis	http://amigo.geneontology.org/amigo/term/GO:0120039	ARX PAX6 CDKL5 LAMA3 LAMC2 CAMK2B LZTS1 NTN1 CTNNA2 FGFR2 SYT1 SPTB SEMA3A PAX2 PAK3 DCX RIMS1 CHRNA3 LRP2 POU4F3 NEFH BMP7 MAG DLX5 HOXA2 KANK1 LHX3 FGF8 LGI1 PHOX2B CUX2 PHACTR1 TNR MYOT LHX4 NEUROG3 OBSL1 FLRT3 BCL11B FEZF1 CHN1 FGF13 KIF1A UNC13A LAMA5 ATP8A2 EPHA7 NKX2-1 TBR1 TRPC6 MYPN HECW2 BMPR1B SYT2 DCDC2 NTRK2 VAX1 KIRREL3 ANK3 PTPRO GFRA1 POU4F1 NR4A2 ROBO4 ROBO3 WNT7A ZFYVE27 GRIP1 K…
	1.32791e-18	134	979	2.3233	Cellular homeostasis	http://amigo.geneontology.org/amigo/term/GO:0019725	CFTR MPO ABCC8 NOS2 TFAP2B HFE NR1H4 ATP1A2 ABCC2 CASR CP TBXAS1 ATP2B3 CNGB1 SLC12A3 SLC12A1 PAX2 SLC46A1 SLC4A4 SLC26A3 TF ESR1 AVP SLC6A2 TRPA1 JPH1 ATP1A3 ATP4A HAMP ATP6V0A4 GHRHR TFR2 GCK CDH23 IL2 TRPV4 IFNG GNB3 RHAG C7 PDE4D KNG1 CLDN16 ABCB6 ATP6V1B1 FASLG CASQ2 FGF23 GPR68 GJB6 ATP7B KCNJ2 SLC12A5 EDN3 PCK1 GCM2 CSRP3 TNNI3 EPO SLC34A1 MEN1 GNAT2 AGT CIB2 LRRC8A TTPA TRPC6 MSTN CHRNA1 …
	1.32791e-18	32	74	7.34008	Cardiac muscle cell action potential	http://amigo.geneontology.org/amigo/term/GO:0086001	CACNA1G ATP1A2 KCNH2 PKP2 KCNN2 FGF12 KCNJ5 KCNJ2 FGF13 DSC2 BIN1 HCN4 SCN1A ANK2 SCN2B ANK3 CACNA1D KCNE2 CACNB2 SCN3B KCND3 KCNE3 SCN4B KCNE1 CAV3 CTNNA3 SCN5A SCN10A RYR2 NOS1AP DMD GJA5
	1.34935e-18	99	611	2.75028	Regulation of secretion by cell	http://amigo.geneontology.org/amigo/term/GO:1903530	CFTR ABCC8 CACNA1G NOS2 CACNA2D2 SYN1 TFAP2B HFE NR1H4 CASR SYT1 GAL CAMK2A FCGR2B FGF20 RIMS1 CHRNA3 MEF2C TGFB2 TREM2 STX1B HNF4A AVP CHRNA4 MYOM1 SYP GHRHR TFR2 GCK EXPH5 IFNG IL12B POMC FGF23 GPR68 GHSR EDN3 PAX8 BMP2 PRKCG NR0B2 SNAP25 HNF1A AGT LRRC8A CYP19A1 RBP4 PDX1 TNFRSF11A CACNA1A CELA2A REN SYT2 ABCA12 AGTR1 BMP6 DISP1 WNT7A TTN CACNA1D KCNB1 KALRN CHRNB2 HCRT SSTR5 NEUROD1 SLC2A2 GD…
	1.69263e-18	108	704	2.60396	Cell projection morphogenesis	http://amigo.geneontology.org/amigo/term/GO:0048858	ARX PAX6 CDKL5 LAMA3 LAMC2 CAMK2B LZTS1 NTN1 CTNNA2 FGFR2 SYT1 SPTB SEMA3A PAX2 PAK3 DCX RIMS1 CHRNA3 LRP2 POU4F3 NEFH BMP7 MAG DLX5 HOXA2 KANK1 LHX3 FGF8 LGI1 PHOX2B CUX2 PHACTR1 TNR MYOT LHX4 NEUROG3 OBSL1 FLRT3 BCL11B FEZF1 CHN1 FGF13 KIF1A UNC13A LAMA5 ATP8A2 EPHA7 NKX2-1 TBR1 TRPC6 MYPN HECW2 BMPR1B SYT2 DCDC2 NTRK2 VAX1 KIRREL3 ANK3 PTPRO GFRA1 POU4F1 NR4A2 ROBO4 ROBO3 WNT7A ZFYVE27 GRIP1 K…
	1.76633e-18	139	1038	2.273	Developmental process involved in reproduction	http://amigo.geneontology.org/amigo/term/GO:0003006	CFTR CYP26B1 MAMLD1 MSH4 CASP8 DLX3 FGFR2 FGF10 SEMA3A AFP LRP2 GRHL2 APOB NME8 SLC26A3 ESR1 ANGPT2 COL9A3 TGFB2 DMC1 PDGFB HNF4A BMP7 FGF9 SALL1 LHB AMH AURKC HOXA13 GALNTL5 LHX3 FGF8 CYP27B1 GLI1 MAK SLC26A8 NME5 HAND1 PCDH12 DNAH1 CHD5 PMFBP1 ARMC2 TEX11 LHX4 GHSR BMP4 OVOL2 SPINK2 HOXD13 FOXJ1 BMP15 HSD17B3 SYNE1 FSHB TEX15 MEN1 WNT2B HNF1A AMHR2 B4GALNT1 HEY2 TSGA10 NKX2-1 LRRC8A NR5A1 DMRT1…
	1.98808e-18	33	80	7.00175	Detection of light stimulus	http://amigo.geneontology.org/amigo/term/GO:0009583	GUCA1A CNGB1 PDE6C CACNA1F OPN1LW RS1 RP1 TULP1 GUCA1B PRPH2 GRM6 GNAT1 RPE65 OPN1SW AIPL1 GUCY2D PDE6A ATP8A2 PDE6B GNAT2 CRB1 TRPC3 RGR RHO BEST1 CABP4 GPR88 PDE6G EYS CNGA1 ABCA4 OPN1MW NR2E3
	2.11459e-18	31	70	7.51703	Cardiac muscle cell contraction	http://amigo.geneontology.org/amigo/term/GO:0086003	CACNA1G ATP1A2 KCNH2 PKP2 KCNN2 PDE4D FGF12 KCNJ5 KCNJ2 FGF13 DSC2 BIN1 HCN4 SCN1A ANK2 SCN2B CACNA1D KCNE2 CACNB2 SCN3B KCND3 KCNE3 SCN4B KCNE1 CAV3 CTNNA3 SCN5A PLN RYR2 NOS1AP GJA5
	3.40105e-18	109	721	2.5661	Cell part morphogenesis	http://amigo.geneontology.org/amigo/term/GO:0032990	ARX PAX6 CDKL5 LAMA3 LAMC2 CAMK2B LZTS1 NTN1 CTNNA2 FGFR2 SYT1 SPTB SEMA3A PAX2 PAK3 DCX RIMS1 CHRNA3 LRP2 POU4F3 NEFH BMP7 MYH14 MAG DLX5 HOXA2 KANK1 LHX3 FGF8 LGI1 PHOX2B CUX2 PHACTR1 TNR MYOT LHX4 NEUROG3 OBSL1 FLRT3 BCL11B FEZF1 CHN1 FGF13 KIF1A UNC13A LAMA5 ATP8A2 EPHA7 NKX2-1 TBR1 TRPC6 MYPN HECW2 BMPR1B SYT2 DCDC2 NTRK2 VAX1 KIRREL3 ANK3 PTPRO GFRA1 POU4F1 NR4A2 ROBO4 ROBO3 WNT7A ZFYVE27 G…
	4.03502e-18	124	882	2.38636	Cellular chemical homeostasis	http://amigo.geneontology.org/amigo/term/GO:0055082	CFTR ABCC8 TFAP2B HFE NR1H4 ATP1A2 ABCC2 CASR CP TBXAS1 ATP2B3 CNGB1 PAX2 SLC46A1 SLC4A4 SLC26A3 TF ESR1 AVP TRPA1 JPH1 ATP1A3 ATP4A HAMP ATP6V0A4 GHRHR TFR2 GCK CDH23 IL2 TRPV4 IFNG RHAG C7 PDE4D KNG1 CLDN16 ABCB6 ATP6V1B1 FASLG CASQ2 FGF23 GPR68 GJB6 ATP7B KCNJ2 SLC12A5 EDN3 PCK1 GCM2 CSRP3 TNNI3 EPO SLC34A1 MEN1 GNAT2 AGT CIB2 LRRC8A TTPA TRPC6 TRPC3 PLCZ1 PDX1 SLC39A5 LPAR6 SLC24A4 CACNA1A CA…
	4.52052e-18	63	290	3.68744	Developmental maturation	http://amigo.geneontology.org/amigo/term/GO:0021700	CFTR MYOC CAMK2B CDH3 SEZ6 FGFR3 GAL PAX2 ACTL6B SLC26A3 TGFB2 SOX10 DMC1 VSX1 FERMT1 SYP GHRHR SLC26A8 WNT1 BMP2 BFSP1 ALDH1A2 EPO UNC13A SPINK5 SIX3 IL21 ASCL1 BRCA2 REN PTH NR4A2 LGI4 HOXB13 SPTBN4 PTH1R TAL1 NPPC IHH SPINK1 RET DCHS1 CATSPER2 WNT10B BFSP2 NEUROD2 FGG PDE3A DAG1 LEP GATA2 NRXN1 CNTN2 GLDN RELN RYR1 SOX18 ANG SLFN14 INSL3 GH1 TUBB8 NEFL
	5.43328e-18	32	77	7.0541	Mechanoreceptor differentiation	http://amigo.geneontology.org/amigo/term/GO:0042490	USH1C USH2A FGF20 POU4F3 TRIOBP ESRP1 CDH23 PLS1 BMP4 MYCN HEY2 MYO7A PTPRQ GABRB2 NTRK2 PCDH15 CLRN1 TMC1 TSHR TTC8 TMEM132E USH1G SLITRK6 GABRA5 PDZD7 LHFPL5 NTRK1 GRXCR2 GRXCR1 NTF4 STRC CLRN2
	7.08558e-18	81	451	3.04853	Synapse organization	http://amigo.geneontology.org/amigo/term/GO:0050808	SYN1 CDKL5 GABRA1 MUSK CDH1 CAMK2B SEZ6 NTN1 CTNNA2 FCGR2B SNCB CTTNBP2 PAK3 MEF2C DLG3 TREM2 NEFH DRP2 CUX2 GABRG2 TNR MYOT GHSR OBSL1 FLRT3 FGF13 KIF1A UNC13A EPHA7 CHRNA1 GABRB2 NLGN4X NTRK2 KIRREL3 CNKSR2 ANK3 PTPRO GABRA2 POU4F1 GRID2 WNT7A SLC6A1 KALRN CHRNB2 SHANK2 LMX1A NFASC RAPSN CACNB2 GABRB3 CACNG2 GDNF IL1RAPL1 CTNND2 FRMPD4 SEMA3E CEL NEUROD2 DAG1 SPTBN2 DOK7 ERBB4 NRXN1 CACNB4 CNTN…
	7.11523e-18	48	177	4.6031	Sodium ion transmembrane transport	http://amigo.geneontology.org/amigo/term/GO:0035725	CACNA1G SCN4A ATP1A2 SLC12A3 SLC12A1 SLC4A4 SLC5A1 NALCN FGF14 SLC6A2 ATP1A3 ATP4A SCNN1A FGF12 FGF13 SLC34A1 SCN2A SCN7A HECW2 HCN4 SLC24A4 SLC5A2 SCN1A SCN2B ANK3 SCN3A SLC6A1 SLC34A2 SLC6A20 HCN1 SLC6A5 SCN3B SCNN1G SCN11A SCNN1B PCSK9 SCN9A SLC6A19 SCN4B CAV3 SCN5A SCN10A SLC24A5 CACNA1H SCN8A SLC6A17 SLC34A3 DMD
	7.4595e-18	33	83	6.74867	Diencephalon development	http://amigo.geneontology.org/amigo/term/GO:0021536	ARX PAX6 CDH1 POU1F1 PITX1 FGF10 SEMA3A SALL1 GHRHR LHX3 FGF8 GLI1 WNT1 BMP4 BMP2 ALDH1A2 KCNC1 RAX NKX2-1 SIX3 DUOX2 TBX19 POU4F1 NR4A2 CHRNB2 WNT4 PITX2 SHH PTCHD1 NR0B1 NDNF GATA2 NKX2-6
	9.20701e-18	74	389	3.22898	Response to metal ion	http://amigo.geneontology.org/amigo/term/GO:0010038	ABCC8 CACNA1G HFE ABCC2 OTC CASR CDH1 GUCA1A CASP8 SYT1 SNCB MEF2C TF HAMP TFR2 KCNA1 OGG1 ABCB6 TNNT2 CASQ2 FGF23 HPCA ATP7B AMELX KCNC1 SLC34A1 TSHB MDM2 TFAP2A TRPC3 MTTP ASCL1 PDX1 KCNH1 SYT2 CNGA3 GLRA1 GNRH1 STAR PCDH15 ANK3 PTH BMP6 TTN KCNMA1 SLC6A1 KIT SLC30A2 CYP11B1 CLDN1 TERT SHH PGAM2 ADCY1 CACNG2 AQP2 SLC26A5 KCNK3 NEUROD2 FGG FGA FGB LIG4 CYP11B2 NRXN1 TH SCN5A RYR1 CACNA1H SLC30A1…
	1.12692e-17	100	640	2.65218	Developmental growth	http://amigo.geneontology.org/amigo/term/GO:0048589	ARX CDKL5 MUSK NTN1 FGFR2 SYT1 FGFR3 FGF10 SEMA3A RARB DCX FGF20 RIMS1 MEF2C GRHL2 TBX5 POU4F3 ESR1 TGFB2 SOX10 SALL4 SALL1 COMP MAG HAMP GHRHR FGF8 SGCA APOA5 SLC1A2 GLI1 TNR PLS1 GHSR SLC12A5 BMP4 FLRT3 HOXD13 MYOD1 FGF13 UNC13A ATP8A2 EPHA7 HEY2 AGT CHRND MMP13 RBP4 MSTN CHRNA1 BMPR1B BRCA2 DUOX2 GATA6 SYT2 NLGN4X RSPO2 GAS2 TENM4 PCDH15 WNT7A ZFYVE27 SPTBN4 SHANK2 NPPC IHH GDF9 TBX20 SHH TSHR…
	1.29707e-17	135	1017	2.25318	Response to lipid	http://amigo.geneontology.org/amigo/term/GO:0033993	CFTR CYP26B1 MPO ABCC8 NOS2 NR1H4 ATP1A2 CYP24A1 ABCC2 CASR FOXP3 F7 TBXAS1 CASP8 TIE1 FGFR2 FGF10 PAX2 TYR MEF2C APOB DNMT3B ESR1 TGFB2 COMT TREM2 SOX10 MLC1 SLC10A1 BMP7 AVP PHEX ATP1A3 HAMP HOXA2 GHRHR RGS9 CRYAB CYP27B1 IL12B OGG1 BCHE FOXP1 WNT6 FASLG FGF23 ESRRB CPN1 LRAT GJB6 GHSR FLT3 PCK1 BMP4 IL37 FOXP2 HOXD13 ALDH1A2 MYOD1 EPO SLC34A1 TSHB MDM2 AGT IL1RN IL36RN CYP19A1 RBP4 MSTN ASCL1 …
	1.46927e-17	119	842	2.39893	Actin filament-based process	http://amigo.geneontology.org/amigo/term/GO:0030029	CACNA1G USH1C RHOBTB2 ATP1A2 MYOC KCNH2 PKP2 CTNNA2 ATXN3 SPTB FGF10 CELSR1 PAK3 ACTN2 NEBL KCNN2 TF MYO15A MYH7 TRIOBP MYLK2 TNNT1 MYH14 KANK1 MYH3 ODAM TRPV4 PHACTR1 PDE4D HRG FGF12 NPHS2 APOA1 TNNT2 TEK KCNJ5 PLS1 GHSR LDB3 KCNJ2 OBSL1 POF1B MYH2 CSRP3 FOXJ1 FGF13 TNNI3 MYH8 MYBPC3 DSC2 FHOD3 AVIL BIN1 MYO7A RDX MYPN HCN4 SHROOM3 MYLK3 CASQ1 SCN1A ANK2 GAS2 SCN2B PCDH15 OBSCN PDLIM3 TTN CACNA1…
	1.50914e-17	30	69	7.37997	Detection of visible light	http://amigo.geneontology.org/amigo/term/GO:0009584	GUCA1A CNGB1 PDE6C CACNA1F OPN1LW RS1 RP1 TULP1 GUCA1B PRPH2 GRM6 GNAT1 RPE65 OPN1SW AIPL1 GUCY2D PDE6A ATP8A2 PDE6B GNAT2 CRB1 RGR RHO BEST1 GPR88 PDE6G EYS CNGA1 ABCA4 OPN1MW
	1.70916e-17	55	233	4.00672	Epithelial cell development	http://amigo.geneontology.org/amigo/term/GO:0002064	PAX6 FOXP3 RARB GRHL2 ESR1 TRIOBP PDGFB HNF4A HOXA13 NKX3-2 EXPH5 PDE4D PROC NPHS2 PLS1 POF1B BMP4 BFSP1 BCL11B PODXL FOXJ1 BMP15 DMRT1 MYO7A RDX SIX3 SHROOM3 ABCA12 PCDH15 BMP6 ROBO4 WNT7A HOXB13 NPHS1 CLDN1 IHH CLRN1 TMC1 BFSP2 FSHR PKHD1 KRT2 ADIPOQ CRYGB PLCB1 SLITRK6 PDE2A PDZD7 MAGI2 LHFPL5 NTRK1 DMD SOX18 GRXCR2 STRC
	1.70916e-17	64	306	3.5501	Regulation of transporter activity	http://amigo.geneontology.org/amigo/term/GO:0032409	CFTR ABCC8 ATP1A2 CAMK2B GAL CAMK2A ACTN2 MEF2C DLG3 TREM2 FGF14 JPH1 RGS9 KCNA1 IFNG PDE4D FGF12 CASQ2 GRIA2 HPCA GRIA3 KCNC1 FGF13 EPO CHRM3 TRPC6 HECW2 CASQ1 ANK2 SCN2B JPH2 ANK3 GRIA4 JPH3 CACNA1D APOA2 KCNE2 SHANK2 CACNB2 SCN3B CACNG2 PCSK9 NPPA KCNE3 GRIN1 SCN4B NRXN1 KCNE1 ADIPOQ CACNB4 CAV3 GRIN2A TRDN KCNJ11 RELN NLGN3 PLN RYR2 NOS1AP DMD SHANK3 INS GRIN2B NEFL
	2.03411e-17	61	282	3.67167	Regulation of ion transmembrane transporter activity	http://amigo.geneontology.org/amigo/term/GO:0032412	CFTR ABCC8 ATP1A2 CAMK2B GAL CAMK2A ACTN2 MEF2C DLG3 TREM2 FGF14 JPH1 RGS9 KCNA1 IFNG PDE4D FGF12 CASQ2 GRIA2 HPCA GRIA3 KCNC1 FGF13 EPO CHRM3 TRPC6 HECW2 CASQ1 ANK2 SCN2B JPH2 ANK3 GRIA4 JPH3 CACNA1D KCNE2 SHANK2 CACNB2 SCN3B CACNG2 PCSK9 NPPA KCNE3 GRIN1 SCN4B NRXN1 KCNE1 CACNB4 CAV3 GRIN2A TRDN KCNJ11 RELN NLGN3 PLN RYR2 NOS1AP DMD SHANK3 GRIN2B NEFL
	3.31482e-17	62	293	3.59175	Regulation of transmembrane transporter activity	http://amigo.geneontology.org/amigo/term/GO:0022898	CFTR ABCC8 ATP1A2 CAMK2B GAL CAMK2A ACTN2 MEF2C DLG3 TREM2 FGF14 JPH1 RGS9 KCNA1 IFNG PDE4D FGF12 CASQ2 GRIA2 HPCA GRIA3 KCNC1 FGF13 EPO CHRM3 TRPC6 HECW2 CASQ1 ANK2 SCN2B JPH2 ANK3 GRIA4 JPH3 CACNA1D KCNE2 SHANK2 CACNB2 SCN3B CACNG2 PCSK9 NPPA KCNE3 GRIN1 SCN4B NRXN1 KCNE1 CACNB4 CAV3 GRIN2A TRDN KCNJ11 RELN NLGN3 PLN RYR2 NOS1AP DMD SHANK3 INS GRIN2B NEFL
	3.84958e-17	55	237	3.9391	Anatomical structure maturation	http://amigo.geneontology.org/amigo/term/GO:0071695	CFTR MYOC CDH3 FGFR3 GAL PAX2 ACTL6B SLC26A3 TGFB2 SOX10 DMC1 VSX1 FERMT1 GHRHR SLC26A8 WNT1 BMP2 BFSP1 ALDH1A2 EPO SPINK5 SIX3 IL21 ASCL1 BRCA2 REN PTH NR4A2 LGI4 HOXB13 SPTBN4 PTH1R TAL1 NPPC IHH SPINK1 RET DCHS1 CATSPER2 WNT10B BFSP2 FGG PDE3A DAG1 LEP GATA2 CNTN2 GLDN RYR1 SOX18 ANG SLFN14 INSL3 GH1 TUBB8
	4.33887e-17	26	52	8.48697	Cardiac muscle cell action potential involved in contraction	http://amigo.geneontology.org/amigo/term/GO:0086002	CACNA1G KCNH2 PKP2 KCNN2 FGF12 KCNJ5 KCNJ2 DSC2 BIN1 SCN1A ANK2 SCN2B CACNA1D KCNE2 CACNB2 SCN3B KCND3 KCNE3 SCN4B KCNE1 CAV3 CTNNA3 SCN5A RYR2 NOS1AP GJA5
	4.51643e-17	70	364	3.26422	Muscle cell differentiation	http://amigo.geneontology.org/amigo/term/GO:0042692	CYP26B1 PRDM6 CDON CTNNA2 FGFR2 FGF10 RARB ACTN2 NEBL MEF2C TBX5 PDGFB FGF9 TNNT1 COMP HAMP MYH3 SOX6 MYF5 FHL2 TNNT2 LDB3 OBSL1 WNT1 BMP4 BMP2 MYOD1 CSRP3 CDH15 SYNE1 FHOD3 HEY2 MDM2 AGT ALPK3 BIN1 MYPN MYLK3 MYOCD GATA6 CASQ1 KCNH1 ANK2 MEGF10 OBSCN TTN KLHL40 KIT ACTC1 NPHS1 WNT4 LMOD3 SHH IGF2 WNT10B MYOZ2 TCAP NPPA NKX2-6 CAV3 NKX2-5 NEB TBX1 WT1 P2RX2 RYR1 CACNA1H MYH6 DMD KLHL41
	1.04971e-16	21	33	10.8016	Neuronal action potential	http://amigo.geneontology.org/amigo/term/GO:0019228	CACNA1G SCN4A MYH14 KCNA1 FGF12 SCN2A SCN7A CHRNA1 SCN1A ANK3 SCN3A GRIK2 SCN11A SCN9A KCNA2 GPR88 SCN5A KCND2 SCN10A CACNA1H SCN8A
	1.41368e-16	49	197	4.22194	Regulation of cation channel activity	http://amigo.geneontology.org/amigo/term/GO:2001257	ABCC8 CAMK2B GAL CAMK2A ACTN2 MEF2C DLG3 TREM2 FGF14 JPH1 RGS9 KCNA1 IFNG PDE4D FGF12 CASQ2 GRIA2 HPCA GRIA3 KCNC1 FGF13 EPO CASQ1 ANK2 JPH2 ANK3 GRIA4 JPH3 KCNE2 SHANK2 CACNB2 CACNG2 NPPA KCNE3 GRIN1 NRXN1 KCNE1 CACNB4 GRIN2A TRDN KCNJ11 RELN NLGN3 PLN NOS1AP DMD SHANK3 GRIN2B NEFL
	1.54623e-16	80	465	2.92025	Calcium ion transport	http://amigo.geneontology.org/amigo/term/GO:0006816	CACNA1G CACNA2D2 ATP1A2 CASR CAMK2B CALCRL ATP2B3 CAMK2A CACNA1S TRPM3 GNAO1 PDGFB CHRNA4 CACNA1F NALCN FGF14 TRPA1 JPH1 GCK CDH23 RGS9 CYP27B1 TRPV4 GRM6 PDE4D FASLG CASQ2 TRPM6 HPCA PLP1 EPO AGT BIN1 TRPC6 TRPC3 EGF PLCZ1 SLC24A4 CACNA1A CASQ1 TRPM8 ANK2 CACNA1B JPH2 JPH3 ATP2B2 CACNA1D PKD1L1 EPB41 KCNE2 CHRNB2 HCRT SPINK1 TMC1 CACNB2 CATSPER2 CACNG2 TRPV3 BEST1 P2RY12 NPPA CATSPER1 KCNE3 GRIN…
	1.5848e-16	91	573	2.69569	Anion transport	http://amigo.geneontology.org/amigo/term/GO:0006820	CFTR NOS2 GABRA3 NR1H4 ATP1A2 SLC7A9 GABRA1 ABCC2 CASR TG SLC12A3 CLCN4 SLC12A1 SLC46A1 SLC4A4 LRP2 SLC26A4 SLC26A3 SLC10A1 AVP SLC52A3 SLC5A5 SFRP4 FOLR1 SLC1A2 SLCO1B3 SLC26A8 RHAG CLIC5 GABRG2 FGF23 SLC12A5 SLC10A2 PLA2G5 GFAP SLC34A1 NR0B2 SLC52A1 ANO3 SLCO1B1 HNF1A AGT LRRC8A SLC3A1 PRKG2 MTTP SLC24A4 SLC13A5 TNFRSF11A ABCA12 SLC26A1 GABRB2 GLRA1 NTRK2 GABRA2 SLC16A12 GRM1 DISP1 SLC6A1 SLC34…
	1.95061e-16	48	191	4.2657	Locomotory behavior	http://amigo.geneontology.org/amigo/term/GO:0007626	ATP1A2 SEZ6 CELSR1 CHRNA3 GNAO1 MYO15A AVP CDH23 PITX3 SOBP GRM6 FGF12 TNR GHSR DBH SLURP1 GAD1 HOXD10 SNAP25 NKX2-1 SCN1A GLRA1 PCDH15 GRM1 NR4A2 LGI4 KALRN SPTBN4 CHRNB2 TAL1 LMX1A TSHR SLC18A2 GDNF FSHR ALK ADCY5 DAB1 KCNJ10 TH GPR88 CNTN2 KCND2 SLITRK6 OTOG RELN NTF4 SHANK3
	1.98249e-16	90	565	2.70381	Multicellular organismal homeostasis	http://amigo.geneontology.org/amigo/term/GO:0048871	CFTR CYP26B1 ABCC8 USH1C PROM1 TFAP2B HFE USH2A CDH3 HYAL2 CNGB1 TF AVP ZNF423 FA2H RP1 NOVA2 HAMP HOXA13 CUBN CDH23 PHOX2B TRPV4 SCNN1A MAK TULP1 RHAG PRLR ACVR2B ITGB6 ATP6V1B1 RPE65 ESRRB GJB6 DBH AVPR2 AIPL1 FSHB CRB1 HNF1A CIB2 RBP4 COL2A1 RDH12 TNFRSF11A PRDM16 FLG2 FLG ABCA12 TRPM8 CRB2 CDHR1 PCDH15 PTH BMP6 GRHL3 PTH1R KLHL10 HCRT NEUROD1 CLDN1 IHH ALB CLRN1 RHO ADCY1 TSHR TUB SCNN1G MYO5…
	2.0442e-16	195	1776	1.86369	Cell motility	http://amigo.geneontology.org/amigo/term/GO:0048870	ARX ABCC8 PAX6 CDKL5 SLC7A9 MYOC FLT4 CDH1 DNAH5 USH2A LAMC3 LAMA3 F7 LAMC2 CAMK2B NTN1 ERBB3 CTNNA2 TIE1 HYAL2 FGF10 CAMK2A SEMA3A CELSR1 PAK3 DCX FGF20 MEF2C APOB NME8 FAT2 TBX5 ITGA6 TF ANGPT2 TGFB2 TREM2 SOX10 PDGFB BMP7 FERMT1 FGF9 MAG DNAH11 KANK1 FGF8 FOXN1 PHOX2B FOLR1 GLI1 TRPV4 IFNG RSPH4A SLC26A8 PHACTR1 SMOC2 THBS4 IL12B HRG HYAL1 DNAH1 FOXP1 ITGB6 APC2 TNR APOA1 ARMC2 FGF23 EPCAM TEK…
	2.0442e-16	195	1776	1.86369	Localization of cell	http://amigo.geneontology.org/amigo/term/GO:0051674	ARX ABCC8 PAX6 CDKL5 SLC7A9 MYOC FLT4 CDH1 DNAH5 USH2A LAMC3 LAMA3 F7 LAMC2 CAMK2B NTN1 ERBB3 CTNNA2 TIE1 HYAL2 FGF10 CAMK2A SEMA3A CELSR1 PAK3 DCX FGF20 MEF2C APOB NME8 FAT2 TBX5 ITGA6 TF ANGPT2 TGFB2 TREM2 SOX10 PDGFB BMP7 FERMT1 FGF9 MAG DNAH11 KANK1 FGF8 FOXN1 PHOX2B FOLR1 GLI1 TRPV4 IFNG RSPH4A SLC26A8 PHACTR1 SMOC2 THBS4 IL12B HRG HYAL1 DNAH1 FOXP1 ITGB6 APC2 TNR APOA1 ARMC2 FGF23 EPCAM TEK…
	2.51098e-16	153	1264	2.0546	Positive regulation of transcription by RNA polymerase II	http://amigo.geneontology.org/amigo/term/GO:0045944	MEOX1 PAX6 TFAP2B NR1H4 FOXP3 ALX4 CREB3L3 DLX3 CDON POU1F1 FGFR2 HYAL2 PITX1 GAL FGF10 PAX2 RARB MEF2C GRHL2 MECOM TBX5 POU4F3 ITGA6 ESR1 TGFB2 SOX10 PDGFB HNF4A SALL4 BMP7 SALL1 EYA1 CRX HAMP DLX5 HOXA2 HOXA13 TFR2 LHX3 PITX3 EBF3 FOXN1 PHOX2B IL2 MYF5 GLI1 IL17F HAND1 POMC IRF6 ESRRB EPCAM HOXB1 SMAD9 LHX4 NEUROG3 PCK1 GCM2 WNT1 BMP4 PAX8 PAX1 BMP2 OVOL2 BCL11B HOXD10 HOXD13 MYOD1 CSRP3 FOXJ1 …
	2.64906e-16	85	518	2.7853	Regulation of cell development	http://amigo.geneontology.org/amigo/term/GO:0060284	ABCC8 PAX6 CDKL5 MYOC CAMK2B NTN1 LIMS2 SEMA3A PAK3 DCT LRP2 PTHLH DLL3 TRIOBP SOX10 BMP7 MAG KANK1 PITX3 ASPA MYF5 CUX2 IFNG PROC TNR MPL APOA1 GPR68 OBSL1 BMP4 BMP2 FEZF1 DLL4 MYOD1 FGF13 GFAP MYCN EPHA7 HEY2 BIN1 TRPC6 ASCL1 STAR NTRK2 VAX1 NKX6-2 TENM4 POU4F1 WNT7A ZFYVE27 NODAL KIT SYNJ1 KALRN NPPC LMOD3 SHH RET SEMA6B IL1RAPL1 LINGO1 SEMA3E FGG FGA FGB PDE3A DAG1 DAB1 LIG4 HES7 F2 GSX2 ADIP…
	3.09793e-16	82	490	2.84054	Axonogenesis	http://amigo.geneontology.org/amigo/term/GO:0007409	ARX PAX6 CDKL5 LAMA3 LAMC2 NTN1 CTNNA2 FGFR2 SPTB SEMA3A PAX2 PAK3 DCX POU4F3 NEFH BMP7 MAG DLX5 HOXA2 LHX3 FGF8 LGI1 PHOX2B TNR MYOT LHX4 FLRT3 BCL11B FEZF1 CHN1 FGF13 LAMA5 ATP8A2 EPHA7 NKX2-1 TBR1 MYPN BMPR1B NTRK2 VAX1 ANK3 PTPRO GFRA1 POU4F1 NR4A2 ROBO4 ROBO3 WNT7A ZFYVE27 KIF5A DPYSL5 KALRN SPTBN4 CHRNB2 LMX1A CCDC141 NFASC SPTA1 SHH ADCY1 TTC8 OTX2 RET SEMA6B GDNF LINGO1 SEMA3E DAG1 DAB1 S…
	4.14224e-16	67	352	3.23083	Steroid metabolic process	http://amigo.geneontology.org/amigo/term/GO:0008202	CFTR CYP26B1 NR1H4 CYP24A1 GAL AFP LRP2 APOB CETP SULT2B1 ESR1 COMT LHB CUBN APOA5 CYP27B1 IFNG GNB3 PRLR APOA1 FGF23 AKR1D1 BMP2 HSD17B3 FSHB NR0B2 ANGPTL3 HMGCS2 HNF1A AGT NR5A1 CYP19A1 CYP2C9 CYP2C8 DHH ARMC5 RORC AGTR1 STAR CYP17A1 AKR1C2 GGPS1 BMP6 KIT APOA2 CYP3A4 CYP11B1 FDXR WNT4 SHH CYP2C19 SERPINA12 LIPC SCNN1B PCSK9 NR0B1 CEL LEP HSD11B2 CYP11B2 CYP26C1 CACNA1H CYP2B6 HSD3B2 UGT1A1 CYP…
	4.63528e-16	28	66	7.20107	Inner ear receptor cell differentiation	http://amigo.geneontology.org/amigo/term/GO:0060113	USH1C USH2A FGF20 POU4F3 TRIOBP ESRP1 CDH23 PLS1 BMP4 MYCN HEY2 MYO7A PTPRQ GABRB2 PCDH15 CLRN1 TMC1 TSHR TTC8 USH1G SLITRK6 GABRA5 PDZD7 LHFPL5 GRXCR2 GRXCR1 STRC CLRN2
	5.09084e-16	189	1716	1.86951	Positive regulation of transcription, DNA-templated	http://amigo.geneontology.org/amigo/term/GO:0045893	MEOX1 PAX6 TFAP2B NR1H4 CDH1 ZIC2 FOXP3 ALX4 KCNH2 CREB3L3 DLX3 CDON POU1F1 FGFR2 HYAL2 PITX1 GAL FGF10 PAX2 ACTL6B RARB ACTN2 MEF2C GRHL2 MECOM TBX5 POU4F3 ITGA6 TF ESR1 TGFB2 SOX10 PDGFB HNF4A SALL4 BMP7 ZNF423 SALL1 EYA1 CRX HAMP DLX5 HOXA2 HOXA13 TFR2 LHX3 PITX3 EBF3 FOXN1 PHOX2B IL2 MYF5 GLI1 MAK IL17F HAND1 POMC WNT6 IRF6 FGF23 ESRRB EPCAM HOXB1 SMAD9 LHX4 NEUROG3 HOXC13 PCK1 NDP GCM2 MYRF …
	5.09084e-16	189	1716	1.86951	Positive regulation of nucleic acid-templated transcription	http://amigo.geneontology.org/amigo/term/GO:1903508	MEOX1 PAX6 TFAP2B NR1H4 CDH1 ZIC2 FOXP3 ALX4 KCNH2 CREB3L3 DLX3 CDON POU1F1 FGFR2 HYAL2 PITX1 GAL FGF10 PAX2 ACTL6B RARB ACTN2 MEF2C GRHL2 MECOM TBX5 POU4F3 ITGA6 TF ESR1 TGFB2 SOX10 PDGFB HNF4A SALL4 BMP7 ZNF423 SALL1 EYA1 CRX HAMP DLX5 HOXA2 HOXA13 TFR2 LHX3 PITX3 EBF3 FOXN1 PHOX2B IL2 MYF5 GLI1 MAK IL17F HAND1 POMC WNT6 IRF6 FGF23 ESRRB EPCAM HOXB1 SMAD9 LHX4 NEUROG3 HOXC13 PCK1 NDP GCM2 MYRF …
	5.20176e-16	91	584	2.64491	Response to inorganic substance	http://amigo.geneontology.org/amigo/term/GO:0010035	MPO ABCC8 CACNA1G HFE ABCC2 OTC CASR CDH1 GUCA1A CASP8 SYT1 SNCB PAX2 MEF2C APOB GNAO1 TF SLC5A1 BMP7 PHEX TRPA1 HAMP TFR2 CRYAB KCNA1 OGG1 ABCB6 TNNT2 CASQ2 FGF23 HPCA ATP7B AMELX KDR KCNC1 SLC34A1 TSHB MDM2 TFAP2A TRPC6 TRPC3 MTTP ASCL1 PDX1 ADCY10 KCNH1 SYT2 CNGA3 GLRA1 GNRH1 STAR PCDH15 ANK3 PTH BMP6 TTN KCNMA1 SLC6A1 KIT SLC30A2 CYP11B1 CLDN1 TERT SHH PGAM2 ADCY1 CACNG2 AQP2 UMOD SLC26A5 KCN…
	5.30423e-16	56	259	3.67004	Hormone metabolic process	http://amigo.geneontology.org/amigo/term/GO:0042445	CYP26B1 IYD HFE TG GAL AFP ESR1 COMT CRYM LHB SLC5A5 GHRHR CYP27B1 GNB3 RPE65 TTR LRAT AKR1D1 CHST8 PAX8 BMP2 ALDH1A2 HSD17B3 FSHB TSHB NR5A1 CYP19A1 CYP2C9 CYP2C8 RBP4 RDH12 DUOXA2 DUOX2 REN CORIN STAR CYP17A1 AKR1C2 BMP6 DISP1 CYP3A4 CYP11B1 FDXR WNT4 SHH SCNN1B FSHR LEP PCSK1 PNLIP CYP11B2 CYP26C1 CACNA1H HSD3B2 UGT1A1 SRD5A2
	5.32652e-16	189	1717	1.86842	Positive regulation of RNA biosynthetic process	http://amigo.geneontology.org/amigo/term/GO:1902680	MEOX1 PAX6 TFAP2B NR1H4 CDH1 ZIC2 FOXP3 ALX4 KCNH2 CREB3L3 DLX3 CDON POU1F1 FGFR2 HYAL2 PITX1 GAL FGF10 PAX2 ACTL6B RARB ACTN2 MEF2C GRHL2 MECOM TBX5 POU4F3 ITGA6 TF ESR1 TGFB2 SOX10 PDGFB HNF4A SALL4 BMP7 ZNF423 SALL1 EYA1 CRX HAMP DLX5 HOXA2 HOXA13 TFR2 LHX3 PITX3 EBF3 FOXN1 PHOX2B IL2 MYF5 GLI1 MAK IL17F HAND1 POMC WNT6 IRF6 FGF23 ESRRB EPCAM HOXB1 SMAD9 LHX4 NEUROG3 HOXC13 PCK1 NDP GCM2 MYRF …
	5.56395e-16	46	181	4.31382	Appendage development	http://amigo.geneontology.org/amigo/term/GO:0048736	CYP26B1 DLX6 TFAP2B ALX4 FGFR2 PITX1 FGF10 RARB GRHL2 TBX5 ITGA6 TGFB2 SALL4 BMP7 RSPO4 SALL1 COMP DLX5 HOXA13 FGF8 MYH3 FOXN1 IRF6 TBX4 BMP4 HOXD10 HOXD13 ALDH1A2 ITGB4 MYCN RAX HNF1A TFAP2A BMPR1B COL2A1 AFF3 GPC3 RSPO2 FREM2 WNT7A ALX3 IHH PITX2 SHH SMOC1 FMN1
	5.56395e-16	46	181	4.31382	Limb development	http://amigo.geneontology.org/amigo/term/GO:0060173	CYP26B1 DLX6 TFAP2B ALX4 FGFR2 PITX1 FGF10 RARB GRHL2 TBX5 ITGA6 TGFB2 SALL4 BMP7 RSPO4 SALL1 COMP DLX5 HOXA13 FGF8 MYH3 FOXN1 IRF6 TBX4 BMP4 HOXD10 HOXD13 ALDH1A2 ITGB4 MYCN RAX HNF1A TFAP2A BMPR1B COL2A1 AFF3 GPC3 RSPO2 FREM2 WNT7A ALX3 IHH PITX2 SHH SMOC1 FMN1
	5.81371e-16	128	985	2.20575	Growth	http://amigo.geneontology.org/amigo/term/GO:0040007	ARX CDKL5 MUSK NTN1 FGFR2 SYT1 HYAL2 FGFR3 FGF10 SEMA3A RARB DCX FGF20 RIMS1 MEF2C GRHL2 TBX5 POU4F3 ESR1 TGFB2 SOX10 HNF4A SALL4 AVP SALL1 AMH COMP MAG HAMP GHRHR FGF8 LGI1 SGCA IL2 CRYAB APOA5 SLC1A2 CYP27B1 GLI1 IFNG HRG HYAL1 TNR PAPPA2 PTCH2 PLS1 NPPB GHSR SLC12A5 BMP4 FLRT3 HOXD13 MYOD1 FGF13 UNC13A ATP8A2 EPHA7 HEY2 AGT CHRND MMP13 RBP4 MSTN CHRNA1 BMPR1B BRCA2 ESR2 DUOX2 MYOCD GATA6 SYT2 …
	5.92752e-16	39	132	5.01503	Odontogenesis	http://amigo.geneontology.org/amigo/term/GO:0042476	DLX3 FGFR2 FGF10 GNAO1 TGFB2 BMP7 PHEX FGF8 ODAM HAND1 ITGB6 WNT6 AMELX BMP4 BMP2 BCL11B LAMA5 SLC34A1 ENAM EDAR TFAP2A MMP20 SLC24A4 RSPO2 DSPP DMP1 EDA AQP5 PITX2 SHH WDR72 KLK4 TSPEAR AMBN SCN5A TBX1 SCN10A AMTN PAX9
	8.5195e-16	43	161	4.53341	Eye morphogenesis	http://amigo.geneontology.org/amigo/term/GO:0048592	USH1C PROM1 PAX6 TFAP2B CDON PAX2 RARB RPGRIP1 PDE6C VSX1 BMP7 RS1 RP1 PITX3 TULP1 GNAT1 RPE65 FASLG OBSL1 BMP4 ATP8A2 GNAT2 WNT2B CRB1 TFAP2A MYO7A SIX3 RBP4 NTRK2 CRB2 THRB AQP5 IHH PITX2 HCN1 TTC8 PTF1A COL8A2 CABP4 TH CRYGB MFRP NR2E3
	1.13051e-15	49	207	4.01799	Morphogenesis of a branching structure	http://amigo.geneontology.org/amigo/term/GO:0001763	CASR TIE1 FGFR2 FGF10 SEMA3A CELSR1 PAX2 GRHL2 ESR1 SOX10 BMP7 SALL1 EYA1 HOXA13 FGF8 WNT6 WNT1 BMP4 PAX8 BMP2 KDR HOXD13 DLL4 LAMA5 WNT2B MYCN EPHA7 AGT NKX2-1 EGF GREB1L GPC3 RSPO2 EDNRA HOXB13 WNT4 IHH TBX20 SHH DCHS1 GDNF SEMA3E PKHD1 DAG1 CAV3 WT1 COL13A1 TDGF1 GDF2
	1.18108e-15	139	1121	2.10471	Response to organonitrogen compound	http://amigo.geneontology.org/amigo/term/GO:0010243	CFTR ABCC8 NR1H4 GABRA1 ABCC2 OTC CASR CDH1 FOXP3 F7 ATXN3 GAL CAMK2A FCGR2B TYR ACTN2 MEF2C CACNA1S GNAO1 DNMT3B SLC26A3 TREM2 HNF4A BMP7 PHEX ATP1A3 SLC5A5 ATP6V0A4 GHRHR PAX4 GCK KANK1 PITX3 RGS9 GNRHR FOLR1 SLC1A2 TRPV4 GABRG2 PDE4D PRLR OGG1 BCHE ATP6V1B1 RPE65 CASQ2 TEK GHSR HPCA FLT3 DNAI1 DBH PCK1 WNT1 PRKCG KCNC1 CSRP3 SLC34A1 DDC CHRM3 KL MEN1 MDM2 AGT CIB2 NR5A1 MMP13 LHCGR MSTN HCN4 T…
	1.45599e-15	85	533	2.70691	Axon development	http://amigo.geneontology.org/amigo/term/GO:0061564	ARX PAX6 CDKL5 LAMA3 LAMC2 NTN1 CTNNA2 FGFR2 SPTB SEMA3A PAX2 PAK3 DCX POU4F3 NEFH BMP7 MAG DLX5 HOXA2 LHX3 FGF8 LGI1 PHOX2B FOLR1 TNR APOA1 MYOT LHX4 PLP1 FLRT3 BCL11B FEZF1 CHN1 FGF13 LAMA5 ATP8A2 EPHA7 NKX2-1 TBR1 MYPN BMPR1B NTRK2 VAX1 ANK3 PTPRO GFRA1 POU4F1 NR4A2 ROBO4 ROBO3 WNT7A ZFYVE27 KIF5A DPYSL5 KALRN SPTBN4 CHRNB2 LMX1A CCDC141 NFASC SPTA1 SHH ADCY1 TTC8 OTX2 RET SEMA6B GDNF LINGO1 S…
	1.49617e-15	37	122	5.14783	Cardiac chamber morphogenesis	http://amigo.geneontology.org/amigo/term/GO:0003206	PKP2 FGFR2 RARB MEF2C LRP2 GRHL2 TBX5 MYH7 TGFB2 BMP7 DNAH11 FGF8 HAND1 FHL2 TNNT2 TEK BMP4 BMP2 OVOL2 DLL4 TNNI3 MYBPC3 HEY2 MDM2 RBP4 GATA6 POU4F1 MYL3 FOXH1 TBX20 ZFPM2 CAV3 NKX2-5 TBX1 ROBO2 MYH6 RYR2
	2.43362e-15	41	151	4.60882	Regulation of postsynaptic membrane potential	http://amigo.geneontology.org/amigo/term/GO:0060078	GABRA3 GABRA1 SEZ6 RIMS1 CHRNA3 MEF2C STX1B CHRNA4 FGF14 CHRNE CUX2 KCNA1 GABRG2 CHRNA2 GRIA3 CHRND CHRNA1 GABRB2 GLRA1 NLGN4X GABRA2 GRID2 GRM1 WNT7A CHRNB2 HCRT SHANK2 GABRB1 GRIK2 RIMS2 GRIN1 NRXN1 GRIN2A KCND2 GABRA5 P2RX2 RELN NLGN3 CHRNG SHANK3 GRIN2B
	2.80816e-15	196	1835	1.81302	Positive regulation of cell communication	http://amigo.geneontology.org/amigo/term/GO:0010647	CFTR RPS20 HFE MYOC CASR FLT4 GUCA1A F7 CDH3 CASP8 CDON ERBB3 FGFR2 SYT1 HYAL2 FGFR3 GAL FGF10 LIMS2 FCGR2B SEMA3A FGF20 RIMS1 MEF2C LRP2 TBX5 THPO ESR1 TGFB2 TREM2 STX1B PDGFB BMP7 RSPO4 FERMT1 FGF9 ZNF423 SALL1 DLX5 GHRHR TFR2 SFRP4 GCK KANK1 FGF8 LGI1 VWF CYP27B1 GLI1 TRPV4 CUX2 SMOC2 IL12B PRLR ACVR2B FOXP1 TNR CHD5 FASLG APOA1 FGF23 GPR68 TEK GHSR FLT3 EDN3 PTGIS WNT1 BMP4 BMP2 PRKCG PLA2G5 …
	3.09961e-15	52	236	3.74002	Regulation of muscle system process	http://amigo.geneontology.org/amigo/term/GO:0090257	ABCC8 SCN4A ATP1A2 PKP2 CAMK2B CALCRL CHRNA3 MYH7 MYLK2 TNNT1 HAMP SGCA TRPV4 KCNA1 PDE4D TNNI3K TNNT2 CASQ2 GHSR KCNJ2 FGF13 TNNI3 GATA5 CHRM3 MYBPC3 DSC2 AGT BIN1 MSTN HCN4 TRPC3 MYOCD CASQ1 ANK2 MLIP KCNMA1 KIT TRIM63 MYL3 TACR3 DAG1 NPPA CHRM2 CAV3 NKX2-5 CTNNA3 SCN5A SCN10A PLN RYR2 DMD GJA5
	3.57294e-15	43	167	4.37054	Muscle cell development	http://amigo.geneontology.org/amigo/term/GO:0055001	ACTN2 NEBL TBX5 TNNT1 COMP HAMP MYH3 MYF5 FHL2 TNNT2 LDB3 OBSL1 BMP4 MYOD1 CSRP3 FHOD3 HEY2 AGT ALPK3 BIN1 MYPN MYLK3 CASQ1 ANK2 MEGF10 OBSCN TTN KLHL40 ACTC1 LMOD3 WNT10B MYOZ2 TCAP NPPA NKX2-6 CAV3 NKX2-5 NEB P2RX2 RYR1 MYH6 DMD KLHL41
	3.79673e-15	102	719	2.40799	Cellular ion homeostasis	http://amigo.geneontology.org/amigo/term/GO:0006873	CFTR TFAP2B HFE ATP1A2 ABCC2 CASR CP TBXAS1 ATP2B3 CNGB1 SLC46A1 SLC4A4 SLC26A3 TF ESR1 AVP TRPA1 JPH1 ATP1A3 ATP4A HAMP ATP6V0A4 TFR2 CDH23 IL2 TRPV4 IFNG RHAG C7 PDE4D KNG1 CLDN16 ABCB6 ATP6V1B1 FASLG CASQ2 FGF23 ATP7B KCNJ2 SLC12A5 EDN3 GCM2 CSRP3 TNNI3 EPO SLC34A1 GNAT2 AGT CIB2 TTPA TRPC6 TRPC3 PLCZ1 SLC39A5 LPAR6 SLC24A4 CACNA1A CASQ1 TRPM8 AGTR1 ANK2 JPH2 EDNRA PTH GRM1 BMP6 JPH3 KCNMA1 AT…
	4.41988e-15	130	1034	2.13405	Regulation of anatomical structure morphogenesis	http://amigo.geneontology.org/amigo/term/GO:0022603	ABCC8 CDKL5 RHOBTB2 MYOC FLT4 CAMK2B LZTS1 NTN1 TIE1 FGFR2 SYT1 FGF10 LIMS2 SEMA3A CELSR1 PAX2 PAK3 RIMS1 CHRNA3 MEF2C ESR1 ANGPT2 TGFB2 TRIOBP HNF4A BMP7 MYH14 MAG KANK1 FGF8 CUX2 IL17F SMOC2 THBS4 HRG HYAL1 FOXP1 TNR MPL FASLG APOA1 TEK NPPB GHSR NEUROG3 OBSL1 PTGIS WNT1 BMP4 PAX8 BMP2 KDR CHN1 HOXD13 FOXJ1 FGF13 KIF1A UNC13A GATA5 ANGPTL3 SPINK5 WNT2B EPHA7 AGT TRPC6 RDX HECW2 SHROOM3 EGF PRIC…
	5.78281e-15	91	607	2.54469	Organic hydroxy compound metabolic process	http://amigo.geneontology.org/amigo/term/GO:1901615	CFTR CYP26B1 IYD NR1H4 CYP24A1 TG CDH3 SNCB TYR DCT LRP2 APOB CETP SULT2B1 TGFB2 COMT ASIP CRYM SLC5A5 TYRP1 CUBN APOA5 DAO CYP27B1 IFNG GNB3 RPE65 APOA1 TTR FGF23 LRAT AKR1D1 DBH PCK1 PAX8 BMP2 ALDH1A2 HSD17B3 SLC34A1 NR0B2 DDC ANGPTL3 HMGCS2 HNF1A TTPA CYP19A1 LHCGR CYP2C9 CYP2C8 RBP4 PRKG2 PLCZ1 RDH12 DUOXA2 DUOX2 PNMT STAR AKR1C2 PTH GGPS1 BMP6 NR4A2 GDPD1 KIT APOA2 SYNJ1 CHRNB2 PTH1R CYP3A4 …
	7.52391e-15	64	345	3.14879	Hormone transport	http://amigo.geneontology.org/amigo/term/GO:0009914	CFTR ABCC8 NOS2 CACNA2D2 TFAP2B HFE NR1H4 ABCC2 CASR GAL HNF4A CRYM GHRHR TFR2 GCK TRPV4 IFNG POMC TTR FGF23 GPR68 GHSR EDN3 PAX8 NR0B2 SNAP25 HNF1A AGT IL1RN LRRC8A CYP19A1 RBP4 PDX1 CACNA1A CELA2A REN ABCA12 AGTR1 BMP6 CACNA1D KCNB1 KALRN SSTR5 NEUROD1 SLC2A2 GDF9 CPLX1 KISS1 TRH FGG FGA FGB ADCY5 BRSK2 LEP NPPA RIMS2 ADIPOQ RFX6 PCLO KCNJ11 CACNA1E ITSN1 INS
	7.56937e-15	46	193	4.0456	Morphogenesis of a branching epithelium	http://amigo.geneontology.org/amigo/term/GO:0061138	CASR TIE1 FGFR2 FGF10 SEMA3A CELSR1 PAX2 GRHL2 ESR1 SOX10 BMP7 SALL1 EYA1 HOXA13 FGF8 WNT6 WNT1 BMP4 PAX8 BMP2 KDR HOXD13 DLL4 LAMA5 WNT2B MYCN AGT NKX2-1 EGF GREB1L GPC3 RSPO2 EDNRA HOXB13 WNT4 IHH TBX20 SHH DCHS1 GDNF SEMA3E PKHD1 DAG1 CAV3 WT1 GDF2
	7.63844e-15	27	67	6.84024	Muscle tissue morphogenesis	http://amigo.geneontology.org/amigo/term/GO:0060415	PKP2 FGFR2 LRP2 MYH7 TGFB2 MYLK2 MYF5 HAND1 TNNT2 BMP2 DLL4 TNNI3 MYBPC3 HEY2 POU4F1 TTN ACTC1 MYL3 FOXH1 XIRP2 TBX20 ZFPM2 TCAP NKX2-5 TBX1 MYH6 RYR2
	8.00132e-15	130	1042	2.11767	Positive regulation of cell population proliferation	http://amigo.geneontology.org/amigo/term/GO:0008284	DLX6 PAX6 TFAP2B CASR FLT4 FOXP3 LAMC2 CDH3 CDON CALCRL NTN1 ERBB3 FGFR2 FGFR3 FGF10 PAX2 FGF20 DCT MEF2C LRP2 PTHLH TBX5 THPO ESR1 TGFB2 SOX10 PDGFB AVP FGF9 ZNF423 EYA1 COMP DLX5 GHRHR FGF8 PITX3 ODAM IL2 GLI1 IFNG THBS4 IL12B PRLR LIFR HYAL1 FOXP1 MPL FASLG FGF23 EPCAM TEK GHSR FLT3 EDN3 WNT1 BMP4 BMP2 AVPR2 KDR DLL4 ALDH1A2 EPO GFAP FSHB MYCN KLB HEY2 MDM2 AGT IL21 EGF ASCL1 PDX1 MYOCD GATA6 …
	8.64607e-15	39	142	4.66186	Specification of symmetry	http://amigo.geneontology.org/amigo/term/GO:0009799	DNAH5 FGF10 MEF2C DNAH11 FGF8 NKX3-2 FOLR1 HAND1 DNAI1 BMP4 OVOL2 ALDH1A2 FOXJ1 TBR1 CFC1 LBX1 CCDC40 DNAAF1 DISP1 MMP21 NODAL ZIC3 DRC1 PKD1L1 FOXH1 VANGL2 IHH PITX2 TBX20 SHH SOX17 CCDC103 DNAI2 NKX2-5 TBX1 RIPPLY2 SOX18 TDGF1 CCDC39
	8.8647e-15	72	421	2.90291	Epidermal cell differentiation	http://amigo.geneontology.org/amigo/term/GO:0009913	CYP26B1 USH1C PAX6 USH2A PKP2 CDH3 PKP1 GRHL2 SULT2B1 POU4F3 TRIOBP FA2H TGM5 ESRP1 CASP14 SFRP4 FOXN1 EXPH5 CYP27B1 GLI1 PTCH2 IRF6 PLS1 BMP4 TGM3 OVOL2 BCL11B SPINK5 MYCN DSC2 DSG3 DSG1 DSC3 KRT85 HEY2 MYO7A PTPRQ KRT71 GATA6 CELA2A FLG ABCA12 PCDH15 CERS3 TCHH CLRN1 PITX2 TMC1 KRT86 KRT75 KRT6C KRT4 KRT74 KRT83 KRT9 KRT2 DSG4 PNPLA1 TMEM132E GDF3 SLITRK6 KRT6B KRT3 KRT16 PDZD7 LHFPL5 KRT25 GRX…
	1.00855e-14	134	1092	2.08288	Regulation of cellular component movement	http://amigo.geneontology.org/amigo/term/GO:0051270	ABCC8 PAX6 ATP1A2 MYOC FLT4 CDH1 LAMA3 PKP2 F7 LAMC2 CAMK2B NTN1 ERBB3 CTNNA2 TIE1 HYAL2 FGF10 CAMK2A SEMA3A PAK3 FGF20 MEF2C TBX5 ITGA6 TF ANGPT2 TGFB2 TREM2 NEFH PDGFB BMP7 MYLK2 FERMT1 FGF9 DNAH11 KANK1 FGF8 GLI1 TRPV4 IFNG PHACTR1 SMOC2 THBS4 PDE4D HRG HYAL1 FOXP1 TNNT2 FGF23 EPCAM TEK PLP1 KCNJ2 EDN3 BMP4 BMP2 SLURP1 KDR PODXL DLL4 FGF13 LAMA5 FSHB ANGPTL3 MYBPC3 DSC2 MDM2 AGT NKX2-1 TBR1 BI…
	1.3352e-14	26	63	7.00512	Excretion	http://amigo.geneontology.org/amigo/term/GO:0007588	CHRNA3 SLC26A3 COMT AVP ATP6V0A4 CLDN16 ATP6V1B1 NPHS2 NPPB AVPR2 AGT ABCG5 ABCG8 AGTR1 CORIN KCNJ1 KCNMA1 CHRNB2 NPHS1 AMN SCNN1G SCNN1B UMOD CLCN5 CLCNKB CLCNKA
	1.45994e-14	28	74	6.42257	Muscle organ morphogenesis	http://amigo.geneontology.org/amigo/term/GO:0048644	PKP2 FGFR2 LRP2 MYH7 TGFB2 MYLK2 MYF5 HAND1 TNNT2 BMP2 DLL4 TNNI3 GSC MYBPC3 HEY2 POU4F1 TTN ACTC1 MYL3 FOXH1 XIRP2 TBX20 ZFPM2 TCAP NKX2-5 TBX1 MYH6 RYR2
	1.70727e-14	43	174	4.19471	Biomineral tissue development	http://amigo.geneontology.org/amigo/term/GO:0031214	FGFR2 FGFR3 MEF2C PTHLH BMP7 PHEX COMP ODAM CYP27B1 ACVR2B ITGB6 WNT6 FGF23 AMELX BMP4 BMP2 ENAM KL HEY2 TFAP2A MMP20 MMP13 BMPR1B DUOX2 AHSG GPC3 RSPO2 PTH DSPP DMP1 BMP6 PTH1R WNT4 SGMS2 WDR72 KLK4 WNT10B LEP TSPEAR AMBN TBX1 AMTN IFITM5
	1.77028e-14	31	92	5.71948	Odontogenesis of dentin-containing tooth	http://amigo.geneontology.org/amigo/term/GO:0042475	DLX3 FGF10 GNAO1 BMP7 FGF8 ODAM HAND1 ITGB6 WNT6 AMELX BMP4 BMP2 BCL11B LAMA5 SLC34A1 ENAM EDAR MMP20 SLC24A4 RSPO2 DSPP DMP1 EDA SHH WDR72 KLK4 AMBN SCN5A TBX1 SCN10A AMTN
	1.81199e-14	37	131	4.79417	Determination of left/right symmetry	http://amigo.geneontology.org/amigo/term/GO:0007368	DNAH5 FGF10 MEF2C DNAH11 FGF8 NKX3-2 FOLR1 HAND1 DNAI1 OVOL2 FOXJ1 TBR1 CFC1 LBX1 CCDC40 DNAAF1 DISP1 MMP21 NODAL ZIC3 DRC1 PKD1L1 FOXH1 VANGL2 IHH PITX2 TBX20 SHH SOX17 CCDC103 DNAI2 NKX2-5 TBX1 RIPPLY2 SOX18 TDGF1 CCDC39
	1.88218e-14	42	167	4.26889	Male sex differentiation	http://amigo.geneontology.org/amigo/term/GO:0046661	MAMLD1 FGF10 SEMA3A LRP2 ESR1 COL9A3 TGFB2 FGF9 LHB AMH HOXA13 FGF8 TEX11 HOXD13 HSD17B3 FSHB WNT2B AMHR2 NKX2-1 NR5A1 DMRT1 LHCGR DHH GATA6 GREB1L REN STAR BMP6 KIT KLHL10 WNT4 SHH NR0B1 ZFPM2 FSHR WT1 TLR5 SYCP2 NTRK1 INSL3 NCOA4 SRD5A2
	2.00501e-14	50	230	3.68999	Skeletal system morphogenesis	http://amigo.geneontology.org/amigo/term/GO:0048705	CYP26B1 ALX4 FGFR2 HYAL2 FGFR3 RARB MEF2C GRHL2 BMP7 EYA1 COMP DLX5 HOXA2 SFRP4 FGF8 NKX3-2 SOX6 MYF5 TRPV4 HYAL1 PAPPA2 HOXB1 TEK TBX4 BMP4 PAX1 HOXD10 GSC MYCN SOX5 TFAP2A MMP13 BMPR1B COL2A1 SPEF2 BMP6 WNT7A ALX3 NODAL ACAN NPPC IHH FREM1 WNT10B ALX1 TBX1 COL13A1 RIPPLY2 IFITM5 FMN1
	2.22199e-14	57	290	3.33626	Axon guidance	http://amigo.geneontology.org/amigo/term/GO:0007411	ARX PAX6 LAMA3 LAMC2 NTN1 SPTB SEMA3A POU4F3 BMP7 DLX5 HOXA2 LHX3 FGF8 LGI1 TNR MYOT LHX4 FLRT3 BCL11B FEZF1 CHN1 LAMA5 EPHA7 NKX2-1 TBR1 MYPN BMPR1B VAX1 PTPRO GFRA1 ROBO4 ROBO3 KIF5A DPYSL5 KALRN SPTBN4 LMX1A CCDC141 NFASC SPTA1 SHH TTC8 OTX2 RET SEMA6B GDNF SEMA3E DAG1 DAB1 SPTBN2 NRXN1 CNTN2 ROBO2 DCC RELN NTRK1 L1CAM
	2.24353e-14	25	59	7.19235	Cardiac muscle tissue morphogenesis	http://amigo.geneontology.org/amigo/term/GO:0055008	PKP2 FGFR2 LRP2 MYH7 TGFB2 MYLK2 HAND1 TNNT2 BMP2 DLL4 TNNI3 MYBPC3 HEY2 POU4F1 TTN ACTC1 MYL3 FOXH1 XIRP2 TBX20 ZFPM2 TCAP NKX2-5 MYH6 RYR2
	2.28965e-14	39	146	4.53413	Nephron development	http://amigo.geneontology.org/amigo/term/GO:0072006	PROM1 TFAP2B PAX2 COL4A4 MEF2C ANGPT2 PDGFB BMP7 SALL1 EYA1 FGF8 WNT6 NPHS2 TEK WNT1 BMP4 PAX8 BMP2 PODXL FOXJ1 LAMA5 WNT2B AGT GREB1L GPC3 KIRREL3 PTPRO NPHS1 WNT4 SHH RET DCHS1 GDNF COL4A3 UMOD ADIPOQ WT1 MAGI2 FMN1
	2.43612e-14	84	549	2.59711	Regulation of body fluid levels	http://amigo.geneontology.org/amigo/term/GO:0050878	CFTR CYP26B1 TFAP2B F7 HYAL2 FGF10 F11 SERPIND1 PDGFB HNF4A AVP F9 FA2H COMP GHRHR VWF TRPV4 SCNN1A GUCA1B PRLR KNG1 HRG PROC ATP6V1B1 MPL SERPINC1 NPPB PLG PROZ PRKCG AVPR2 GATA5 F12 CHRM3 TRPC6 TRPC3 ADAMTS18 GATA6 CELA2A F13B FLG2 FLG ABCA12 HABP2 PTPRO MERTK GNA14 GRHL3 XDH KALRN AQP5 CLDN1 KLKB1 SHH ADCY1 SCNN1G MYO5B AQP2 SCNN1B P2RY12 UMOD ZFPM2 CEL FGG FGA FGB ADCY5 NLRP6 HSD11B2 ERBB4 CY…
	2.55322e-14	57	291	3.32479	Neuron projection guidance	http://amigo.geneontology.org/amigo/term/GO:0097485	ARX PAX6 LAMA3 LAMC2 NTN1 SPTB SEMA3A POU4F3 BMP7 DLX5 HOXA2 LHX3 FGF8 LGI1 TNR MYOT LHX4 FLRT3 BCL11B FEZF1 CHN1 LAMA5 EPHA7 NKX2-1 TBR1 MYPN BMPR1B VAX1 PTPRO GFRA1 ROBO4 ROBO3 KIF5A DPYSL5 KALRN SPTBN4 LMX1A CCDC141 NFASC SPTA1 SHH TTC8 OTX2 RET SEMA6B GDNF SEMA3E DAG1 DAB1 SPTBN2 NRXN1 CNTN2 ROBO2 DCC RELN NTRK1 L1CAM
	2.55322e-14	43	176	4.14704	Biomineralization	http://amigo.geneontology.org/amigo/term/GO:0110148	FGFR2 FGFR3 MEF2C PTHLH BMP7 PHEX COMP ODAM CYP27B1 ACVR2B ITGB6 WNT6 FGF23 AMELX BMP4 BMP2 ENAM KL HEY2 TFAP2A MMP20 MMP13 BMPR1B DUOX2 AHSG GPC3 RSPO2 PTH DSPP DMP1 BMP6 PTH1R WNT4 SGMS2 WDR72 KLK4 WNT10B LEP TSPEAR AMBN TBX1 AMTN IFITM5
	2.71471e-14	55	274	3.40718	Striated muscle cell differentiation	http://amigo.geneontology.org/amigo/term/GO:0051146	CYP26B1 CDON RARB ACTN2 NEBL MEF2C TBX5 TNNT1 HAMP MYH3 SOX6 MYF5 FHL2 TNNT2 LDB3 OBSL1 WNT1 BMP4 BMP2 MYOD1 CSRP3 FHOD3 HEY2 AGT ALPK3 MYPN MYLK3 MYOCD GATA6 CASQ1 KCNH1 OBSCN TTN KLHL40 ACTC1 NPHS1 LMOD3 SHH IGF2 WNT10B MYOZ2 TCAP NPPA NKX2-6 CAV3 NKX2-5 NEB TBX1 WT1 P2RX2 RYR1 CACNA1H MYH6 DMD KLHL41
	3.19506e-14	193	1842	1.77849	Positive regulation of signaling	http://amigo.geneontology.org/amigo/term/GO:0023056	CFTR RPS20 HFE MYOC CASR FLT4 GUCA1A F7 CDH3 CASP8 CDON ERBB3 FGFR2 SYT1 HYAL2 FGFR3 GAL FGF10 LIMS2 FCGR2B SEMA3A FGF20 RIMS1 MEF2C LRP2 TBX5 THPO ESR1 TGFB2 TREM2 STX1B PDGFB BMP7 RSPO4 FERMT1 FGF9 ZNF423 SALL1 DLX5 GHRHR TFR2 SFRP4 GCK KANK1 FGF8 LGI1 VWF CYP27B1 GLI1 TRPV4 CUX2 SMOC2 IL12B PRLR ACVR2B FOXP1 TNR CHD5 FASLG APOA1 FGF23 GPR68 TEK GHSR FLT3 EDN3 PTGIS WNT1 BMP4 BMP2 PRKCG PLA2G5 …
	3.46166e-14	23	50	7.80801	Photoreceptor cell development	http://amigo.geneontology.org/amigo/term/GO:0042461	USH1C PAX6 CNGB1 DCX RPGRIP1 PDE6C RP1 TULP1 PRPH2 GNAT1 GNAT2 CRB1 MYO7A NTRK2 CRB2 CDHR1 THRB HCN1 CABP4 TH RP1L1 MFRP NR2E3
	3.78837e-14	38	141	4.57454	Determination of bilateral symmetry	http://amigo.geneontology.org/amigo/term/GO:0009855	DNAH5 FGF10 MEF2C DNAH11 FGF8 NKX3-2 FOLR1 HAND1 DNAI1 OVOL2 ALDH1A2 FOXJ1 TBR1 CFC1 LBX1 CCDC40 DNAAF1 DISP1 MMP21 NODAL ZIC3 DRC1 PKD1L1 FOXH1 VANGL2 IHH PITX2 TBX20 SHH SOX17 CCDC103 DNAI2 NKX2-5 TBX1 RIPPLY2 SOX18 TDGF1 CCDC39
	3.78837e-14	38	141	4.57454	Kidney epithelium development	http://amigo.geneontology.org/amigo/term/GO:0072073	PROM1 TFAP2B FGFR2 PAX2 RARB MEF2C BMP7 SALL1 EYA1 FGF8 WNT6 NPHS2 EPCAM WNT1 BMP4 PAX8 BMP2 PODXL FOXJ1 LAMA5 WNT2B EPHA7 AGT GREB1L GPC3 PTPRO NPHS1 WNT4 SHH RET DCHS1 GDNF UMOD ADIPOQ WT1 ROBO2 MAGI2 FMN1
	4.80988e-14	26	66	6.6867	Photoreceptor cell differentiation	http://amigo.geneontology.org/amigo/term/GO:0046530	USH1C PROM1 PAX6 CNGB1 DCX RPGRIP1 PDE6C RP1 TULP1 PRPH2 GNAT1 GNAT2 CRB1 MYO7A NTRK2 CRB2 CDHR1 THRB IHH HCN1 TTC8 CABP4 TH RP1L1 MFRP NR2E3
	6.0111e-14	124	1000	2.10477	Cell-cell adhesion	http://amigo.geneontology.org/amigo/term/GO:0098609	HFE CDH1 FOXP3 LAMA3 PKP2 CDH3 NTN1 CTNNA2 LIMS2 FCGR2B CELSR1 PAK3 ITGA8 PKP1 DLG3 FAT2 ITGA6 TGFB2 BMP7 COMP MAG CDH23 IL2 TRPV4 IFNG THBS4 IL12B PCDH12 CLDN16 TNR MPL APOA1 EPCAM MYOT PLG OBSL1 PCK1 WNT1 BMP4 BMP2 FLRT3 PODXL FOXJ1 CDH15 EPO GATA5 LAMA5 CRB1 DSC2 DSG3 DSG1 DSC3 CLDN10 EPHA7 IL1RN RDX MYPN IL21 ADAMTS18 CELA2A ABCA12 MEGF10 NLGN4X GNRH1 CDKN2A CRB2 CDHR1 TENM4 KIRREL3 MPZL2 PCD…
	6.17882e-14	41	165	4.21777	Regulation of muscle contraction	http://amigo.geneontology.org/amigo/term/GO:0006937	SCN4A ATP1A2 PKP2 CALCRL CHRNA3 MYH7 MYLK2 TNNT1 TRPV4 KCNA1 PDE4D TNNI3K TNNT2 CASQ2 GHSR KCNJ2 FGF13 TNNI3 CHRM3 MYBPC3 DSC2 BIN1 HCN4 MYOCD CASQ1 ANK2 KCNMA1 KIT MYL3 TACR3 NPPA CHRM2 CAV3 NKX2-5 CTNNA3 SCN5A SCN10A PLN RYR2 DMD GJA5
	6.30229e-14	51	245	3.53335	Positive regulation of transmembrane transport	http://amigo.geneontology.org/amigo/term/GO:0034764	CFTR ABCC8 KCNH2 GAL ACTN2 KCNN2 TREM2 FGF14 RGS9 SLC1A2 KCNA1 IFNG KCNJ5 PLP1 KCNJ2 EDN3 KCNC1 SLC34A1 AGT GABBR2 TRPC6 CASQ1 ANK2 GPC3 JPH2 ANK3 PTH KCNJ16 KCNMA1 KCNJ6 KCNE2 TERT CACNB2 CACNG2 NPPA KCNE3 KCNJ10 F2 KCNE1 ADIPOQ TRDN KCNJ11 RELN NLGN3 RYR2 GJC2 NOS1AP DMD SHANK3 INS GH1
	8.2966e-14	61	335	3.09078	Hormone secretion	http://amigo.geneontology.org/amigo/term/GO:0046879	CFTR ABCC8 NOS2 CACNA2D2 TFAP2B HFE NR1H4 CASR GAL HNF4A GHRHR TFR2 GCK TRPV4 IFNG POMC FGF23 GPR68 GHSR EDN3 PAX8 NR0B2 SNAP25 HNF1A AGT IL1RN LRRC8A CYP19A1 RBP4 PDX1 CACNA1A CELA2A REN ABCA12 AGTR1 BMP6 CACNA1D KCNB1 KALRN SSTR5 NEUROD1 SLC2A2 GDF9 CPLX1 KISS1 TRH FGG FGA FGB ADCY5 BRSK2 LEP NPPA RIMS2 ADIPOQ RFX6 PCLO KCNJ11 CACNA1E ITSN1 INS
	9.8082e-14	56	291	3.26646	Regulation of hormone secretion	http://amigo.geneontology.org/amigo/term/GO:0046883	CFTR ABCC8 NOS2 CACNA2D2 TFAP2B HFE NR1H4 CASR GAL HNF4A GHRHR TFR2 GCK IFNG POMC FGF23 GPR68 GHSR EDN3 PAX8 NR0B2 SNAP25 HNF1A AGT LRRC8A CYP19A1 RBP4 PDX1 CACNA1A CELA2A REN ABCA12 AGTR1 BMP6 CACNA1D KCNB1 KALRN SSTR5 NEUROD1 SLC2A2 GDF9 KISS1 TRH FGG FGA FGB ADCY5 BRSK2 LEP NPPA ADIPOQ RFX6 KCNJ11 CACNA1E ITSN1 INS
	1.06481e-13	36	131	4.66459	Camera-type eye morphogenesis	http://amigo.geneontology.org/amigo/term/GO:0048593	USH1C PROM1 PAX6 TFAP2B CDON PAX2 RPGRIP1 PDE6C VSX1 BMP7 RS1 RP1 PITX3 RPE65 OBSL1 BMP4 ATP8A2 GNAT2 WNT2B CRB1 TFAP2A SIX3 RBP4 NTRK2 CRB2 THRB AQP5 IHH PITX2 HCN1 TTC8 PTF1A COL8A2 CABP4 TH CRYGB
	1.21202e-13	49	232	3.58501	Development of primary sexual characteristics	http://amigo.geneontology.org/amigo/term/GO:0045137	MAMLD1 MSH4 SEMA3A AFP LRP2 ESR1 COL9A3 TGFB2 DMC1 FGF9 SALL1 LHB AMH FGF8 TEX11 BMP15 FSHB WNT2B NKX2-1 NR5A1 DMRT1 CYP19A1 LHCGR BMPR1B DHH BRCA2 GATA6 REN GNRH1 STAR GAS2 KIT KLHL10 WNT4 GDF9 NR0B1 ZFPM2 FSHR CBX2 LEP WT1 ROBO2 TLR5 ZP3 NTRK1 ANG INSL3 NCOA4 SRD5A2
	1.36369e-13	35	125	4.7527	Cardiac ventricle development	http://amigo.geneontology.org/amigo/term/GO:0003231	PKP2 FGFR2 MEF2C LRP2 GRHL2 TBX5 MYH7 TGFB2 SALL4 SALL1 HOXA13 HAND1 TNNT2 BMP4 PAX8 DLL4 TNNI3 MYBPC3 HEY2 MDM2 MYOCD GREB1L POU4F1 MYL3 FOXH1 XIRP2 TBX20 ZFPM2 NKX2-5 SCN5A ROBO2 PDE2A MYH6 RYR2 GJA5
	1.66697e-13	40	162	4.1911	Branching morphogenesis of an epithelial tube	http://amigo.geneontology.org/amigo/term/GO:0048754	CASR TIE1 FGFR2 FGF10 CELSR1 PAX2 ESR1 BMP7 SALL1 EYA1 FGF8 WNT6 WNT1 BMP4 PAX8 BMP2 KDR DLL4 LAMA5 WNT2B MYCN AGT NKX2-1 EGF GREB1L GPC3 RSPO2 EDNRA WNT4 IHH TBX20 SHH DCHS1 GDNF SEMA3E PKHD1 DAG1 CAV3 WT1 GDF2
	1.82256e-13	48	226	3.60508	Gonad development	http://amigo.geneontology.org/amigo/term/GO:0008406	MAMLD1 MSH4 SEMA3A AFP LRP2 ESR1 COL9A3 TGFB2 DMC1 FGF9 SALL1 LHB AMH FGF8 TEX11 BMP15 FSHB WNT2B NKX2-1 NR5A1 DMRT1 CYP19A1 LHCGR BMPR1B DHH BRCA2 GATA6 REN GNRH1 STAR GAS2 KIT KLHL10 WNT4 GDF9 NR0B1 ZFPM2 FSHR LEP WT1 ROBO2 TLR5 ZP3 NTRK1 ANG INSL3 NCOA4 SRD5A2
	1.83633e-13	142	1231	1.958	Response to nitrogen compound	http://amigo.geneontology.org/amigo/term/GO:1901698	CFTR ABCC8 NR1H4 GABRA1 ABCC2 OTC CASR CDH1 FOXP3 F7 ATXN3 GAL CAMK2A FCGR2B TYR ACTN2 CHRNA3 MEF2C CACNA1S GNAO1 DNMT3B SLC26A3 TREM2 HNF4A BMP7 PHEX ATP1A3 SLC5A5 ATP6V0A4 GHRHR PAX4 GCK KANK1 PITX3 RGS9 GNRHR FOLR1 SLC1A2 TRPV4 GABRG2 PDE4D PRLR OGG1 BCHE ATP6V1B1 RPE65 CASQ2 TEK GHSR HPCA FLT3 DNAI1 DBH PCK1 WNT1 PRKCG KCNC1 CSRP3 SLC34A1 DDC CHRM3 KL MEN1 MDM2 AGT CIB2 NR5A1 MMP13 LHCGR MSTN…
	1.92118e-13	29	87	5.65798	Water homeostasis	http://amigo.geneontology.org/amigo/term/GO:0030104	CFTR CYP26B1 TFAP2B HYAL2 AVP FA2H GHRHR TRPV4 SCNN1A ATP6V1B1 AVPR2 FLG2 FLG ABCA12 GRHL3 CLDN1 ADCY1 SCNN1G MYO5B AQP2 SCNN1B UMOD FSHR ADCY5 CYP11B2 ALOXE3 ALOX12B PNPLA1 KRT16
	2.01529e-13	44	194	3.84976	Positive regulation of ion transmembrane transport	http://amigo.geneontology.org/amigo/term/GO:0034767	CFTR ABCC8 KCNH2 GAL ACTN2 KCNN2 TREM2 FGF14 RGS9 KCNA1 IFNG KCNJ5 PLP1 KCNJ2 EDN3 KCNC1 SLC34A1 AGT GABBR2 TRPC6 CASQ1 ANK2 JPH2 ANK3 KCNJ16 KCNMA1 KCNJ6 KCNE2 CACNB2 CACNG2 NPPA KCNE3 KCNJ10 F2 KCNE1 TRDN KCNJ11 RELN NLGN3 RYR2 GJC2 NOS1AP DMD SHANK3
	2.62892e-13	119	962	2.09969	Negative regulation of developmental process	http://amigo.geneontology.org/amigo/term/GO:0051093	ABCC8 PAX6 USH2A FOXP3 PKP2 PRDM6 CDH3 NTN1 TIE1 FGFR3 FGF10 FCGR2B SEMA3A PAX2 RARB GRHL2 CETP PTHLH TBX5 DLL3 ANGPT2 TGFB2 SOX10 PDGFB BMP7 FERMT1 FGF9 AMH MAG HOXA2 KANK1 FGF8 PITX3 PHOX2B IL2 NKX3-2 SOX6 TRPV4 IFNG IL17F THBS4 HRG TNR FASLG FGF23 GPR68 ESRRB TEK NPPB WNT1 BMP4 PAX8 BMP2 OVOL2 FOXJ1 FGF13 SPINK5 MEN1 MYCN EPHA7 HEY2 AGT NKX2-1 NR5A1 TRPC6 SIX3 LBX1 RBP4 MSTN PRICKLE1 ASCL1 MYO…
	2.73412e-13	55	289	3.23033	Organic hydroxy compound transport	http://amigo.geneontology.org/amigo/term/GO:0015850	CFTR NR1H4 ABCC2 MSR1 SYT1 GAL FGF20 APOB CETP SLC5A1 SLC10A1 CHRNA4 SLC6A2 APOA5 APOC3 SLCO1B3 POMC APOA1 GHSR SLC10A2 NR0B2 SLCO1B1 HNF1A AGT CYP19A1 ABCG5 RBP4 EGF MTTP REN SYT2 ABCG8 ABCA12 AGTR1 STAR BMP6 KCNB1 APOA2 CHRNB2 SLC51A SHH SLC18A2 LIPC AQP2 ABCA3 GDNF PCSK9 P2RY12 CEL LEP PNLIP KCNA2 ADIPOQ SLC51B APOC2
	3.48554e-13	92	661	2.36248	Embryo development ending in birth or egg hatching	http://amigo.geneontology.org/amigo/term/GO:0009792	MEOX1 PAX6 C6 ALX4 CASP8 TIE1 FGFR2 CELSR1 PAX2 LRP2 GRHL2 APOB DLL3 TGFB2 SOX10 PDGFB SALL4 BMP7 EYA1 HOXA2 FGF8 NKX3-2 FOLR1 MYF5 HAND1 PCDH12 HYAL1 SLC5A7 HOXB1 WNT1 BMP4 PAX1 BMP2 OVOL2 EMG1 HOXD10 ALDH1A2 MYO18B GSC MYCN HNF1A HEY2 LMX1B TFAP2A RBP4 SHROOM3 PRICKLE1 COL2A1 BRCA2 LPAR6 ARMC5 GATA6 GPR161 TBX19 PNLDC1 CRB2 EDNRA ADAMTS3 ALX3 NODAL SLC34A2 GRHL3 PTH1R VANGL2 IHH SHH SOX17 DACT1…
	3.87151e-13	27	77	5.9519	Neural retina development	http://amigo.geneontology.org/amigo/term/GO:0003407	USH1C PROM1 TFAP2B RPGRIP1 TGFB2 PDE6C VSX1 RS1 RP1 RPE65 OBSL1 DLL4 ATP8A2 GNAT2 CRB1 TFAP2A SIX3 NTRK2 CRB2 THRB NEUROD1 IHH HCN1 TTC8 PTF1A CABP4 SLC17A8
	3.9229e-13	21	45	7.92117	Photoreceptor cell maintenance	http://amigo.geneontology.org/amigo/term/GO:0045494	USH1C PROM1 USH2A CNGB1 RP1 CDH23 MAK TULP1 ESRRB CRB1 CIB2 RDH12 CRB2 CDHR1 PCDH15 CLRN1 RHO TUB USH1G RP1L1 ABCA4
	4.10679e-13	23	55	7.09819	Hair cell differentiation	http://amigo.geneontology.org/amigo/term/GO:0035315	USH1C USH2A POU4F3 TRIOBP ESRP1 PLS1 SPINK5 MYCN HEY2 MYO7A PTPRQ PCDH15 CLRN1 PITX2 TMC1 TMEM132E SLITRK6 PDZD7 LHFPL5 GRXCR2 GRXCR1 STRC CLRN2
	4.59646e-13	25	66	6.42952	Chloride transmembrane transport	http://amigo.geneontology.org/amigo/term/GO:1902476	CFTR GABRA3 GABRA1 CASR SLC12A3 SLC12A1 SLC26A4 SLC26A3 SLC26A8 GABRG2 SLC12A5 ANO3 LRRC8A SLC26A1 GABRB2 GLRA1 GABRA2 SLC6A1 GABRB1 GABRB3 BEST1 SLC26A5 ANO5 GABRA5 CLCN1
	5.43541e-13	37	145	4.33128	Appendage morphogenesis	http://amigo.geneontology.org/amigo/term/GO:0035107	CYP26B1 DLX6 TFAP2B ALX4 FGFR2 PITX1 FGF10 RARB GRHL2 TBX5 TGFB2 SALL4 BMP7 SALL1 DLX5 HOXA13 FGF8 MYH3 TBX4 BMP4 HOXD10 HOXD13 ALDH1A2 MYCN HNF1A TFAP2A BMPR1B COL2A1 AFF3 GPC3 RSPO2 FREM2 WNT7A ALX3 IHH SHH FMN1
	5.43541e-13	37	145	4.33128	Limb morphogenesis	http://amigo.geneontology.org/amigo/term/GO:0035108	CYP26B1 DLX6 TFAP2B ALX4 FGFR2 PITX1 FGF10 RARB GRHL2 TBX5 TGFB2 SALL4 BMP7 SALL1 DLX5 HOXA13 FGF8 MYH3 TBX4 BMP4 HOXD10 HOXD13 ALDH1A2 MYCN HNF1A TFAP2A BMPR1B COL2A1 AFF3 GPC3 RSPO2 FREM2 WNT7A ALX3 IHH SHH FMN1
	5.46176e-13	27	78	5.87559	Multicellular organismal water homeostasis	http://amigo.geneontology.org/amigo/term/GO:0050891	CFTR CYP26B1 TFAP2B HYAL2 AVP FA2H TRPV4 SCNN1A ATP6V1B1 AVPR2 FLG2 FLG ABCA12 GRHL3 CLDN1 ADCY1 SCNN1G MYO5B AQP2 SCNN1B UMOD ADCY5 CYP11B2 ALOXE3 ALOX12B PNPLA1 KRT16
	5.57044e-13	24	61	6.67827	Phototransduction	http://amigo.geneontology.org/amigo/term/GO:0007602	GUCA1A CNGB1 PDE6C OPN1LW RS1 RP1 GUCA1B GNAT1 OPN1SW AIPL1 GUCY2D PDE6A PDE6B GNAT2 TRPC3 RGR RHO CABP4 GPR88 PDE6G CNGA1 ABCA4 OPN1MW NR2E3
	5.57044e-13	20	41	8.27997	Regulation of heart rate by cardiac conduction	http://amigo.geneontology.org/amigo/term/GO:0086091	CACNA1G KCNH2 PKP2 KCNJ5 KCNJ2 DSC2 BIN1 HCN4 ANK2 SCN2B CACNA1D KCNE2 CACNB2 SCN3B KCND3 KCNE3 SCN4B KCNE1 CTNNA3 SCN5A
	5.7701e-13	36	138	4.42798	Adult behavior	http://amigo.geneontology.org/amigo/term/GO:0030534	ATP1A2 SEZ6 CHRNA3 CHRNA4 ASIP SLC1A2 GABRG2 FGF12 ATP6V1B1 GHSR DBH HOXD10 ZFHX2 SCN1A GLRA1 NLGN4X PCDH15 NR4A2 LGI4 KALRN SPTBN4 CHRNB2 SHANK2 TSHR GDNF ALK DAB1 SPTBN2 LEP KCNJ10 NRXN1 CNTN2 SLITRK6 OTOG NLGN3 NTF4
	6.58478e-13	21	46	7.74897	Pituitary gland development	http://amigo.geneontology.org/amigo/term/GO:0021983	PAX6 CDH1 POU1F1 PITX1 FGF10 SALL1 GHRHR LHX3 FGF8 GLI1 BMP4 BMP2 ALDH1A2 NKX2-1 SIX3 DUOX2 TBX19 WNT4 PITX2 NR0B1 GATA2
	7.64881e-13	59	333	3.00739	Calcium ion transmembrane transport	http://amigo.geneontology.org/amigo/term/GO:0070588	CACNA1G CACNA2D2 ATP1A2 ATP2B3 CACNA1S TRPM3 CACNA1F NALCN FGF14 TRPA1 JPH1 RGS9 TRPV4 PDE4D FASLG CASQ2 TRPM6 HPCA PLP1 BIN1 TRPC6 TRPC3 SLC24A4 CACNA1A CASQ1 TRPM8 ANK2 CACNA1B JPH2 JPH3 ATP2B2 CACNA1D PKD1L1 KCNE2 TMC1 CACNB2 CATSPER2 CACNG2 TRPV3 P2RY12 NPPA CATSPER1 KCNE3 GRIN1 F2 CACNB4 CAV3 GRIN2A TRDN SLC24A5 RYR1 CACNA1H CACNA1E PLN RYR2 GJC2 NOS1AP DMD GRIN2B
	7.70171e-13	87	616	2.39729	Cellular metal ion homeostasis	http://amigo.geneontology.org/amigo/term/GO:0006875	HFE ATP1A2 CASR CP ATP2B3 CNGB1 SLC46A1 TF ESR1 AVP TRPA1 JPH1 ATP1A3 ATP4A HAMP TFR2 CDH23 IL2 TRPV4 IFNG C7 PDE4D KNG1 CLDN16 ABCB6 FASLG CASQ2 ATP7B KCNJ2 EDN3 GCM2 CSRP3 TNNI3 EPO GNAT2 AGT CIB2 TRPC6 TRPC3 PLCZ1 SLC39A5 LPAR6 SLC24A4 CACNA1A CASQ1 TRPM8 AGTR1 ANK2 JPH2 EDNRA PTH GRM1 BMP6 JPH3 KCNMA1 ATP2B2 SLC30A2 TMPRSS3 PTH1R HCRT GRIK2 CACNB2 TRPV3 UMOD KISS1 PKHD1 KCNK3 ADCY5 GRIN1 GATA…
	8.56616e-13	55	297	3.14332	Mesenchyme development	http://amigo.geneontology.org/amigo/term/GO:0060485	MEOX1 FGFR2 FGF10 SEMA3A PAX2 MEF2C TBX5 DLL3 TGFB2 SOX10 BMP7 AMH FGF8 PHOX2B FOLR1 HAND1 EDN3 AMELX BMP4 PAX1 BMP2 OVOL2 ALDH1A2 GATA5 LAMA5 GSC HNF1A HEY2 MDM2 NKX2-1 ZNF750 IL17RD CRB2 EDNRA NODAL ACTC1 FOXH1 WNT4 PITX2 TBX20 SHH RET DCHS1 SEMA6B GDNF ZFPM2 SEMA3E DAG1 ERBB4 ALX1 TBX1 AMER1 WT1 ROBO2 CYP26C1
	9.00516e-13	41	178	3.90973	Positive regulation of cation transmembrane transport	http://amigo.geneontology.org/amigo/term/GO:1904064	ABCC8 KCNH2 GAL ACTN2 KCNN2 TREM2 FGF14 RGS9 KCNA1 IFNG KCNJ5 PLP1 KCNJ2 EDN3 KCNC1 AGT GABBR2 CASQ1 ANK2 JPH2 ANK3 KCNJ16 KCNMA1 KCNJ6 KCNE2 CACNB2 CACNG2 NPPA KCNE3 KCNJ10 F2 KCNE1 TRDN KCNJ11 RELN NLGN3 RYR2 GJC2 NOS1AP DMD SHANK3
	9.03871e-13	192	1895	1.71979	Positive regulation of RNA metabolic process	http://amigo.geneontology.org/amigo/term/GO:0051254	MEOX1 PAX6 TFAP2B NR1H4 CDH1 ZIC2 FOXP3 ALX4 KCNH2 CREB3L3 DLX3 CDON POU1F1 FGFR2 HYAL2 PITX1 GAL FGF10 PAX2 ACTL6B RARB ACTN2 MEF2C GRHL2 MECOM TBX5 POU4F3 ITGA6 TF ESR1 TGFB2 SOX10 PDGFB HNF4A SALL4 BMP7 ZNF423 SALL1 EYA1 CRX HAMP DLX5 HOXA2 HOXA13 TFR2 LHX3 PITX3 EBF3 FOXN1 PHOX2B IL2 MYF5 GLI1 MAK IL17F HAND1 POMC WNT6 IRF6 FGF23 ESRRB EPCAM HOXB1 SMAD9 LHX4 NEUROG3 HOXC13 PCK1 NDP GCM2 MYRF …
	1.04185e-12	89	641	2.35676	Chordate embryonic development	http://amigo.geneontology.org/amigo/term/GO:0043009	MEOX1 PAX6 C6 ALX4 CASP8 TIE1 FGFR2 CELSR1 PAX2 LRP2 GRHL2 APOB DLL3 TGFB2 SOX10 PDGFB SALL4 BMP7 EYA1 HOXA2 FGF8 NKX3-2 FOLR1 MYF5 HAND1 PCDH12 HYAL1 SLC5A7 HOXB1 WNT1 BMP4 PAX1 BMP2 OVOL2 EMG1 HOXD10 ALDH1A2 MYO18B GSC MYCN HNF1A HEY2 LMX1B TFAP2A RBP4 SHROOM3 PRICKLE1 COL2A1 BRCA2 LPAR6 ARMC5 GATA6 GPR161 TBX19 PNLDC1 CRB2 EDNRA ADAMTS3 ALX3 NODAL SLC34A2 GRHL3 PTH1R VANGL2 IHH SHH SOX17 DACT1…
	1.54073e-12	23	58	6.73104	Sodium ion homeostasis	http://amigo.geneontology.org/amigo/term/GO:0055078	TFAP2B ATP1A2 SLC12A3 SLC12A1 COMT UPK3A AVP ATP1A3 ATP4A SCNN1A C7 ATP6V1B1 NPPB AVPR2 AGT SCN7A AGTR1 CORIN TMPRSS3 SCNN1G SCNN1B UMOD CYP11B2
	1.82795e-12	36	143	4.27316	Cardiocyte differentiation	http://amigo.geneontology.org/amigo/term/GO:0035051	RARB ACTN2 NEBL MEF2C TBX5 TGFB2 BMP7 HAMP FOLR1 SOX6 FHL2 OBSL1 BMP4 BMP2 CSRP3 FHOD3 HEY2 AGT ALPK3 PRICKLE1 MYLK3 MYOCD GATA6 TENM4 TTN ACTC1 PITX2 SOX17 TCAP NPPA NKX2-6 CAV3 NKX2-5 NEB WT1 SOX18
	2.10987e-12	94	704	2.26641	Cellular cation homeostasis	http://amigo.geneontology.org/amigo/term/GO:0030003	CFTR TFAP2B HFE ATP1A2 CASR CP ATP2B3 CNGB1 SLC46A1 SLC4A4 SLC26A3 TF ESR1 AVP TRPA1 JPH1 ATP1A3 ATP4A HAMP ATP6V0A4 TFR2 CDH23 IL2 TRPV4 IFNG C7 PDE4D KNG1 CLDN16 ABCB6 ATP6V1B1 FASLG CASQ2 ATP7B KCNJ2 EDN3 GCM2 CSRP3 TNNI3 EPO GNAT2 AGT CIB2 TTPA TRPC6 TRPC3 PLCZ1 SLC39A5 LPAR6 SLC24A4 CACNA1A CASQ1 TRPM8 AGTR1 ANK2 JPH2 EDNRA PTH GRM1 BMP6 JPH3 KCNMA1 ATP2B2 SLC30A2 TMPRSS3 PTH1R HCRT GRIK2 CA…
	2.46376e-12	95	717	2.24899	Blood vessel development	http://amigo.geneontology.org/amigo/term/GO:0001568	ABCC8 PAX6 TFAP2B FLT4 CASP8 DLX3 CALCRL TIE1 FGFR2 FGF10 MEF2C LRP2 APOB TBX5 ANGPT2 TGFB2 PDGFB BMP7 EYA1 COMP HOXA13 FGF8 FOXN1 FOLR1 IL17F SMOC2 HAND1 THBS4 IL12B HRG HYAL1 ACVR2B FASLG TEK NPPB TBX4 GHSR PTGIS BMP4 OVOL2 KDR DLL4 ALDH1A2 TNNI3 ANGPTL3 MYO18B SPINK5 HEY2 MDM2 AGT STAB2 CFC1 EGF PRICKLE1 MYOCD GATA6 AGTR1 GPC3 NTRK2 EDNRA ROBO4 MMP21 WNT7A NODAL XDH HOXB13 FOXH1 TAL1 WNT4 IHH …
	2.65588e-12	196	1970	1.68878	Positive regulation of macromolecule biosynthetic process	http://amigo.geneontology.org/amigo/term/GO:0010557	MEOX1 PAX6 TFAP2B NR1H4 CDH1 ZIC2 FOXP3 ALX4 KCNH2 CREB3L3 DLX3 CDON POU1F1 FGFR2 HYAL2 PITX1 GAL FGF10 PAX2 ACTL6B RARB PAK3 ACTN2 MEF2C GRHL2 MECOM TBX5 POU4F3 ITGA6 TF ESR1 TGFB2 SOX10 PDGFB HNF4A SALL4 BMP7 ZNF423 SALL1 EYA1 CRX HAMP DLX5 HOXA2 HOXA13 TFR2 GCK LHX3 PITX3 EBF3 FOXN1 PHOX2B IL2 MYF5 GLI1 IFNG MAK IL17F SMOC2 HAND1 POMC WNT6 IRF6 FGF23 ESRRB EPCAM HOXB1 SMAD9 LHX4 NEUROG3 HOXC13…
	2.84819e-12	36	145	4.21422	Digestive system development	http://amigo.geneontology.org/amigo/term/GO:0055123	OTC ALX4 FGFR2 FGF10 RARB TGFB2 SOX10 SALL1 NKX3-2 GLI1 BMP4 OVOL2 HOXD13 ALDH1A2 GATA5 ASCL1 PDX1 MYOCD GATA6 CCDC40 DNAAF1 NODAL ZIC3 KIT IHH SHH SOX17 DACT1 RET DCHS1 CCDC103 IGF2 PTF1A DAB1 NKX2-6 CCDC39
	2.92115e-12	72	472	2.58924	Skin development	http://amigo.geneontology.org/amigo/term/GO:0043588	CYP26B1 PAX6 TFAP2B ALX4 PKP2 CDH3 FGFR2 GAL FGF10 CELSR1 PKP1 GRHL2 ITGA6 TGFB2 FERMT1 FA2H TGM5 CASP14 COMP FOXN1 EXPH5 CYP27B1 ITGB6 ABCB6 PTCH2 IRF6 TGM3 OVOL2 BCL11B LAMA5 ITGB4 ATP8A2 SPINK5 DSC2 DSG3 DSG1 DSC3 KRT85 EDAR KRT71 GATA6 CELA2A FLG2 FLG ABCA12 CERS3 GRHL3 EDA TCHH CLDN1 SHH WNT10B KRT86 KRT75 KRT6C KRT4 KRT74 KRT83 KRT9 KRT2 DSG4 ALOXE3 ALOX12B PNPLA1 KRT6B KRT3 KRT16 GJB3 RYR1…
	2.95331e-12	21	49	7.27455	Eye photoreceptor cell differentiation	http://amigo.geneontology.org/amigo/term/GO:0001754	USH1C PROM1 PAX6 RPGRIP1 PDE6C RP1 TULP1 GNAT1 GNAT2 CRB1 MYO7A NTRK2 CRB2 THRB IHH HCN1 TTC8 CABP4 TH MFRP NR2E3
	2.95331e-12	21	49	7.27455	Inner ear receptor cell development	http://amigo.geneontology.org/amigo/term/GO:0060119	USH1C TRIOBP CDH23 PLS1 MYO7A PTPRQ GABRB2 PCDH15 CLRN1 TMC1 TSHR TTC8 USH1G SLITRK6 GABRA5 PDZD7 LHFPL5 GRXCR2 GRXCR1 STRC CLRN2
	3.00965e-12	25	71	5.97674	Animal organ formation	http://amigo.geneontology.org/amigo/term/GO:0048645	FGFR2 FGF10 PAX2 MEF2C LRP2 TBX5 BMP7 EYA1 FGF8 NKX3-2 FOLR1 BMP4 PAX8 BMP2 GATA5 WNT2B TBR1 GATA6 FOXH1 SHH SOX17 GDNF WT1 ROBO2 NTF4
	3.2897e-12	71	463	2.60292	Cell junction assembly	http://amigo.geneontology.org/amigo/term/GO:0034329	GABRA1 MUSK MYOC CDH1 LAMA3 PKP2 LAMC2 NTN1 COL17A1 LIMS2 ACTN2 MEF2C PKP1 GRHL2 TBX5 ITGA6 LIM2 TRPV4 CUX2 GABRG2 HRG CLDN16 TEK GJB6 GHSR OBSL1 POF1B FLRT3 KDR FGF13 ITGB4 DSG1 CLDN10 EPHA7 AGT ANK2 GABRB2 NLGN4X NTRK2 KIRREL3 PTPRO GABRA2 POU4F1 GRID2 WNT7A CLDN14 CHRNB2 SHANK2 WNT4 CLDN1 CLDN19 CLDN2 GJB2 GABRB3 DCHS1 IL1RAPL1 GJB1 CTNND2 CEL SPTBN2 ERBB4 NRXN1 SLITRK6 ROBO2 PCLO NLGN3 NTRK1 …
	3.50997e-12	23	60	6.50668	Cell communication involved in cardiac conduction	http://amigo.geneontology.org/amigo/term/GO:0086065	CACNA1G ATP1A2 PKP2 KCNN2 TBX5 ATP1A3 PDE4D TNNI3K CASQ2 KCNJ5 DSC2 HCN4 ANK2 CACNA1D CACNB2 SCN3B SCN4B CTNNA3 SCN5A SCN10A TRDN RYR2 GJA5
	4.05894e-12	24	66	6.17234	Retina morphogenesis in camera-type eye	http://amigo.geneontology.org/amigo/term/GO:0060042	USH1C PROM1 TFAP2B CDON RPGRIP1 PDE6C VSX1 RS1 RP1 RPE65 OBSL1 ATP8A2 GNAT2 CRB1 TFAP2A RBP4 NTRK2 CRB2 THRB IHH HCN1 TTC8 PTF1A CABP4
	4.66916e-12	32	118	4.6031	Chloride transport	http://amigo.geneontology.org/amigo/term/GO:0006821	CFTR GABRA3 GABRA1 CASR SLC12A3 CLCN4 SLC12A1 SLC26A4 SLC26A3 SLC26A8 CLIC5 GABRG2 SLC12A5 ANO3 LRRC8A PRKG2 SLC26A1 GABRB2 GLRA1 GABRA2 SLC6A1 BSND GABRB1 GABRB3 BEST1 SLC26A5 CLCN5 ANO5 CLCNKB GABRA5 CLCNKA CLCN1
	4.8131e-12	97	748	2.20117	Vasculature development	http://amigo.geneontology.org/amigo/term/GO:0001944	ABCC8 PAX6 TFAP2B FLT4 CASP8 DLX3 CALCRL TIE1 FGFR2 FGF10 MEF2C LRP2 APOB TBX5 ANGPT2 TGFB2 PDGFB BMP7 FGF9 EYA1 COMP HOXA13 FGF8 FOXN1 FOLR1 IL17F SMOC2 HAND1 THBS4 IL12B HRG HYAL1 ACVR2B FASLG TEK NPPB TBX4 GHSR PTGIS BMP4 OVOL2 KDR DLL4 ALDH1A2 TNNI3 ANGPTL3 MYO18B SPINK5 HEY2 MDM2 AGT STAB2 CFC1 EGF PRICKLE1 MYOCD GATA6 AGTR1 GPC3 NTRK2 EDNRA ROBO4 MMP21 WNT7A NODAL KIT XDH HOXB13 FOXH1 TAL1 …
	5.01632e-12	39	171	3.87125	Central nervous system neuron differentiation	http://amigo.geneontology.org/amigo/term/GO:0021953	ARX PAX6 FGFR2 SEMA3A DCX LHX3 FGF8 PHOX2B CHD5 LHX4 WNT1 BCL11B HOXD10 DLL4 NKX2-1 TBR1 LBX1 ASCL1 NTRK2 POU4F1 GRID2 NR4A2 WNT7A SPTBN4 CHRNB2 TAL1 LMX1A GABRB1 TBX20 SHH PHOX2A NDNF LEP GATA2 NRXN1 GSX2 CNTN2 DCC SHANK3
	5.63073e-12	51	274	3.15938	Peptide hormone secretion	http://amigo.geneontology.org/amigo/term/GO:0030072	CFTR ABCC8 NOS2 CACNA2D2 TFAP2B HFE NR1H4 CASR GAL HNF4A GHRHR TFR2 GCK TRPV4 IFNG GPR68 GHSR EDN3 PAX8 NR0B2 SNAP25 HNF1A IL1RN LRRC8A RBP4 PDX1 CACNA1A CELA2A ABCA12 CACNA1D KCNB1 KALRN SSTR5 NEUROD1 SLC2A2 CPLX1 KISS1 TRH FGG FGA FGB ADCY5 BRSK2 LEP RIMS2 RFX6 PCLO KCNJ11 CACNA1E ITSN1 INS
	6.01424e-12	18	36	8.48697	Eye photoreceptor cell development	http://amigo.geneontology.org/amigo/term/GO:0042462	USH1C PAX6 RPGRIP1 PDE6C RP1 TULP1 GNAT1 GNAT2 CRB1 MYO7A NTRK2 CRB2 THRB HCN1 CABP4 TH MFRP NR2E3
	7.22393e-12	29	99	4.97216	Mesonephros development	http://amigo.geneontology.org/amigo/term/GO:0001823	FGFR2 FGF10 PAX2 RARB BMP7 SALL1 EYA1 FGF8 WNT6 EPCAM WNT1 BMP4 PAX8 BMP2 FOXJ1 LAMA5 WNT2B AGT GREB1L REN GPC3 WNT4 SHH RET DCHS1 GDNF WT1 ROBO2 FMN1
	7.42336e-12	19	41	7.86597	Muscle filament sliding	http://amigo.geneontology.org/amigo/term/GO:0030049	ACTN2 MYH7 MYLK2 TNNT1 MYH3 TNNT2 MYH2 TNNI3 MYH8 MYBPC3 TTN ACTC1 MYL3 MYL1 TCAP NEB MYBPC1 MYH6 DMD
	7.42336e-12	19	41	7.86597	Actin-myosin filament sliding	http://amigo.geneontology.org/amigo/term/GO:0033275	ACTN2 MYH7 MYLK2 TNNT1 MYH3 TNNT2 MYH2 TNNI3 MYH8 MYBPC3 TTN ACTC1 MYL3 MYL1 TCAP NEB MYBPC1 MYH6 DMD
	7.70618e-12	70	461	2.57739	Regulation of nervous system development	http://amigo.geneontology.org/amigo/term/GO:0051960	ABCC8 PAX6 CDKL5 TG CAMK2B NTN1 SEMA3A RARB PAK3 DCT LRP2 DLL3 SOX10 BMP7 MAG PITX3 ASPA CUX2 IFNG TNR OBSL1 MYRF BMP2 FLRT3 FEZF1 DLL4 FGF13 GFAP MYCN EPHA7 HEY2 BIN1 TRPC6 ASCL1 STAR NTRK2 VAX1 NKX6-2 TENM4 POU4F1 GRID2 LGI4 WNT7A ZFYVE27 KIT SYNJ1 KALRN SHH SEMA6B IL1RAPL1 LINGO1 SEMA3E DAG1 DAB1 LIG4 HES7 NRXN1 F2 GSX2 PLAG1 SLITRK6 ROBO2 DCC RELN NLGN3 NTRK1 GJC2 L1CAM SHANK3 NEFL
	7.88689e-12	69	451	2.5969	Extracellular structure organization	http://amigo.geneontology.org/amigo/term/GO:0043062	TLL1 CDH1 LAMC3 LAMA3 LAMC2 COL17A1 TIE1 ITGA8 COL4A4 ITGA6 COL9A3 TGFB2 PDGFB FERMT1 COMP VWF MYF5 COL9A1 SMOC2 ITGB6 TNR TTR TEX14 PLG COL10A1 BMP2 KDR LAMA5 GFAP ITGB4 SPINK5 AGT MMP20 MMP13 COL2A1 PTPRQ ADAMTS17 ADAMTS18 SCUBE3 GAS2 DSPP DMP1 MMP21 ADAMTS3 ACAN NPHS1 IHH ADAMTS9 KLKB1 WDR72 KLK4 COL4A3 FSHR FGG FGA FGB COL8A2 HPSE2 NDNF DAG1 WT1 TMPRSS6 COL14A1 COL25A1 COL13A1 COL4A6 ADAMTSL2…
	8.28408e-12	34	135	4.27492	Digestive tract development	http://amigo.geneontology.org/amigo/term/GO:0048565	OTC ALX4 FGFR2 FGF10 RARB TGFB2 SOX10 SALL1 NKX3-2 GLI1 BMP4 OVOL2 HOXD13 ALDH1A2 GATA5 ASCL1 PDX1 MYOCD GATA6 CCDC40 DNAAF1 NODAL ZIC3 KIT IHH SHH SOX17 DACT1 RET DCHS1 CCDC103 DAB1 NKX2-6 CCDC39
	8.66996e-12	40	182	3.73054	Inorganic anion transport	http://amigo.geneontology.org/amigo/term/GO:0015698	CFTR GABRA3 GABRA1 CASR TG SLC12A3 CLCN4 SLC12A1 SLC4A4 SLC26A4 SLC26A3 SLC5A5 SFRP4 SLC26A8 CLIC5 GABRG2 FGF23 SLC12A5 SLC34A1 ANO3 LRRC8A PRKG2 SLC26A1 GABRB2 GLRA1 GABRA2 SLC6A1 SLC34A2 BSND GABRB1 GABRB3 BEST1 SLC26A5 CLCN5 ANO5 CLCNKB GABRA5 CLCNKA CLCN1 SLC34A3
	9.29442e-12	111	919	2.05017	Supramolecular fiber organization	http://amigo.geneontology.org/amigo/term/GO:0097435	USH1C RHOBTB2 MYOC TLL1 LAMA3 PKP2 LAMC2 COL17A1 CTNNA2 SPTB PAK3 ACTN2 NEBL COL4A4 PKP1 ITGA6 TF MYO15A COL9A3 TGFB2 TRIOBP NEFH TNNT1 COMP KANK1 MYH3 ODAM CRYAB TRPV4 PHACTR1 COL9A1 APC2 APOA1 TNNT2 TTR PLS1 GHSR LDB3 COL10A1 OBSL1 POF1B BFSP1 CSRP3 FGF13 GFAP ITGB4 FHOD3 AVIL MDM2 BIN1 MYO7A RDX MYPN SHROOM3 COL2A1 PTPRQ KRT71 MYLK3 CASQ1 CDKN2A GAS2 PCDH15 OBSCN TTN ADAMTS3 ACAN SHROOM4 ACTC1…
	9.55137e-12	165	1590	1.76145	Cell migration	http://amigo.geneontology.org/amigo/term/GO:0016477	ARX ABCC8 PAX6 CDKL5 SLC7A9 MYOC FLT4 CDH1 USH2A LAMC3 LAMA3 F7 LAMC2 CAMK2B NTN1 CTNNA2 TIE1 HYAL2 FGF10 CAMK2A SEMA3A CELSR1 PAK3 DCX FGF20 MEF2C APOB FAT2 TBX5 ITGA6 ANGPT2 TGFB2 TREM2 SOX10 PDGFB BMP7 FERMT1 FGF9 MAG KANK1 FGF8 FOXN1 PHOX2B FOLR1 GLI1 TRPV4 IFNG PHACTR1 SMOC2 THBS4 IL12B HRG HYAL1 FOXP1 ITGB6 APC2 TNR APOA1 FGF23 EPCAM TEK DBH PLP1 EDN3 BMP4 BMP2 FLRT3 OVOL2 SLURP1 BCL11B KDR…
	9.80148e-12	31	114	4.61572	Nephron epithelium development	http://amigo.geneontology.org/amigo/term/GO:0072009	PROM1 TFAP2B PAX2 MEF2C SALL1 EYA1 FGF8 WNT6 NPHS2 WNT1 BMP4 PAX8 BMP2 PODXL FOXJ1 LAMA5 WNT2B AGT GREB1L GPC3 PTPRO NPHS1 WNT4 SHH DCHS1 GDNF UMOD ADIPOQ WT1 MAGI2 FMN1
	1.05548e-11	39	175	3.78276	Skeletal muscle organ development	http://amigo.geneontology.org/amigo/term/GO:0060538	CYP26B1 CDON PITX1 RBFOX1 MEF2C MYLK2 MYOM1 MYH14 PHOX2B MYF5 HOXD10 MYOD1 CSRP3 CHRND MSTN CHRNA1 MYOCD CASQ1 MEGF10 VAX1 DISP1 KLHL40 MYL3 NPHS1 LMOD3 SHH IGF2 WNT10B MYOZ2 DAG1 ZBTB18 MYLPF TBX1 SRPK3 WT1 P2RX2 RYR1 DMD KLHL41
	1.06431e-11	69	454	2.57974	External encapsulating structure organization	http://amigo.geneontology.org/amigo/term/GO:0045229	TLL1 CDH1 LAMC3 LAMA3 LAMC2 COL17A1 TIE1 ITGA8 COL4A4 ITGA6 COL9A3 TGFB2 PDGFB FERMT1 COMP VWF MYF5 COL9A1 SMOC2 ITGB6 TNR TTR PLG COL10A1 TGM3 BMP2 KDR LAMA5 GFAP ITGB4 SPINK5 AGT MMP20 MMP13 COL2A1 PTPRQ ADAMTS17 ADAMTS18 SCUBE3 GAS2 DSPP DMP1 MMP21 ADAMTS3 ACAN NPHS1 IHH ADAMTS9 KLKB1 WDR72 KLK4 COL4A3 FSHR FGG FGA FGB COL8A2 HPSE2 NDNF DAG1 WT1 TMPRSS6 COL14A1 COL25A1 COL13A1 COL4A6 ADAMTSL2 …
	1.09738e-11	26	81	5.44842	Retina homeostasis	http://amigo.geneontology.org/amigo/term/GO:0001895	USH1C PROM1 USH2A CDH3 CNGB1 TF RP1 CDH23 MAK TULP1 RPE65 ESRRB AIPL1 CRB1 CIB2 RDH12 CRB2 CDHR1 PCDH15 ALB CLRN1 RHO TUB USH1G RP1L1 ABCA4
	1.12156e-11	28	94	5.05607	Regulation of striated muscle contraction	http://amigo.geneontology.org/amigo/term/GO:0006942	SCN4A ATP1A2 PKP2 MYH7 TRPV4 PDE4D TNNI3K CASQ2 KCNJ2 FGF13 TNNI3 MYBPC3 DSC2 BIN1 HCN4 CASQ1 ANK2 MYL3 NPPA CAV3 NKX2-5 CTNNA3 SCN5A SCN10A PLN RYR2 DMD GJA5
	1.27697e-11	51	280	3.09168	Peptide secretion	http://amigo.geneontology.org/amigo/term/GO:0002790	CFTR ABCC8 NOS2 CACNA2D2 TFAP2B HFE NR1H4 CASR GAL HNF4A GHRHR TFR2 GCK TRPV4 IFNG GPR68 GHSR EDN3 PAX8 NR0B2 SNAP25 HNF1A IL1RN LRRC8A RBP4 PDX1 CACNA1A CELA2A ABCA12 CACNA1D KCNB1 KALRN SSTR5 NEUROD1 SLC2A2 CPLX1 KISS1 TRH FGG FGA FGB ADCY5 BRSK2 LEP RIMS2 RFX6 PCLO KCNJ11 CACNA1E ITSN1 INS
	1.50254e-11	26	82	5.38198	Axoneme assembly	http://amigo.geneontology.org/amigo/term/GO:0035082	ZMYND10 DNAH5 DCX RP1 RSPH4A DNAH1 ARMC2 DNAI1 DNAH8 FOXJ1 CCDC65 CCDC40 SPEF2 DNAAF1 SPAG17 DRC1 RSPH1 CCDC103 DNAAF3 DNAI2 RSPH9 RP1L1 DNAJB13 DNAH17 FSIP2 CCDC39
	1.83476e-11	44	220	3.39479	Respiratory system development	http://amigo.geneontology.org/amigo/term/GO:0060541	FLT4 FGFR2 FGF10 CELSR1 GRHL2 TBX5 PHEX FGF9 DLX5 LHX3 FGF8 PHOX2B GLI1 ITGB6 TBX4 BMP4 ALDH1A2 FOXJ1 LAMA5 WNT2B MYCN NKX2-1 RBP4 ASCL1 MYOCD GATA6 CCDC40 ABCA12 GPC3 RSPO2 THRB SPEF2 DNAAF1 DISP1 NODAL ZIC3 EDA SHH ABCA3 ZFPM2 DAG1 WT1 ADAMTSL2 CCDC39
	1.86523e-11	38	170	3.79417	Import across plasma membrane	http://amigo.geneontology.org/amigo/term/GO:0098739	HFE ATP1A2 KCNH2 SLC12A3 SLC12A1 SLC46A1 LRP2 SLC5A1 ATP1A3 ATP4A FOLR1 SLC1A2 TRPV4 IFNG KCNJ13 KCNJ5 KCNJ2 SLC12A5 GFAP SLC34A1 AGT LRRC8A HCN4 SLC39A5 SLC5A2 CNGA3 KCNJ1 GRM1 KCNJ16 SLC6A1 KCNJ6 KCNE2 SLC6A20 SLC6A5 TRPV3 KCNK9 KCNJ10 KCNJ11
	1.97946e-11	64	409	2.65607	Epithelial cell proliferation	http://amigo.geneontology.org/amigo/term/GO:0050673	DLX6 PAX6 FLT4 CDH3 TIE1 FGFR2 FGF10 LIMS2 PAX2 MEF2C ESR1 TGFB2 PDGFB FERMT1 FGF9 EYA1 DLX5 ODAM GLI1 THBS4 IL12B HYAL1 IRF6 APOA1 TEK GHSR BMP4 BMP2 OVOL2 SLURP1 BCL11B KDR DLL4 ALDH1A2 FSHB MEN1 EGF BRCA2 AGTR1 GPC3 BMP6 WNT7A NODAL KIT XDH CLDN1 IHH SHH STOX1 IGF2 COL4A3 WNT10B KRT4 FSHR PKHD1 COL8A2 KRT2 LEP FUT2 GATA2 SCN5A TBX1 ANG GDF2
	2.02591e-11	68	450	2.56495	Extracellular matrix organization	http://amigo.geneontology.org/amigo/term/GO:0030198	TLL1 CDH1 LAMC3 LAMA3 LAMC2 COL17A1 TIE1 ITGA8 COL4A4 ITGA6 COL9A3 TGFB2 PDGFB FERMT1 COMP VWF MYF5 COL9A1 SMOC2 ITGB6 TNR TTR PLG COL10A1 BMP2 KDR LAMA5 GFAP ITGB4 SPINK5 AGT MMP20 MMP13 COL2A1 PTPRQ ADAMTS17 ADAMTS18 SCUBE3 GAS2 DSPP DMP1 MMP21 ADAMTS3 ACAN NPHS1 IHH ADAMTS9 KLKB1 WDR72 KLK4 COL4A3 FSHR FGG FGA FGB COL8A2 HPSE2 NDNF DAG1 WT1 TMPRSS6 COL14A1 COL25A1 COL13A1 COL4A6 ADAMTSL2 SMOC1…
	2.1806e-11	54	312	2.9378	Positive regulation of cell development	http://amigo.geneontology.org/amigo/term/GO:0010720	PAX6 CDKL5 MYOC CAMK2B NTN1 LIMS2 PAK3 DCT LRP2 TRIOBP SOX10 MAG ASPA MYF5 CUX2 IFNG PROC MPL APOA1 GPR68 OBSL1 BMP4 BMP2 MYOD1 GFAP BIN1 ASCL1 STAR NTRK2 NKX6-2 TENM4 ZFYVE27 KIT SYNJ1 KALRN LMOD3 SHH RET IL1RAPL1 FGG FGA FGB PDE3A DAG1 LIG4 GSX2 ADIPOQ PLAG1 ROBO2 RELN GJC2 L1CAM SHANK3 NEFL
	2.52825e-11	51	285	3.03744	Cell-cell adhesion via plasma-membrane adhesion molecules	http://amigo.geneontology.org/amigo/term/GO:0098742	CDH1 CDH3 CELSR1 FAT2 TGFB2 MAG CDH23 PCDH12 CLDN16 APOA1 EPCAM MYOT OBSL1 BMP2 FLRT3 CDH15 GATA5 CRB1 DSC2 DSG3 DSG1 DSC3 CLDN10 IL1RN MYPN CRB2 CDHR1 TENM4 KIRREL3 MPZL2 PCDH15 GRID2 ROBO4 ROBO3 CLDN14 CLDN1 CLDN19 PCDH19 CLDN2 RET DCHS1 IL1RAPL1 UMOD DAB1 DSG4 NRXN1 ADIPOQ CNTN2 ROBO2 L1CAM PCDHGC4
	2.99545e-11	92	715	2.18406	Cellular response to hormone stimulus	http://amigo.geneontology.org/amigo/term/GO:0032870	ATP1A2 ABCC2 CAMK2A RARB ACTN2 MEF2C APOB DNMT3B ESR1 SOX10 HNF4A BMP7 ASIP PHEX LHB ATP1A3 SLC5A5 ATP6V0A4 GHRHR GCK KANK1 GNRHR PRLR FOXP1 ATP6V1B1 RPE65 FGF23 ESRRB GHSR FLT3 DNAI1 PCK1 WNT1 BMP4 PAX8 MYOD1 CSRP3 SLC34A1 FSHB KL MEN1 TSHB MDM2 AGT NR5A1 RDX LHCGR MSTN ESR2 GATA6 REN AGTR1 AHSG STAR THRB NR3C2 AKR1C2 PTH NR4A2 NODAL KIT CYP11B1 FOXH1 SSTR5 ADCY1 TSHR GJB2 SERPINA12 SCNN1G IGF2 …
	3.1537e-11	27	91	5.03622	Inorganic anion transmembrane transport	http://amigo.geneontology.org/amigo/term/GO:0098661	CFTR GABRA3 GABRA1 CASR SLC12A3 SLC12A1 SLC26A4 SLC26A3 SLC5A5 SLC26A8 GABRG2 SLC12A5 SLC34A1 ANO3 LRRC8A SLC26A1 GABRB2 GLRA1 GABRA2 SLC6A1 GABRB1 GABRB3 BEST1 SLC26A5 ANO5 GABRA5 CLCN1
	3.20749e-11	18	39	7.83413	Regulation of actin filament-based movement	http://amigo.geneontology.org/amigo/term/GO:1903115	ATP1A2 PKP2 MYLK2 PDE4D TNNT2 KCNJ2 FGF13 MYBPC3 DSC2 BIN1 HCN4 ANK2 CAV3 CTNNA3 SCN5A PLN RYR2 GJA5
	3.82189e-11	55	326	2.8637	Anatomical structure homeostasis	http://amigo.geneontology.org/amigo/term/GO:0060249	ABCC8 USH1C PROM1 USH2A CDH3 ATP2B3 CNGB1 TF SLC6A2 RP1 HAMP HOXA13 CUBN CDH23 MAK TULP1 ITGB6 RPE65 ESRRB GJB6 AIPL1 FSHB CRB1 HNF1A CIB2 RBP4 MSTN CHRNA1 COL2A1 RDH12 TNFRSF11A ABCA12 CRB2 CDHR1 PCDH15 PTH ATP2B2 PTH1R KLHL10 NEUROD1 CLDN1 IHH ALB CLRN1 RHO CACNB2 TUB ABCA3 FSHR GATA2 USH1G CAV3 RP1L1 ABCA4 DMD
	4.49574e-11	29	106	4.64381	Excitatory postsynaptic potential	http://amigo.geneontology.org/amigo/term/GO:0060079	SEZ6 RIMS1 CHRNA3 MEF2C STX1B CHRNA4 CHRNE CUX2 CHRNA2 CHRND CHRNA1 GLRA1 NLGN4X GRID2 WNT7A CHRNB2 HCRT SHANK2 GRIK2 RIMS2 GRIN1 NRXN1 GRIN2A P2RX2 RELN NLGN3 CHRNG SHANK3 GRIN2B
	4.65347e-11	86	653	2.23547	Cellular response to organic cyclic compound	http://amigo.geneontology.org/amigo/term/GO:0071407	CFTR NR1H4 ATP1A2 CYP24A1 GABRA1 ABCC2 CASR MSR1 CDH1 CASP8 PAK3 MEF2C CACNA1S GNAO1 DNMT3B SLC26A3 ITGA6 ESR1 SOX10 PDGFB MLC1 BMP7 PHEX ATP1A3 SLC5A5 HAMP GHRHR RGS9 FOLR1 SLC1A2 CYP27B1 GABRG2 PDE4D FOXP1 CASQ2 FGF23 ESRRB FLT3 PCK1 BMP4 BMP2 MYOD1 SLC34A1 CHRM3 MDM2 CIB2 MSTN HCN4 ESR2 GNAL RORC GABRB2 STAR NR3C2 POU4F1 GNA14 NODAL FOXH1 SSTR5 GABRB1 HCN1 ADCY1 GJB2 GABRB3 SCNN1G GPD1 SCNN1B …
	4.65347e-11	38	175	3.68577	Response to BMP	http://amigo.geneontology.org/amigo/term/GO:0071772	TFAP2B HFE LRP2 TGFB2 BMP7 CHRDL1 ZNF423 AMH COMP DLX5 HOXA13 SFRP4 PHOX2B ACVR2B SMAD9 WNT1 BMP4 BMP2 GDF1 BMP15 GATA5 AMHR2 BMPR1B COL2A1 SLC39A5 GATA6 LEFTY2 GPC3 CRB2 BMP6 GDF6 NODAL GDF9 TBX20 SOST GDF3 TMPRSS6 GDF2
	4.65347e-11	38	175	3.68577	Cellular response to BMP stimulus	http://amigo.geneontology.org/amigo/term/GO:0071773	TFAP2B HFE LRP2 TGFB2 BMP7 CHRDL1 ZNF423 AMH COMP DLX5 HOXA13 SFRP4 PHOX2B ACVR2B SMAD9 WNT1 BMP4 BMP2 GDF1 BMP15 GATA5 AMHR2 BMPR1B COL2A1 SLC39A5 GATA6 LEFTY2 GPC3 CRB2 BMP6 GDF6 NODAL GDF9 TBX20 SOST GDF3 TMPRSS6 GDF2
	5.16181e-11	31	121	4.3487	Embryonic limb morphogenesis	http://amigo.geneontology.org/amigo/term/GO:0030326	CYP26B1 DLX6 ALX4 PITX1 RARB GRHL2 TBX5 TGFB2 SALL4 BMP7 SALL1 DLX5 HOXA13 FGF8 MYH3 TBX4 BMP4 HOXD10 HOXD13 ALDH1A2 MYCN HNF1A TFAP2A AFF3 GPC3 RSPO2 FREM2 WNT7A ALX3 IHH SHH
	5.16181e-11	31	121	4.3487	Embryonic appendage morphogenesis	http://amigo.geneontology.org/amigo/term/GO:0035113	CYP26B1 DLX6 ALX4 PITX1 RARB GRHL2 TBX5 TGFB2 SALL4 BMP7 SALL1 DLX5 HOXA13 FGF8 MYH3 TBX4 BMP4 HOXD10 HOXD13 ALDH1A2 MYCN HNF1A TFAP2A AFF3 GPC3 RSPO2 FREM2 WNT7A ALX3 IHH SHH
	5.22772e-11	88	677	2.20636	Cell surface receptor signaling pathway involved in cell-cell signaling	http://amigo.geneontology.org/amigo/term/GO:1905114	MYOC FOXP3 CDH3 SEZ6 FGFR2 FGF10 CAMK2A CELSR1 RIMS1 CHRNA3 MEF2C GNAO1 ESR1 STX1B SOX10 CHRNA4 RSPO4 FERMT1 PORCN ZNF423 SALL1 DLX5 SFRP4 KANK1 RNF43 CHRNE FOLR1 GLI1 CUX2 APC2 WNT6 CHRNA2 NDP WNT1 BMP4 BMP2 PDE6A PDE6B GSC GNAT2 WNT2B HNF1A CHRND CHRNA1 EGF PRICKLE1 PRDM15 GLRA1 DCDC2 NLGN4X GPC3 RSPO2 PTPRO GRID2 NR4A2 WNT7A GRHL3 EDA CHRNB2 HCRT SHANK2 WNT4 VANGL2 TERT GRIK2 SHH SOX17 DACT1 S…
	5.32301e-11	18	40	7.63827	Protein-lipid complex remodeling	http://amigo.geneontology.org/amigo/term/GO:0034368	MPO NR1H4 APOB CETP APOA5 APOC3 APOA1 PLA2G5 AGT MTTP AGTR1 PLA2G7 APOA2 ALB LIPC LPL APOC2 GPIHBP1
	5.32301e-11	18	40	7.63827	Plasma lipoprotein particle remodeling	http://amigo.geneontology.org/amigo/term/GO:0034369	MPO NR1H4 APOB CETP APOA5 APOC3 APOA1 PLA2G5 AGT MTTP AGTR1 PLA2G7 APOA2 ALB LIPC LPL APOC2 GPIHBP1
	5.32301e-11	60	378	2.69428	Regulation of neurogenesis	http://amigo.geneontology.org/amigo/term/GO:0050767	ABCC8 PAX6 CDKL5 CAMK2B NTN1 SEMA3A PAK3 DCT LRP2 DLL3 SOX10 BMP7 MAG PITX3 ASPA CUX2 IFNG TNR OBSL1 BMP2 FEZF1 DLL4 FGF13 GFAP MYCN EPHA7 HEY2 BIN1 TRPC6 ASCL1 STAR NTRK2 VAX1 NKX6-2 TENM4 POU4F1 WNT7A ZFYVE27 KIT SYNJ1 KALRN SHH SEMA6B IL1RAPL1 LINGO1 SEMA3E DAG1 DAB1 LIG4 HES7 F2 GSX2 PLAG1 ROBO2 DCC RELN GJC2 L1CAM SHANK3 NEFL
	5.58658e-11	56	339	2.80395	Response to light stimulus	http://amigo.geneontology.org/amigo/term/GO:0009416	ABCC8 ATP1A2 GUCA1A PER3 HYAL2 CNGB1 TYR DCT PDE6C CACNA1F OPN1LW RS1 RP1 SLC1A2 TULP1 GUCA1B PRPH2 GRM6 IL12B OGG1 GNAT1 HYAL1 RPE65 DBH OPN1SW KCNC1 AIPL1 GUCY2D PDE6A ATP8A2 PDE6B MEN1 GNAT2 CRB1 MDM2 TRPC3 BRCA2 RGR KIT CHRNB2 RHO RAG1 BEST1 CABP4 GRIN1 TH GPR88 GRIN2A PDE6G EYS CNGA1 ABCA4 TREX1 CERS1 OPN1MW NR2E3
	5.60342e-11	28	100	4.7527	Inorganic cation import across plasma membrane	http://amigo.geneontology.org/amigo/term/GO:0098659	HFE ATP1A2 KCNH2 SLC12A3 SLC12A1 SLC5A1 ATP1A3 ATP4A TRPV4 IFNG KCNJ13 KCNJ5 KCNJ2 SLC12A5 SLC34A1 HCN4 SLC39A5 SLC5A2 CNGA3 KCNJ1 KCNJ16 SLC6A1 KCNJ6 KCNE2 TRPV3 KCNK9 KCNJ10 KCNJ11
	5.60342e-11	28	100	4.7527	Inorganic ion import across plasma membrane	http://amigo.geneontology.org/amigo/term/GO:0099587	HFE ATP1A2 KCNH2 SLC12A3 SLC12A1 SLC5A1 ATP1A3 ATP4A TRPV4 IFNG KCNJ13 KCNJ5 KCNJ2 SLC12A5 SLC34A1 HCN4 SLC39A5 SLC5A2 CNGA3 KCNJ1 KCNJ16 SLC6A1 KCNJ6 KCNE2 TRPV3 KCNK9 KCNJ10 KCNJ11
	5.96596e-11	43	219	3.33278	Bone development	http://amigo.geneontology.org/amigo/term/GO:0060348	CYP26B1 MYOC FGFR2 FGFR3 RARB MEF2C THPO PHEX COMP DLX5 SFRP4 FGF8 TRPV4 FOXP1 ITGB6 PAPPA2 GPR68 TEK WNT1 BMP4 PAX1 BMP2 TFAP2A MMP13 BMPR1B COL2A1 PTH BMP6 KIT TAL1 NPPC IHH PITX2 FREM1 DCHS1 LEP SPNS2 AMER1 RYR1 COL13A1 RIPPLY2 IFITM5 GH1
	6.34508e-11	89	691	2.18622	Cellular response to organonitrogen compound	http://amigo.geneontology.org/amigo/term/GO:0071417	CFTR NR1H4 GABRA1 CASR CDH1 CAMK2A FCGR2B ACTN2 MEF2C CACNA1S GNAO1 SLC26A3 TREM2 HNF4A ATP1A3 SLC5A5 ATP6V0A4 GHRHR GCK KANK1 RGS9 GNRHR FOLR1 SLC1A2 GABRG2 PDE4D PRLR ATP6V1B1 RPE65 CASQ2 GHSR DNAI1 PCK1 WNT1 CSRP3 SLC34A1 DDC CHRM3 KL MEN1 MDM2 AGT CIB2 LHCGR MSTN HCN4 GNAL CACNA1A AGTR1 AHSG GABRB2 GLRA1 STAR NTRK2 NR4A2 GNA14 CYP11B1 GABRB1 HCN1 ADCY1 TSHR GJB2 SERPINA12 GABRB3 IGF2 GPD1 PCS…
	6.45715e-11	26	87	5.07267	Metanephros development	http://amigo.geneontology.org/amigo/term/GO:0001656	TFAP2B FGF10 PAX2 PDGFB BMP7 SALL1 EYA1 FGF8 NPHS2 BMP4 PAX8 FOXJ1 GREB1L GPC3 GDF6 WNT4 SHH SOX17 RET AQP2 GDNF UMOD ADIPOQ WT1 ROBO2 FMN1
	6.76631e-11	49	274	3.03549	Telencephalon development	http://amigo.geneontology.org/amigo/term/GO:0021537	ARX PAX6 ATP1A2 DNAH5 CDON SEMA3A RARB DCX SALL1 DLX5 FGF8 SLC1A2 KCNA1 PHACTR1 TNR BMP4 BMP2 AVPR2 BCL11B FOXP2 FEZF1 FGF13 NKX2-1 TBR1 SIX3 ASCL1 NTRK2 KIRREL3 LMX1A NEUROD1 CCDC141 SHH TTC8 SEMA6B P2RY12 ALK DAB1 ERBB4 TH GSX2 PLCB1 SCN5A CNTN2 ROBO2 RELN DMD HSD3B2 SHANK3 NEFL
	6.98293e-11	27	94	4.87549	Ureteric bud development	http://amigo.geneontology.org/amigo/term/GO:0001657	FGFR2 PAX2 RARB BMP7 SALL1 EYA1 FGF8 WNT6 EPCAM WNT1 BMP4 PAX8 BMP2 FOXJ1 LAMA5 WNT2B AGT GREB1L GPC3 WNT4 SHH RET DCHS1 GDNF WT1 ROBO2 FMN1
	8.11408e-11	60	382	2.66606	Transmembrane receptor protein serine/threonine kinase signaling pathway	http://amigo.geneontology.org/amigo/term/GO:0007178	TFAP2B HFE FGF10 AFP LRP2 TF TGFB2 HNF4A BMP7 FERMT1 CHRDL1 ZNF423 AMH COMP DLX5 HOXA13 SFRP4 FOLR1 IL17F ACVR2B ITGB6 SMAD9 WNT1 BMP4 BMP2 OVOL2 GDF1 BMP15 FSHB MEN1 HNF1A AMHR2 NKX2-1 CFC1 DMRT1 MSTN BMPR1B SLC39A5 MYOCD PRDM16 LEFTY2 IL17RD IGSF1 GPC3 CRB2 BMP6 GDF6 NODAL FOXH1 GDF9 TBX20 SHH SOST CAV3 GDF3 TMPRSS6 MAGI2 ADAMTSL2 TDGF1 GDF2
	8.11408e-11	58	362	2.71958	Amide transport	http://amigo.geneontology.org/amigo/term/GO:0042886	CFTR ABCC8 NOS2 CACNA2D2 TFAP2B HFE NR1H4 CASR GAL SLC46A1 LRP2 UPK3A HNF4A GHRHR TFR2 GCK FOLR1 TRPV4 IFNG GPR68 GHSR EDN3 PAX8 NR0B2 SNAP25 HNF1A IL1RN LRRC8A RBP4 MTTP PDX1 CACNA1A CELA2A ABCA12 DISP1 CACNA1D SLC13A3 KCNB1 KALRN SSTR5 NEUROD1 SLC2A2 CPLX1 KISS1 TRH FGG FGA FGB ADCY5 BRSK2 LEP RIMS2 RFX6 PCLO KCNJ11 CACNA1E ITSN1 INS
	8.23686e-11	44	230	3.24719	Import into cell	http://amigo.geneontology.org/amigo/term/GO:0098657	HFE ATP1A2 KCNH2 SLC12A3 SLC12A1 SLC46A1 LRP2 TREM2 SLC5A1 SLC6A2 ATP1A3 ATP4A TFR2 FOLR1 SLC1A2 TRPV4 IFNG KCNJ13 KCNJ5 KCNJ2 SLC12A5 GFAP SLC34A1 SNAP25 AGT LRRC8A HCN4 SLC39A5 SLC5A2 CNGA3 KCNJ1 GRM1 KCNJ16 SLC6A1 KCNJ6 KCNE2 SLC6A20 SLC18A2 SLC6A5 TRPV3 GDNF KCNK9 KCNJ10 KCNJ11
	9.00854e-11	140	1313	1.80986	Cellular response to oxygen-containing compound	http://amigo.geneontology.org/amigo/term/GO:1901701	CFTR CYP26B1 MPO NOS2 NR1H4 CYP24A1 ABCC2 CASR CDH1 CALCRL FGFR2 CAMK2A FCGR2B PAX2 ACTN2 CHRNA3 MEF2C NME8 GNAO1 DNMT3B SLC26A3 ESR1 TREM2 SOX10 PDGFB MLC1 HNF4A BMP7 PHEX ATP1A3 SLC5A5 HAMP ATP6V0A4 HOXA2 GHRHR GCK KANK1 RGS9 GNRHR FOLR1 SLC1A2 CYP27B1 IL12B PDE4D PRLR WNT6 ATP6V1B1 RPE65 FGF23 GPR68 GJB6 GHSR DNAI1 PCK1 WNT1 IL37 ALDH1A2 MYOD1 CSRP3 CHRM3 KL MEN1 MDM2 AGT CIB2 IL36RN TRPC6 LHC…
	9.04894e-11	27	95	4.82417	Mesonephric epithelium development	http://amigo.geneontology.org/amigo/term/GO:0072163	FGFR2 PAX2 RARB BMP7 SALL1 EYA1 FGF8 WNT6 EPCAM WNT1 BMP4 PAX8 BMP2 FOXJ1 LAMA5 WNT2B AGT GREB1L GPC3 WNT4 SHH RET DCHS1 GDNF WT1 ROBO2 FMN1
	9.04894e-11	27	95	4.82417	Mesonephric tubule development	http://amigo.geneontology.org/amigo/term/GO:0072164	FGFR2 PAX2 RARB BMP7 SALL1 EYA1 FGF8 WNT6 EPCAM WNT1 BMP4 PAX8 BMP2 FOXJ1 LAMA5 WNT2B AGT GREB1L GPC3 WNT4 SHH RET DCHS1 GDNF WT1 ROBO2 FMN1
	9.19134e-11	28	102	4.65951	Cell fate specification	http://amigo.geneontology.org/amigo/term/GO:0001708	PAX6 CDON PAX2 TBX5 EYA1 ESRP1 HOXA13 LHX3 APC2 PTCH2 TBX4 HOXD10 GSC TBR1 ASCL1 DHH TBX19 TENM4 POU4F1 NODAL IHH TBX20 SHH SOX17 GSX2 TBX1 MYT1L SOX18
	9.80322e-11	36	163	3.74885	Skeletal muscle tissue development	http://amigo.geneontology.org/amigo/term/GO:0007519	CYP26B1 CDON PITX1 RBFOX1 MEF2C MYLK2 MYOM1 MYH14 PHOX2B MYF5 HOXD10 MYOD1 CSRP3 CHRND MSTN CHRNA1 MYOCD CASQ1 MEGF10 VAX1 KLHL40 MYL3 NPHS1 LMOD3 SHH IGF2 WNT10B MYOZ2 ZBTB18 MYLPF TBX1 SRPK3 P2RX2 RYR1 DMD KLHL41
	1.0815e-10	38	180	3.58339	Cell maturation	http://amigo.geneontology.org/amigo/term/GO:0048469	CFTR MYOC ACTL6B SLC26A3 SOX10 DMC1 VSX1 GHRHR SLC26A8 BFSP1 EPO SIX3 IL21 ASCL1 BRCA2 REN NR4A2 LGI4 HOXB13 SPTBN4 PTH1R TAL1 NPPC IHH SPINK1 RET CATSPER2 BFSP2 FGG PDE3A GATA2 CNTN2 GLDN SOX18 ANG SLFN14 INSL3 TUBB8
	1.1442e-10	24	76	5.36019	Positive regulation of cation channel activity	http://amigo.geneontology.org/amigo/term/GO:2001259	ABCC8 GAL ACTN2 TREM2 FGF14 RGS9 KCNA1 IFNG KCNC1 CASQ1 ANK2 JPH2 ANK3 KCNE2 CACNB2 CACNG2 NPPA KCNE3 TRDN KCNJ11 RELN NLGN3 NOS1AP SHANK3
	1.30768e-10	165	1644	1.70359	Positive regulation of signal transduction	http://amigo.geneontology.org/amigo/term/GO:0009967	RPS20 HFE MYOC CASR FLT4 GUCA1A F7 CDH3 CASP8 CDON ERBB3 FGFR2 HYAL2 FGFR3 FGF10 LIMS2 FCGR2B SEMA3A FGF20 RIMS1 MEF2C LRP2 THPO ESR1 TGFB2 TREM2 STX1B PDGFB BMP7 RSPO4 FERMT1 FGF9 ZNF423 SALL1 DLX5 GHRHR SFRP4 KANK1 FGF8 VWF CYP27B1 GLI1 TRPV4 CUX2 SMOC2 IL12B PRLR ACVR2B FOXP1 CHD5 FASLG APOA1 FGF23 TEK GHSR FLT3 EDN3 PTGIS WNT1 BMP4 BMP2 PLA2G5 KDR DLL4 GDF1 BMP15 EPO GATA5 KL MEN1 KLB AGT EDA…
	1.32234e-10	54	327	2.80304	Cognition	http://amigo.geneontology.org/amigo/term/GO:0050890	ABCC8 ATP1A2 MUSK MEF2C COMT CHRNA4 DNAH11 CUX2 SOBP BCHE TNR GHSR DBH SLC12A5 PRKCG FGF13 SNAP25 AGT SCN2A TBR1 LHCGR NLGN4X NTRK2 JPH3 AFF2 SLC6A1 KIT SHROOM4 SYNJ1 KALRN CHRNB2 SHANK2 LMX1A ADCY1 PTCHD1 TTC8 RAG1 NEUROD2 GRIN1 NRXN1 TH GPR88 KCNK4 PLCB1 GRIN2A CNTN2 GABRA5 RELN NLGN3 NTRK1 NTF4 SHANK3 INS GRIN2B
	1.39228e-10	18	42	7.27455	Protein-containing complex remodeling	http://amigo.geneontology.org/amigo/term/GO:0034367	MPO NR1H4 APOB CETP APOA5 APOC3 APOA1 PLA2G5 AGT MTTP AGTR1 PLA2G7 APOA2 ALB LIPC LPL APOC2 GPIHBP1
	1.49109e-10	158	1555	1.72468	Lipid metabolic process	http://amigo.geneontology.org/amigo/term/GO:0006629	CFTR CYP26B1 NR1H4 CYP24A1 TBXAS1 FGFR3 GAL CHAT AFP LRP2 APOB CETP SULT2B1 PITPNM3 ESR1 COMT PDGFB HNF4A AVP OPN1LW PORCN FA2H LHB TYRP1 CUBN APOA5 APOC3 CYP27B1 IFNG GNB3 PRLR ATP6V1B1 RPE65 APOA1 TTR FGF23 TEK LRAT GHSR FLT3 AKR1D1 PLP1 PTGIS PCK1 OPA3 BMP2 ST3GAL3 BCL11B PLA2G5 OPN1SW ALDH1A2 HSD17B3 FSHB NR0B2 ANGPTL3 HMGCS2 HNF1A AVIL B4GALNT1 AGT NKX2-1 IL1RN NR5A1 TTPA CYP19A1 CYP2C9 CYP2…
	1.81834e-10	22	65	5.74503	Myofibril assembly	http://amigo.geneontology.org/amigo/term/GO:0030239	ACTN2 NEBL TNNT1 MYH3 TNNT2 LDB3 OBSL1 CSRP3 FHOD3 MYPN MYLK3 CASQ1 OBSCN TTN ACTC1 LMOD3 MYOZ2 TCAP CAV3 NEB MYH6 KLHL41
	1.91009e-10	49	282	2.94937	Anion transmembrane transport	http://amigo.geneontology.org/amigo/term/GO:0098656	CFTR GABRA3 ATP1A2 GABRA1 ABCC2 CASR SLC12A3 SLC12A1 SLC46A1 SLC4A4 LRP2 SLC26A4 SLC26A3 SLC5A5 FOLR1 SLC1A2 SLC26A8 GABRG2 SLC12A5 GFAP SLC34A1 ANO3 AGT LRRC8A SLC3A1 SLC24A4 SLC13A5 ABCA12 SLC26A1 GABRB2 GLRA1 GABRA2 SLC16A12 GRM1 DISP1 SLC6A1 SLC13A3 GABRB1 SLC6A20 SLC6A5 GABRB3 BEST1 SLC26A5 ANO5 KCNJ10 SLC25A21 GABRA5 CLCN1 SLC24A5
	1.92682e-10	28	105	4.52638	Cardiac muscle cell differentiation	http://amigo.geneontology.org/amigo/term/GO:0055007	RARB ACTN2 NEBL MEF2C TBX5 HAMP SOX6 FHL2 OBSL1 BMP4 BMP2 CSRP3 FHOD3 HEY2 AGT ALPK3 MYLK3 MYOCD GATA6 TTN ACTC1 TCAP NPPA NKX2-6 CAV3 NKX2-5 NEB WT1
	1.98814e-10	16	33	8.22979	Potassium ion homeostasis	http://amigo.geneontology.org/amigo/term/GO:0055075	TFAP2B ATP1A2 KCNH2 SLC12A3 SLC12A1 UPK3A ATP1A3 ATP4A ATP6V1B1 KCNJ2 SLC12A5 KCNMA1 SCNN1B UMOD KCNJ10 CYP11B2
	1.98814e-10	16	33	8.22979	Cell-cell signaling involved in cardiac conduction	http://amigo.geneontology.org/amigo/term/GO:0086019	CACNA1G PKP2 KCNN2 TBX5 CASQ2 KCNJ5 HCN4 ANK2 CACNA1D CACNB2 SCN3B SCN4B SCN5A SCN10A RYR2 GJA5
	1.99373e-10	48	273	2.98443	Learning or memory	http://amigo.geneontology.org/amigo/term/GO:0007611	ABCC8 ATP1A2 MUSK MEF2C COMT DNAH11 CUX2 BCHE TNR GHSR DBH SLC12A5 PRKCG FGF13 SNAP25 AGT SCN2A TBR1 NLGN4X NTRK2 JPH3 AFF2 SLC6A1 KIT SYNJ1 KALRN CHRNB2 SHANK2 LMX1A ADCY1 PTCHD1 RAG1 NEUROD2 GRIN1 NRXN1 TH GPR88 KCNK4 PLCB1 GRIN2A CNTN2 GABRA5 RELN NLGN3 NTRK1 NTF4 SHANK3 GRIN2B
	2.00848e-10	11	14	13.3367	Triglyceride-rich lipoprotein particle remodeling	http://amigo.geneontology.org/amigo/term/GO:0034370	NR1H4 APOB CETP APOA5 APOC3 APOA1 APOA2 LIPC LPL APOC2 GPIHBP1
	2.0639e-10	33	143	3.91706	Terpenoid metabolic process	http://amigo.geneontology.org/amigo/term/GO:0006721	CYP26B1 LRP2 APOB OPN1LW APOC3 RPE65 APOA1 TTR LRAT OPN1SW ALDH1A2 HMGCS2 CYP2C9 CYP2C8 RBP4 RDH12 RLBP1 GPC3 STAR GGPS1 APOA2 CYP3A4 RHO CYP2C19 LPL PNLIP CYP26C1 ABCA4 APOC2 UGT1A1 RBP3 OPN1MW GPIHBP1
	2.20875e-10	109	944	1.95991	MAPK cascade	http://amigo.geneontology.org/amigo/term/GO:0000165	MYOC CASR FLT4 CAMK2B CDON ERBB3 FGFR2 HYAL2 FGFR3 SPTB FGF10 CAMK2A FCGR2B SEMA3A PAK3 ACTN2 FGF20 MEF2C DLG3 MECOM THPO TF TGFB2 TREM2 PDGFB BMP7 AVP FGF14 FGF9 FGF8 CRYBA1 IL2 CRYAB TRPV4 FGF12 FGF23 TEK FLT3 EDN3 BMP4 BMP2 PLA2G5 KDR FGF13 EPO KL MEN1 KLB EPHA7 AGT EDAR PRKG2 EGF TNFRSF11A PRDM15 REN IL17RD NTRK2 TIRAP GFRA1 GRM1 WNT7A GDF6 NODAL KIT XDH FGF17 SPTBN4 NPHS1 NEK10 SPTA1 GRIK2 I…
	2.27035e-10	29	113	4.35614	Chemical synaptic transmission, postsynaptic	http://amigo.geneontology.org/amigo/term/GO:0099565	SEZ6 RIMS1 CHRNA3 MEF2C STX1B CHRNA4 CHRNE CUX2 CHRNA2 CHRND CHRNA1 GLRA1 NLGN4X GRID2 WNT7A CHRNB2 HCRT SHANK2 GRIK2 RIMS2 GRIN1 NRXN1 GRIN2A P2RX2 RELN NLGN3 CHRNG SHANK3 GRIN2B
	2.27851e-10	53	322	2.79385	Peptide transport	http://amigo.geneontology.org/amigo/term/GO:0015833	CFTR ABCC8 NOS2 CACNA2D2 TFAP2B HFE NR1H4 CASR GAL HNF4A GHRHR TFR2 GCK TRPV4 IFNG GPR68 GHSR EDN3 PAX8 NR0B2 SNAP25 HNF1A IL1RN LRRC8A RBP4 PDX1 CACNA1A CELA2A ABCA12 DISP1 CACNA1D SLC13A3 KCNB1 KALRN SSTR5 NEUROD1 SLC2A2 CPLX1 KISS1 TRH FGG FGA FGB ADCY5 BRSK2 LEP RIMS2 RFX6 PCLO KCNJ11 CACNA1E ITSN1 INS
	2.49709e-10	22	66	5.65798	Striated muscle cell development	http://amigo.geneontology.org/amigo/term/GO:0055002	ACTN2 NEBL TNNT1 MYH3 TNNT2 LDB3 OBSL1 CSRP3 FHOD3 MYPN MYLK3 CASQ1 OBSCN TTN ACTC1 LMOD3 MYOZ2 TCAP CAV3 NEB MYH6 KLHL41
	2.68837e-10	73	531	2.33352	Divalent inorganic cation homeostasis	http://amigo.geneontology.org/amigo/term/GO:0072507	TFAP2B ATP1A2 CASR ATP2B3 CNGB1 ESR1 AVP TRPA1 JPH1 CDH23 IL2 CYP27B1 TRPV4 KCNA1 PDE4D KNG1 ATP6V1B1 FASLG CASQ2 ATP7B EDN3 GCM2 CSRP3 TNNI3 EPO KL GNAT2 AGT CIB2 TRPC6 TRPC3 PLCZ1 SLC39A5 LPAR6 SLC24A4 CACNA1A CASQ1 TRPM8 AGTR1 ANK2 JPH2 ANK3 EDNRA PTH GRM1 JPH3 ATP2B2 SLC30A2 PTH1R HCRT GRIK2 CACNB2 TRPV3 UMOD KISS1 PKHD1 KCNK3 ADCY5 GRIN1 TMTC2 GATA2 F2 CAV3 GRIN2A TRDN P2RX2 SLC24A5 RYR1 SLC…
	2.76057e-10	24	79	5.15664	Pancreas development	http://amigo.geneontology.org/amigo/term/GO:0031016	PAX6 FGF10 HNF4A PAX4 NKX3-2 NEUROG3 BMP4 ALDH1A2 MEN1 HNF1A PDX1 GATA6 CCDC40 NKX6-2 BMP6 DNAAF1 ZIC3 NEUROD1 IHH SHH IGF2 PTF1A RFX6 CCDC39
	2.87239e-10	53	324	2.7766	Regulation of developmental growth	http://amigo.geneontology.org/amigo/term/GO:0048638	ARX CDKL5 MUSK NTN1 FGFR2 SYT1 FGFR3 SEMA3A FGF20 RIMS1 MEF2C TBX5 MAG HAMP GHRHR FGF8 GLI1 TNR PLS1 GHSR BMP4 MYOD1 FGF13 UNC13A ATP8A2 EPHA7 HEY2 RBP4 MSTN GATA6 SYT2 ZFYVE27 SPTBN4 NPPC TBX20 TSHR IGF2 SEMA6B ZFPM2 SEMA3E LEP RAG2 RIMS2 ERBB4 CAV3 PLCB1 WT1 DCC ZP3 MYH6 L1CAM COLQ GH1
	3.16457e-10	23	73	5.34795	Outflow tract morphogenesis	http://amigo.geneontology.org/amigo/term/GO:0003151	FGFR2 RARB MEF2C LRP2 TGFB2 BMP7 EYA1 FGF8 FOLR1 BMP4 HEY2 GATA6 FOXH1 PITX2 TBX20 SOX17 ZFPM2 NKX2-5 TBX1 ROBO2 RYR1 SOX18 GJA5
	3.24527e-10	62	416	2.52977	Ossification	http://amigo.geneontology.org/amigo/term/GO:0001503	CYP24A1 MYOC CASR FGFR2 FGFR3 MEF2C PTHLH TGFB2 BMP7 CHRDL1 PHEX COMP DLX5 ATP6V0A4 HOXA2 CYP27B1 MYF5 GLI1 ACVR2B FHL2 ATP6V1B1 FGF23 TEK AMELX BMP4 BMP2 SLC34A1 KL MEN1 TFAP2A MMP13 BMPR1B COL2A1 DHH DUOX2 TNFRSF11A AHSG GPC3 RSPO2 PTH IGSF10 DSPP DMP1 BMP6 PTH1R WNT4 NPPC IHH SGMS2 SHH DCHS1 IGF2 SOST WNT10B SP7 LEP RYR1 COL13A1 SMOC1 RIPPLY2 IFITM5 GDF2
	3.39221e-10	20	55	6.17234	Ventricular cardiac muscle tissue development	http://amigo.geneontology.org/amigo/term/GO:0003229	PKP2 FGFR2 LRP2 TBX5 MYH7 TGFB2 HAND1 TNNT2 DLL4 TNNI3 MYBPC3 HEY2 POU4F1 MYL3 FOXH1 ADAMTS9 ZFPM2 NKX2-5 MYH6 RYR2
	3.41317e-10	16	34	7.98774	Ventricular cardiac muscle cell action potential	http://amigo.geneontology.org/amigo/term/GO:0086005	KCNH2 PKP2 KCNJ5 DSC2 BIN1 ANK2 KCNE2 SCN3B KCND3 KCNE3 KCNE1 CAV3 CTNNA3 SCN5A RYR2 NOS1AP
	3.50488e-10	35	162	3.66721	Organ growth	http://amigo.geneontology.org/amigo/term/GO:0035265	ARX FGFR2 FGFR3 FGF10 RARB FGF20 MEF2C TBX5 ESR1 TGFB2 COMP HAMP FGF8 GLI1 HEY2 AGT MMP13 RBP4 GATA6 NLGN4X RSPO2 TENM4 NPPC TBX20 SHH IGF2 ZFPM2 LEP RAG2 NPPA ERBB4 PLAG1 CAV3 WT1 MYH6
	3.63221e-10	17	39	7.3989	Inner ear auditory receptor cell differentiation	http://amigo.geneontology.org/amigo/term/GO:0042491	USH1C POU4F3 TRIOBP ESRP1 PLS1 MYCN HEY2 MYO7A PCDH15 CLRN1 TMC1 SLITRK6 PDZD7 LHFPL5 GRXCR2 STRC CLRN2
	3.63221e-10	17	39	7.3989	Anion homeostasis	http://amigo.geneontology.org/amigo/term/GO:0055081	TFAP2B ABCC2 OTC TBXAS1 SLC12A3 SLC12A1 SFRP4 ATP6V1B1 FASLG FGF23 SLC12A5 GCM2 SLC34A1 PTH SLC34A2 UMOD SLC34A3
	3.67005e-10	37	179	3.50858	Response to nutrient	http://amigo.geneontology.org/amigo/term/GO:0007584	CYP26B1 NR1H4 CYP24A1 OTC CASR F7 TYR DNMT3B BMP7 PHEX HAMP FOLR1 CYP27B1 OGG1 BCHE SERPINC1 APOA1 FGF23 LRAT AMELX ALDH1A2 EPO SLC34A1 TSHB MDM2 TTPA ABCG5 ASCL1 PDX1 ABCG8 STAR PTH SLC6A19 LEP LPL ADIPOQ UGT1A1
	3.67005e-10	67	470	2.41969	Modulation of chemical synaptic transmission	http://amigo.geneontology.org/amigo/term/GO:0050804	SYN1 ATP1A2 CDH1 CAMK2B LZTS1 SYT1 CAMK2A RIMS1 CHRNA3 MEF2C STX1B SYP FGF14 LGI1 CUX2 GRM6 BCHE TNR GHSR PRKCG UNC13A GFAP SNAP25 AGT CACNA1A NLGN4X STAR NTRK2 CACNA1B GRID2 GRM1 JPH3 WNT7A SLC6A1 KIT KCNB1 CHRNB2 HCRT SHANK2 GRIK2 ADCY1 RAPSN CACNB2 CACNG2 PRRT2 CPLX1 KISS1 CEL NEUROD2 RIMS2 GRIN1 KCNJ10 NRXN1 CHRM2 ADIPOQ PLCB1 GRIN2A CNTN2 DCC RELN GRM7 NLGN3 NTRK1 NTF4 SHANK3 INS GRIN2B
	3.85092e-10	41	214	3.25202	Anterior/posterior pattern specification	http://amigo.geneontology.org/amigo/term/GO:0009952	MEOX1 PAX6 ALX4 CDON CELSR1 DLL3 HOXA2 FGF8 MYF5 ACVR2B HOXB1 WNT1 BMP4 PAX1 BMP2 FEZF1 HOXD10 HOXD13 ALDH1A2 WNT2B HEY2 CFC1 TBX19 GPC3 CRB2 NODAL FOXH1 NEUROD1 SHH SOX17 OTX2 DMRT2 TCAP HES7 TSHZ1 TBX1 WT1 CYP26C1 MESP2 RIPPLY2 TDGF1
	4.01492e-10	67	471	2.41455	Regulation of trans-synaptic signaling	http://amigo.geneontology.org/amigo/term/GO:0099177	SYN1 ATP1A2 CDH1 CAMK2B LZTS1 SYT1 CAMK2A RIMS1 CHRNA3 MEF2C STX1B SYP FGF14 LGI1 CUX2 GRM6 BCHE TNR GHSR PRKCG UNC13A GFAP SNAP25 AGT CACNA1A NLGN4X STAR NTRK2 CACNA1B GRID2 GRM1 JPH3 WNT7A SLC6A1 KIT KCNB1 CHRNB2 HCRT SHANK2 GRIK2 ADCY1 RAPSN CACNB2 CACNG2 PRRT2 CPLX1 KISS1 CEL NEUROD2 RIMS2 GRIN1 KCNJ10 NRXN1 CHRM2 ADIPOQ PLCB1 GRIN2A CNTN2 DCC RELN GRM7 NLGN3 NTRK1 NTF4 SHANK3 INS GRIN2B
	4.04726e-10	108	942	1.94606	Positive regulation of phosphorus metabolic process	http://amigo.geneontology.org/amigo/term/GO:0010562	NOS2 HFE NR1H4 CNTN1 MUSK FLT4 GUCA1A CDON ERBB3 TIE1 FGFR2 FGFR3 FGF10 PAK3 FGF20 SLC4A4 CHRNA3 MEF2C DLG3 DOCK3 THPO ITGA6 TF TGFB2 TREM2 PDGFB BMP7 AVP FGF9 FGF8 ODAM IL2 IFNG GUCA1B THBS4 IL12B PRLR FGF23 ESRRB TEK FLT3 EDN3 WNT1 BMP4 BMP2 KDR FGF13 GDF1 BMP15 EPO EPHA7 AGT TRPC6 LHCGR MSTN IL21 EGF CARD14 TNFRSF11A LEFTY2 NTRK2 TIRAP PTH BMP6 MERTK GDF6 NODAL KIT FGF17 PTH1R NEK10 CLDN19 GDF…
	4.04726e-10	108	942	1.94606	Positive regulation of phosphate metabolic process	http://amigo.geneontology.org/amigo/term/GO:0045937	NOS2 HFE NR1H4 CNTN1 MUSK FLT4 GUCA1A CDON ERBB3 TIE1 FGFR2 FGFR3 FGF10 PAK3 FGF20 SLC4A4 CHRNA3 MEF2C DLG3 DOCK3 THPO ITGA6 TF TGFB2 TREM2 PDGFB BMP7 AVP FGF9 FGF8 ODAM IL2 IFNG GUCA1B THBS4 IL12B PRLR FGF23 ESRRB TEK FLT3 EDN3 WNT1 BMP4 BMP2 KDR FGF13 GDF1 BMP15 EPO EPHA7 AGT TRPC6 LHCGR MSTN IL21 EGF CARD14 TNFRSF11A LEFTY2 NTRK2 TIRAP PTH BMP6 MERTK GDF6 NODAL KIT FGF17 PTH1R NEK10 CLDN19 GDF…
	4.09961e-10	68	482	2.39466	Calcium ion homeostasis	http://amigo.geneontology.org/amigo/term/GO:0055074	TFAP2B ATP1A2 CASR ATP2B3 CNGB1 ESR1 AVP TRPA1 JPH1 CDH23 IL2 CYP27B1 TRPV4 PDE4D KNG1 ATP6V1B1 FASLG CASQ2 ATP7B EDN3 GCM2 CSRP3 TNNI3 EPO KL GNAT2 AGT CIB2 TRPC6 TRPC3 PLCZ1 LPAR6 SLC24A4 CACNA1A CASQ1 TRPM8 AGTR1 ANK2 JPH2 EDNRA PTH GRM1 JPH3 ATP2B2 PTH1R HCRT GRIK2 CACNB2 TRPV3 UMOD KISS1 PKHD1 KCNK3 ADCY5 GRIN1 TMTC2 GATA2 F2 CAV3 GRIN2A TRDN P2RX2 SLC24A5 RYR1 PLN RYR2 DMD GRIN2B
	4.14845e-10	48	279	2.92025	Tissue homeostasis	http://amigo.geneontology.org/amigo/term/GO:0001894	ABCC8 USH1C PROM1 USH2A CDH3 CNGB1 TF RP1 HAMP HOXA13 CUBN CDH23 MAK TULP1 ITGB6 RPE65 ESRRB GJB6 AIPL1 FSHB CRB1 HNF1A CIB2 RBP4 COL2A1 RDH12 TNFRSF11A ABCA12 CRB2 CDHR1 PCDH15 PTH PTH1R KLHL10 NEUROD1 CLDN1 IHH ALB CLRN1 RHO TUB ABCA3 FSHR GATA2 USH1G RP1L1 ABCA4 DMD
	4.14998e-10	39	197	3.36032	Regulation of neuron differentiation	http://amigo.geneontology.org/amigo/term/GO:0045664	PAX6 CDON FGF20 MEF2C DNMT3B BMP7 EYA1 ESRP1 MAG HOXA2 PHOX2B NEUROG3 BMP4 BMP2 BCL11B FEZF1 EPO CASZ1 MYCN HEY2 ZFHX2 BIN1 TRPC6 SIX3 LBX1 ASCL1 BMP6 LMX1A NEUROD1 SHH RET ALK NEUROD2 DAB1 GATA2 NKX2-5 CNTN2 DMD NTF4
	4.41305e-10	43	233	3.13253	Regulation of peptide hormone secretion	http://amigo.geneontology.org/amigo/term/GO:0090276	CFTR ABCC8 NOS2 CACNA2D2 TFAP2B HFE NR1H4 CASR HNF4A GHRHR TFR2 GCK IFNG GPR68 GHSR PAX8 NR0B2 SNAP25 LRRC8A RBP4 PDX1 CACNA1A CELA2A ABCA12 CACNA1D KCNB1 KALRN SSTR5 NEUROD1 SLC2A2 KISS1 TRH FGG FGA FGB ADCY5 BRSK2 LEP RFX6 KCNJ11 CACNA1E ITSN1 INS
	4.45709e-10	68	483	2.38971	Response to radiation	http://amigo.geneontology.org/amigo/term/GO:0009314	ABCC8 ATP1A2 GUCA1A PER3 FOXP3 HYAL2 CNGB1 TYR DCT DNMT3B ANGPT2 PDE6C CACNA1F OPN1LW RS1 RP1 EYA1 HAMP CRYAB SLC1A2 TULP1 GUCA1B PRPH2 GRM6 IL12B OGG1 GNAT1 HYAL1 ITGB6 RPE65 DBH OPN1SW KCNC1 AIPL1 GUCY2D PDE6A ATP8A2 PDE6B MEN1 GNAT2 CRB1 MDM2 ABCG5 TRPC3 BRCA2 TNFRSF11A STAR RGR KIT CHRNB2 RHO RAG1 BEST1 LIG4 CABP4 GRIN1 TH GPR88 GRIN2A PDE6G EYS NTRK1 CNGA1 ABCA4 TREX1 CERS1 OPN1MW NR2E3
	5.00386e-10	55	349	2.67498	Regulation of epithelial cell proliferation	http://amigo.geneontology.org/amigo/term/GO:0050678	DLX6 PAX6 FLT4 CDH3 TIE1 FGFR2 FGF10 LIMS2 PAX2 MEF2C TGFB2 PDGFB FGF9 EYA1 DLX5 ODAM GLI1 THBS4 IL12B HYAL1 TEK GHSR BMP4 BMP2 OVOL2 SLURP1 BCL11B KDR DLL4 ALDH1A2 MEN1 EGF BRCA2 AGTR1 GPC3 BMP6 WNT7A NODAL XDH CLDN1 IHH SHH STOX1 IGF2 COL4A3 WNT10B KRT4 PKHD1 LEP FUT2 GATA2 SCN5A TBX1 ANG GDF2
	5.1598e-10	18	45	6.78958	Membrane repolarization	http://amigo.geneontology.org/amigo/term/GO:0086009	ATP1A2 KCNH2 KCNN2 CASQ2 KCNJ5 KCNJ2 ANK2 CACNA1D KCNE2 KCND3 NPPA KCNE3 SCN4B KCNE1 CAV3 SCN5A NOS1AP GJA5
	5.83666e-10	43	235	3.10587	Regulation of neurotransmitter levels	http://amigo.geneontology.org/amigo/term/GO:0001505	SYN1 ATP1A2 SYT1 CHAT CAMK2A RIMS1 CHRNA3 MEF2C COMT STX1B SYP SLC6A2 SLC1A2 OTOF SLC5A7 DBH PRKCG GAD1 UNC13A GFAP SNAP25 SYT2 GABRA2 WNT7A SLC6A1 SYNJ1 HCRT ADCY1 SLC18A2 SLC6A5 CACNB2 PRRT2 GDNF CPLX1 FSHR PAH RIMS2 KCNJ10 NRXN1 TH CHRM2 PCLO COLQ
	5.91393e-10	28	110	4.32064	Cellular component assembly involved in morphogenesis	http://amigo.geneontology.org/amigo/term/GO:0010927	ACTN2 NEBL TNNT1 MYH3 TNNT2 LDB3 OBSL1 SPINK2 CSRP3 ITGB4 FHOD3 MYPN MYLK3 CASQ1 ANK2 TENM4 OBSCN TTN ACTC1 LMOD3 IHH MYOZ2 DAG1 TCAP CAV3 NEB MYH6 KLHL41
	6.15551e-10	13	22	10.0301	Membrane depolarization during cardiac muscle cell action potential	http://amigo.geneontology.org/amigo/term/GO:0086012	CACNA1G ATP1A2 KCNJ2 HCN4 ANK2 SCN2B ANK3 CACNA1D CACNB2 SCN3B SCN4B CAV3 SCN5A
	6.29771e-10	19	51	6.32362	Detection of mechanical stimulus	http://amigo.geneontology.org/amigo/term/GO:0050982	TRPA1 KCNA1 CSRP3 ANO3 PTPRQ SCN1A PCDH15 PIEZO2 TTN KIT PKD1L1 TMC1 TCAP KCNK4 CAV3 PDZD7 LHFPL5 NTRK1 STRC
	6.40641e-10	36	174	3.51185	Monovalent inorganic cation homeostasis	http://amigo.geneontology.org/amigo/term/GO:0055067	CFTR TFAP2B ATP1A2 OTC KCNH2 SLC12A3 SLC12A1 SLC4A4 SLC26A4 SLC26A3 COMT UPK3A AVP ATP1A3 ATP4A ATP6V0A4 SCNN1A C7 ATP6V1B1 FASLG NPPB KCNJ2 SLC12A5 AVPR2 AGT SCN7A TTPA AGTR1 CORIN KCNMA1 TMPRSS3 SCNN1G SCNN1B UMOD KCNJ10 CYP11B2
	6.60979e-10	29	118	4.17156	Female sex differentiation	http://amigo.geneontology.org/amigo/term/GO:0046660	MSH4 FGF10 AFP LRP2 ESR1 COL9A3 DMC1 AMH BMP15 FSHB NR5A1 CYP19A1 LHCGR RBP4 BMPR1B BRCA2 GNRH1 GAS2 MERTK KIT WNT4 GDF9 ZFPM2 FSHR LEP WT1 ROBO2 ZP3 ANG
	6.77504e-10	41	218	3.19235	Response to mechanical stimulus	http://amigo.geneontology.org/amigo/term/GO:0009612	MPO ATP1A2 CASP8 ANGPT2 TRPA1 MAG TRPV4 KCNA1 KCNJ2 KCNC1 CSRP3 ATP8A2 ANO3 AGT PTPRQ SCN1A PCDH15 BMP6 PIEZO2 TTN KIT PKD1L1 IHH TMC1 SOST SLC26A5 DAG1 TCAP NPPA NRXN1 KCNK4 CAV3 SLITRK6 PDE2A PDZD7 TLR5 LHFPL5 NTRK1 RYR2 DMD STRC
	6.82324e-10	35	166	3.57884	Cellular hormone metabolic process	http://amigo.geneontology.org/amigo/term/GO:0034754	CYP26B1 AFP ESR1 COMT LHB RPE65 TTR LRAT AKR1D1 BMP2 ALDH1A2 HSD17B3 FSHB CYP19A1 CYP2C9 CYP2C8 RBP4 RDH12 STAR CYP17A1 AKR1C2 BMP6 CYP3A4 CYP11B1 FDXR WNT4 SHH SCNN1B PNLIP CYP11B2 CYP26C1 CACNA1H HSD3B2 UGT1A1 SRD5A2
	7.10089e-10	30	126	4.04141	Cornification	http://amigo.geneontology.org/amigo/term/GO:0070268	CYP26B1 PKP2 PKP1 TGM5 CASP14 SPINK5 DSC2 DSG3 DSG1 DSC3 KRT85 KRT71 CELA2A FLG CERS3 TCHH KRT86 KRT75 KRT6C KRT4 KRT74 KRT83 KRT9 KRT2 DSG4 KRT6B KRT3 KRT16 KRT25 KRT81
	7.1369e-10	82	644	2.16128	Regulation of plasma membrane bounded cell projection organization	http://amigo.geneontology.org/amigo/term/GO:0120035	ZMYND10 USH1C CDKL5 CNTN1 CAMK2B LZTS1 SEZ6 NTN1 CTNNA2 FCGR2B SEMA3A PAK3 CHRNA3 ITGA6 TREM2 STX1B BMP7 RP1 MAG KANK1 TRPV4 CUX2 MAK HRG TNR PLS1 NEUROG3 OBSL1 WNT1 PODXL CHN1 FGF13 KIF1A EPO GFAP SNAP25 ATP8A2 EPHA7 AVIL MDM2 AGT TBR1 TRPC6 RDX MSTN HECW2 DCDC2 NTRK2 PTPRO GRID2 WNT7A ZFYVE27 KIT KALRN CHRNB2 CLRN1 FRMD7 RET SEMA6B IL1RAPL1 P2RY12 LINGO1 SEMA3E ALK NDNF DAB1 BRSK2 NRXN1 CNTN2 R…
	7.27422e-10	38	192	3.35943	Lung development	http://amigo.geneontology.org/amigo/term/GO:0030324	FLT4 FGFR2 FGF10 CELSR1 GRHL2 TBX5 PHEX FGF9 LHX3 FGF8 GLI1 ITGB6 TBX4 BMP4 ALDH1A2 FOXJ1 LAMA5 WNT2B MYCN NKX2-1 RBP4 ASCL1 MYOCD GATA6 CCDC40 ABCA12 GPC3 RSPO2 THRB DNAAF1 NODAL ZIC3 SHH ABCA3 ZFPM2 DAG1 ADAMTSL2 CCDC39
	7.33143e-10	93	772	2.04479	Cellular response to nitrogen compound	http://amigo.geneontology.org/amigo/term/GO:1901699	CFTR NR1H4 GABRA1 CASR CDH1 CAMK2A FCGR2B ACTN2 CHRNA3 MEF2C CACNA1S GNAO1 SLC26A3 TREM2 HNF4A ATP1A3 SLC5A5 ATP6V0A4 GHRHR GCK KANK1 RGS9 GNRHR FOLR1 SLC1A2 GABRG2 PDE4D PRLR ATP6V1B1 RPE65 CASQ2 GHSR DNAI1 PCK1 WNT1 CSRP3 SLC34A1 DDC CHRM3 KL MEN1 MDM2 AGT CIB2 LHCGR MSTN HCN4 GNAL CACNA1A AGTR1 AHSG GABRB2 GLRA1 STAR NTRK2 NR4A2 GNA14 CHRNB2 CYP11B1 GABRB1 HCN1 ADCY1 TSHR GJB2 SERPINA12 GABRB3…
	7.53418e-10	43	237	3.07966	Regulation of peptide secretion	http://amigo.geneontology.org/amigo/term/GO:0002791	CFTR ABCC8 NOS2 CACNA2D2 TFAP2B HFE NR1H4 CASR HNF4A GHRHR TFR2 GCK IFNG GPR68 GHSR PAX8 NR0B2 SNAP25 LRRC8A RBP4 PDX1 CACNA1A CELA2A ABCA12 CACNA1D KCNB1 KALRN SSTR5 NEUROD1 SLC2A2 KISS1 TRH FGG FGA FGB ADCY5 BRSK2 LEP RFX6 KCNJ11 CACNA1E ITSN1 INS
	7.72596e-10	18	46	6.64198	Ventricular cardiac muscle tissue morphogenesis	http://amigo.geneontology.org/amigo/term/GO:0055010	PKP2 FGFR2 LRP2 MYH7 TGFB2 HAND1 TNNT2 DLL4 TNNI3 MYBPC3 HEY2 POU4F1 MYL3 FOXH1 ZFPM2 NKX2-5 MYH6 RYR2
	9.0954e-10	28	112	4.24348	Positive regulation of ion transmembrane transporter activity	http://amigo.geneontology.org/amigo/term/GO:0032414	CFTR ABCC8 GAL ACTN2 TREM2 FGF14 RGS9 KCNA1 IFNG KCNC1 TRPC6 CASQ1 ANK2 JPH2 ANK3 KCNE2 CACNB2 CACNG2 NPPA KCNE3 TRDN KCNJ11 RELN NLGN3 RYR2 NOS1AP DMD SHANK3
	9.29473e-10	16	36	7.54397	Cardiac muscle cell membrane repolarization	http://amigo.geneontology.org/amigo/term/GO:0099622	KCNH2 KCNN2 KCNJ5 KCNJ2 ANK2 CACNA1D KCNE2 KCND3 NPPA KCNE3 SCN4B KCNE1 CAV3 SCN5A NOS1AP GJA5
	9.8943e-10	43	239	3.05389	Regulation of peptide transport	http://amigo.geneontology.org/amigo/term/GO:0090087	CFTR ABCC8 NOS2 CACNA2D2 TFAP2B HFE NR1H4 CASR HNF4A GHRHR TFR2 GCK IFNG GPR68 GHSR PAX8 NR0B2 SNAP25 LRRC8A RBP4 PDX1 CACNA1A CELA2A ABCA12 CACNA1D KCNB1 KALRN SSTR5 NEUROD1 SLC2A2 KISS1 TRH FGG FGA FGB ADCY5 BRSK2 LEP RFX6 KCNJ11 CACNA1E ITSN1 INS
	1.05572e-09	24	84	4.8497	Embryonic heart tube development	http://amigo.geneontology.org/amigo/term/GO:0035050	MEF2C FGF8 FOLR1 HAND1 OVOL2 TBR1 LBX1 CCDC40 DNAAF1 NODAL ZIC3 FOXH1 VANGL2 IHH PITX2 TBX20 SHH SOX17 CCDC103 NKX2-6 NKX2-5 RYR2 SOX18 CCDC39
	1.05572e-09	30	128	3.97827	Regulation of potassium ion transport	http://amigo.geneontology.org/amigo/term/GO:0043266	ABCC8 KCNH2 GAL ACTN2 KCNN2 TREM2 GCK KCNA1 CASQ2 KCNJ5 KCNJ2 EDN3 KCNC1 DPP6 BIN1 GABBR2 ANK2 ANK3 KCNJ16 KCNMA1 CACNA1D KCNJ6 KCNE2 HCRT NPPA KCNE3 KCNJ10 KCNE1 CAV3 NOS1AP
	1.07114e-09	83	661	2.13137	Regulation of cell projection organization	http://amigo.geneontology.org/amigo/term/GO:0031344	ZMYND10 USH1C CDKL5 CNTN1 CAMK2B LZTS1 SEZ6 NTN1 CTNNA2 FCGR2B SEMA3A PAK3 CHRNA3 ITGA6 TREM2 STX1B BMP7 RP1 MAG KANK1 TRPV4 CUX2 MAK HRG TNR PLS1 NEUROG3 OBSL1 WNT1 PODXL CHN1 FGF13 KIF1A EPO GFAP SNAP25 ATP8A2 EPHA7 AVIL MDM2 AGT TBR1 TRPC6 RDX MSTN HECW2 DCDC2 NTRK2 PTPRO GRID2 WNT7A ZFYVE27 GRIP1 KIT KALRN CHRNB2 CLRN1 FRMD7 RET SEMA6B IL1RAPL1 P2RY12 LINGO1 SEMA3E ALK NDNF DAB1 BRSK2 NRXN1 C…
	1.12483e-09	28	113	4.20593	Regulation of potassium ion transmembrane transport	http://amigo.geneontology.org/amigo/term/GO:1901379	ABCC8 KCNH2 GAL ACTN2 KCNN2 TREM2 KCNA1 CASQ2 KCNJ5 KCNJ2 EDN3 KCNC1 DPP6 BIN1 GABBR2 ANK2 ANK3 KCNJ16 KCNMA1 CACNA1D KCNJ6 KCNE2 NPPA KCNE3 KCNJ10 KCNE1 CAV3 NOS1AP
	1.13908e-09	22	71	5.25953	Cardiac ventricle morphogenesis	http://amigo.geneontology.org/amigo/term/GO:0003208	PKP2 FGFR2 MEF2C LRP2 GRHL2 TBX5 MYH7 TGFB2 HAND1 TNNT2 DLL4 TNNI3 MYBPC3 HEY2 POU4F1 MYL3 FOXH1 TBX20 ZFPM2 NKX2-5 MYH6 RYR2
	1.16351e-09	47	278	2.86969	Protein kinase B signaling	http://amigo.geneontology.org/amigo/term/GO:0043491	MYOC F7 ERBB3 FGFR2 HYAL2 FGFR3 FGF10 PAX2 FGF20 LRP2 THPO ESR1 PDGFB FGF9 FGF8 CRYBA1 FGF23 TEK FLT3 KDR KL KLB MSTN EGF NTRK2 AKR1C2 MERTK KIT XDH FGF17 ICOS STOX1 RET IGF2 P2RY12 PKHD1 DAG1 LEP CD28 ERBB4 NRXN1 CAV3 FGF3 MAGI2 FGF16 NTRK1 INS
	1.21966e-09	29	121	4.06813	Positive regulation of transporter activity	http://amigo.geneontology.org/amigo/term/GO:0032411	CFTR ABCC8 GAL ACTN2 TREM2 FGF14 RGS9 KCNA1 IFNG KCNC1 TRPC6 CASQ1 ANK2 JPH2 ANK3 KCNE2 CACNB2 CACNG2 NPPA KCNE3 ADIPOQ TRDN KCNJ11 RELN NLGN3 RYR2 NOS1AP DMD SHANK3
	1.25258e-09	33	153	3.66105	Response to purine-containing compound	http://amigo.geneontology.org/amigo/term/GO:0014074	CFTR TYR CACNA1S DNMT3B SLC26A3 SLC5A5 PAX4 PDE4D CASQ2 TEK PCK1 CIB2 HCN4 TRPC3 DUOX2 REN CNGA3 STAR SLC6A1 HCN1 GPD1 P2RY12 WNT10B AGXT PDE3A KCNE1 ADIPOQ WT1 PDE2A KCNJ11 P2RX2 RYR1 RYR2
	1.26315e-09	13	23	9.59397	Male genitalia development	http://amigo.geneontology.org/amigo/term/GO:0030539	FGF10 HOXA13 FGF8 HOXD13 HSD17B3 LHCGR GREB1L BMP6 KLHL10 SHH WT1 SYCP2 SRD5A2
	1.30315e-09	19	53	6.085	Intermediate filament cytoskeleton organization	http://amigo.geneontology.org/amigo/term/GO:0045104	PKP2 ATXN3 PKP1 NEFH BFSP1 GFAP ATP8A2 KRT71 TCHH SHH KRT6C KRT74 BFSP2 KRT9 KRT2 KRT3 KRT16 KRT25 NEFL
	1.30481e-09	47	279	2.85941	Regulation of calcium ion transport	http://amigo.geneontology.org/amigo/term/GO:0051924	ATP1A2 CASR CAMK2B CAMK2A GNAO1 PDGFB FGF14 JPH1 RGS9 GRM6 PDE4D CASQ2 HPCA PLP1 EPO AGT BIN1 TRPC6 TRPC3 EGF CASQ1 ANK2 JPH2 JPH3 CACNA1D EPB41 KCNE2 HCRT SPINK1 TMC1 CACNB2 TRPV3 BEST1 P2RY12 NPPA KCNE3 GRIN1 F2 CACNB4 CAV3 TRDN P2RX2 PLN RYR2 GJC2 NOS1AP DMD
	1.31847e-09	38	196	3.29087	Respiratory tube development	http://amigo.geneontology.org/amigo/term/GO:0030323	FLT4 FGFR2 FGF10 CELSR1 GRHL2 TBX5 PHEX FGF9 LHX3 FGF8 GLI1 ITGB6 TBX4 BMP4 ALDH1A2 FOXJ1 LAMA5 WNT2B MYCN NKX2-1 RBP4 ASCL1 MYOCD GATA6 CCDC40 ABCA12 GPC3 RSPO2 THRB DNAAF1 NODAL ZIC3 SHH ABCA3 ZFPM2 DAG1 ADAMTSL2 CCDC39
	1.37004e-09	17	42	6.8704	Sarcomere organization	http://amigo.geneontology.org/amigo/term/GO:0045214	ACTN2 TNNT1 MYH3 TNNT2 LDB3 CSRP3 FHOD3 MYPN MYLK3 CASQ1 OBSCN TTN MYOZ2 TCAP CAV3 MYH6 KLHL41
	1.38389e-09	44	251	2.97551	Regulation of protein kinase B signaling	http://amigo.geneontology.org/amigo/term/GO:0051896	MYOC F7 ERBB3 FGFR2 HYAL2 FGFR3 FGF10 FGF20 LRP2 THPO ESR1 PDGFB FGF9 FGF8 CRYBA1 FGF23 TEK FLT3 KL KLB MSTN EGF NTRK2 AKR1C2 KIT XDH FGF17 ICOS STOX1 RET IGF2 P2RY12 PKHD1 DAG1 LEP CD28 ERBB4 NRXN1 CAV3 FGF3 MAGI2 FGF16 NTRK1 INS
	1.39685e-09	34	162	3.56243	BMP signaling pathway	http://amigo.geneontology.org/amigo/term/GO:0030509	TFAP2B HFE LRP2 TGFB2 BMP7 CHRDL1 ZNF423 AMH COMP DLX5 HOXA13 SFRP4 ACVR2B SMAD9 WNT1 BMP4 BMP2 GDF1 BMP15 AMHR2 BMPR1B SLC39A5 LEFTY2 GPC3 CRB2 BMP6 GDF6 NODAL GDF9 TBX20 SOST GDF3 TMPRSS6 GDF2
	1.48428e-09	16	37	7.34008	Inner ear receptor cell stereocilium organization	http://amigo.geneontology.org/amigo/term/GO:0060122	USH1C TRIOBP CDH23 PLS1 MYO7A PCDH15 CLRN1 TSHR TTC8 USH1G PDZD7 LHFPL5 GRXCR2 GRXCR1 STRC CLRN2
	1.70283e-09	18	48	6.36523	Potassium ion import across plasma membrane	http://amigo.geneontology.org/amigo/term/GO:1990573	ATP1A2 KCNH2 SLC12A3 SLC12A1 ATP1A3 ATP4A KCNJ13 KCNJ5 KCNJ2 SLC12A5 HCN4 KCNJ1 KCNJ16 KCNJ6 KCNE2 KCNK9 KCNJ10 KCNJ11
	1.73263e-09	160	1636	1.66004	Secretion	http://amigo.geneontology.org/amigo/term/GO:0046903	CFTR MPO ABCC8 CACNA1G NOS2 CACNA2D2 SYN1 TFAP2B HFE NR1H4 ABCC2 ANK1 CASR ERBB3 SYT1 GAL FGF10 CAMK2A SPP2 FCGR2B ACTN2 FGF20 RIMS1 CHRNA3 MEF2C PKP1 TF TGFB2 COMT TREM2 STX1B PDGFB SLC10A1 HNF4A AVP CHRNA4 MYOM1 SYP PORCN COMP GHRHR TFR2 GCK EXPH5 VWF TRPV4 IFNG GUCA1B IL12B PRLR KNG1 HRG POMC OTOF SERPINC1 APOA1 TTR FGF23 GPR68 NPPB GHSR PLG EDN3 PAX8 BMP2 PRKCG AVPR2 PLA2G5 GAD1 UNC13A NR0B2 …
	1.80126e-09	91	762	2.02707	Transmembrane receptor protein tyrosine kinase signaling pathway	http://amigo.geneontology.org/amigo/term/GO:0007169	MUSK MYOC FLT4 F7 CDH3 ERBB3 TIE1 FGFR2 FGFR3 FGF10 PAK3 FGF20 CHRNA3 ANGPT2 PDGFB HNF4A FGF9 ESRP1 ATP6V0A4 GHRHR KANK1 FGF8 SMOC2 IL12B PRLR HRG FGF12 ATP6V1B1 RPE65 FASLG FGF23 TEK GHSR FLT3 DNAI1 WNT1 BMP2 FLRT3 KDR CHN1 CSRP3 KL KLB EPHA7 AGT MSTN EGF PDE6H MYOCD AHSG NTRK2 GFRA1 MERTK CD8A ZFYVE27 ADAMTS3 KIT XDH FGF17 KALRN WNT4 IL31RA OTX2 RET SERPINA12 IGF2 COL4A3 SH3TC2 FSHR ALK LEP GRI…
	1.83315e-09	32	147	3.69501	Response to fibroblast growth factor	http://amigo.geneontology.org/amigo/term/GO:0071774	CASR FGFR2 HYAL2 FGFR3 FGF10 FGF20 FGF9 ESRP1 FGF8 SMOC2 FGF12 HYAL1 FGF23 FLRT3 DLL4 KCNC1 KL KLB STAR PTH FGF17 WNT4 OTX2 NDNF NRXN1 LRIT3 TBX1 FGF3 SPRY4 FGF16 TRIM71 TDGF1
	1.84988e-09	19	54	5.97231	Intermediate filament-based process	http://amigo.geneontology.org/amigo/term/GO:0045103	PKP2 ATXN3 PKP1 NEFH BFSP1 GFAP ATP8A2 KRT71 TCHH SHH KRT6C KRT74 BFSP2 KRT9 KRT2 KRT3 KRT16 KRT25 NEFL
	1.95654e-09	80	635	2.13845	Blood vessel morphogenesis	http://amigo.geneontology.org/amigo/term/GO:0048514	ABCC8 TFAP2B FLT4 CASP8 CALCRL TIE1 FGFR2 FGF10 LRP2 APOB TBX5 ANGPT2 TGFB2 EYA1 COMP HOXA13 FGF8 FOXN1 FOLR1 IL17F SMOC2 HAND1 THBS4 IL12B HRG HYAL1 FASLG TEK NPPB TBX4 GHSR PTGIS BMP4 OVOL2 KDR DLL4 TNNI3 ANGPTL3 MYO18B SPINK5 HEY2 AGT STAB2 EGF MYOCD GATA6 AGTR1 NTRK2 EDNRA ROBO4 WNT7A NODAL XDH HOXB13 FOXH1 TAL1 WNT4 IHH ADAMTS9 TERT TBX20 SHH SOX17 COL4A3 ZFPM2 SEMA3E COL8A2 NDNF DAG1 LEP GA…
	1.98901e-09	14	28	8.48697	Protein activation cascade	http://amigo.geneontology.org/amigo/term/GO:0072376	F7 F11 F9 VWF KNG1 SERPINC1 F12 KLKB1 FGG FGA FGB F2 F8 GP1BA
	1.98901e-09	14	28	8.48697	Blood coagulation, fibrin clot formation	http://amigo.geneontology.org/amigo/term/GO:0072378	F7 F11 F9 VWF KNG1 SERPINC1 F12 KLKB1 FGG FGA FGB F2 F8 GP1BA
	2.21779e-09	87	718	2.05673	Negative regulation of cell differentiation	http://amigo.geneontology.org/amigo/term/GO:0045596	ABCC8 PAX6 USH2A FOXP3 PKP2 PRDM6 NTN1 FGF10 FCGR2B SEMA3A RARB GRHL2 CETP PTHLH TBX5 DLL3 TGFB2 SOX10 PDGFB BMP7 FGF9 MAG HOXA2 KANK1 PITX3 PHOX2B IL2 NKX3-2 SOX6 TRPV4 IFNG TNR FGF23 GPR68 ESRRB WNT1 BMP4 BMP2 OVOL2 FOXJ1 FGF13 MEN1 MYCN EPHA7 HEY2 NKX2-1 TRPC6 SIX3 LBX1 MSTN PRICKLE1 ASCL1 MYOCD ZNF750 IL17RD CDKN2A VAX1 NKX6-2 PTH WNT7A NODAL XDH WNT4 LMX1A NPPC IHH CTLA4 SHH IGF2 SEMA6B P2RY…
	2.29971e-09	34	165	3.49766	Isoprenoid metabolic process	http://amigo.geneontology.org/amigo/term/GO:0006720	CYP26B1 LRP2 APOB OPN1LW APOC3 RPE65 APOA1 TTR LRAT OPN1SW ALDH1A2 HMGCS2 CYP2C9 CYP2C8 RBP4 RDH12 RLBP1 GPC3 STAR GGPS1 APOA2 CYP3A4 RHO CYP2C19 LPL PNLIP TH CYP26C1 ABCA4 APOC2 UGT1A1 RBP3 OPN1MW GPIHBP1
	2.48026e-09	35	174	3.4143	Positive regulation of developmental growth	http://amigo.geneontology.org/amigo/term/GO:0048639	ARX CDKL5 NTN1 FGFR2 SYT1 RIMS1 MEF2C TBX5 HAMP GHRHR FGF8 GLI1 PLS1 GHSR MYOD1 UNC13A ATP8A2 HEY2 GATA6 SYT2 ZFYVE27 SPTBN4 TBX20 TSHR IGF2 ZFPM2 LEP RAG2 RIMS2 ERBB4 PLCB1 WT1 ZP3 L1CAM GH1
	2.5454e-09	20	61	5.56523	Glomerulus development	http://amigo.geneontology.org/amigo/term/GO:0032835	PROM1 PAX2 COL4A4 MEF2C ANGPT2 PDGFB BMP7 NPHS2 TEK BMP4 PODXL FOXJ1 KIRREL3 PTPRO NPHS1 RET COL4A3 ADIPOQ WT1 MAGI2
	2.6583e-09	22	74	5.04631	Determination of heart left/right asymmetry	http://amigo.geneontology.org/amigo/term/GO:0061371	MEF2C FGF8 FOLR1 HAND1 OVOL2 TBR1 LBX1 CCDC40 DNAAF1 MMP21 NODAL ZIC3 FOXH1 VANGL2 IHH TBX20 SHH SOX17 CCDC103 NKX2-5 SOX18 CCDC39
	2.96723e-09	110	1001	1.86527	Negative regulation of programmed cell death	http://amigo.geneontology.org/amigo/term/GO:0043069	MPO TFAP2B PAX7 NR1H4 FLT4 CASP8 ERBB3 FGFR2 FGF10 LIMS2 SNCB PAX2 RARB FGF20 MEF2C LRP2 MECOM ITGA6 TREM2 SOX10 BMP7 AVP EYA1 COMP MAG PAX4 LHX3 FGF8 IL2 NKX3-2 CRYAB EYA4 NME5 PRLR OGG1 FOXP1 FHL2 PROC FASLG EPCAM TEK TEX11 LHX4 GHSR WNT1 BMP4 PAX8 PRKCG BCL11B KDR AIPL1 EPO HEY2 MDM2 TFAP2A COL2A1 ASCL1 PDX1 MYOCD GATA6 CARD14 RORC GABRB2 GNRH1 STAR NTRK2 POU4F1 PTH MERTK NR4A2 WNT7A KIT CRYAA…
	3.1062e-09	32	150	3.62111	Learning	http://amigo.geneontology.org/amigo/term/GO:0007612	ABCC8 ATP1A2 COMT BCHE TNR DBH SLC12A5 FGF13 SNAP25 AGT TBR1 NLGN4X NTRK2 JPH3 SLC6A1 KIT SYNJ1 KALRN CHRNB2 SHANK2 RAG1 NEUROD2 GRIN1 NRXN1 TH GPR88 GRIN2A CNTN2 GABRA5 RELN NLGN3 SHANK3
	3.15265e-09	17	44	6.55811	Exocrine system development	http://amigo.geneontology.org/amigo/term/GO:0035272	PAX6 FGFR2 FGF10 SEMA3A TGFB2 SOX10 BMP7 FGF8 LAMA5 EDAR PDX1 IGSF3 EDA SHH IGF2 PTF1A DAG1
	3.28448e-09	108	978	1.87442	Negative regulation of apoptotic process	http://amigo.geneontology.org/amigo/term/GO:0043066	MPO TFAP2B PAX7 NR1H4 FLT4 CASP8 ERBB3 FGFR2 FGF10 LIMS2 SNCB PAX2 RARB FGF20 MEF2C LRP2 ITGA6 TREM2 SOX10 BMP7 AVP EYA1 COMP MAG PAX4 LHX3 FGF8 IL2 NKX3-2 CRYAB EYA4 NME5 PRLR OGG1 FOXP1 FHL2 PROC FASLG EPCAM TEK TEX11 LHX4 GHSR WNT1 BMP4 PAX8 PRKCG BCL11B KDR AIPL1 EPO HEY2 MDM2 TFAP2A COL2A1 ASCL1 PDX1 MYOCD GATA6 CARD14 RORC GABRB2 GNRH1 STAR NTRK2 POU4F1 PTH MERTK NR4A2 WNT7A CRYAA WNT4 NEUR…
	3.51261e-09	22	75	4.97902	Embryonic heart tube morphogenesis	http://amigo.geneontology.org/amigo/term/GO:0003143	MEF2C FGF8 FOLR1 HAND1 OVOL2 TBR1 LBX1 CCDC40 DNAAF1 NODAL ZIC3 FOXH1 VANGL2 IHH TBX20 SHH SOX17 CCDC103 NKX2-5 RYR2 SOX18 CCDC39
	3.51635e-09	25	96	4.4203	Response to vitamin	http://amigo.geneontology.org/amigo/term/GO:0033273	CYP26B1 CYP24A1 OTC CASR F7 TYR DNMT3B BMP7 PHEX HAMP FOLR1 CYP27B1 OGG1 BCHE FGF23 LRAT ALDH1A2 EPO SLC34A1 TSHB MDM2 ASCL1 PDX1 PTH LEP
	3.59419e-09	27	111	4.1288	Molting cycle	http://amigo.geneontology.org/amigo/term/GO:0042303	ALX4 CDH3 FGFR2 GAL FGF10 CELSR1 TGFB2 FERMT1 FA2H FOXN1 PTCH2 TGM3 LAMA5 SPINK5 EDAR KRT71 EDA TERT SHH TRPV3 WNT10B KRT83 TSPEAR KRT16 EPS8L3 SOX18 KRT25
	3.59419e-09	27	111	4.1288	Hair cycle	http://amigo.geneontology.org/amigo/term/GO:0042633	ALX4 CDH3 FGFR2 GAL FGF10 CELSR1 TGFB2 FERMT1 FA2H FOXN1 PTCH2 TGM3 LAMA5 SPINK5 EDAR KRT71 EDA TERT SHH TRPV3 WNT10B KRT83 TSPEAR KRT16 EPS8L3 SOX18 KRT25
	3.67362e-09	85	702	2.05525	Taxis	http://amigo.geneontology.org/amigo/term/GO:0042330	ARX PAX6 CASR LAMA3 F7 LAMC2 NTN1 SPTB FGF10 SEMA3A POU4F3 ANGPT2 TGFB2 TREM2 SERPIND1 PDGFB BMP7 DLX5 HOXA2 LHX3 FGF8 LGI1 TRPV4 SMOC2 THBS4 HRG TNR APOA1 MYOT LHX4 EDN3 BMP4 FLRT3 BCL11B KDR FEZF1 CHN1 LAMA5 EPHA7 NKX2-1 TBR1 MYPN MSTN BMPR1B TNFRSF11A AGTR1 PLA2G7 VAX1 TIRAP PTPRO GFRA1 ROBO4 ROBO3 KIF5A KIT DPYSL5 KALRN SPTBN4 LMX1A CCDC141 NFASC SPTA1 RHO SHH TTC8 OTX2 RET SEMA6B GDNF P2RY12…
	3.67988e-09	16	39	6.96367	Regulation of NMDA receptor activity	http://amigo.geneontology.org/amigo/term/GO:2000310	CAMK2B CAMK2A ACTN2 MEF2C DLG3 RGS9 IFNG GRIA2 GRIA3 GRIA4 GRIN1 NRXN1 GRIN2A RELN GRIN2B NEFL
	3.6992e-09	47	288	2.77005	Carboxylic acid transport	http://amigo.geneontology.org/amigo/term/GO:0046942	NOS2 NR1H4 ATP1A2 SLC7A9 ABCC2 CASR SLC46A1 LRP2 SLC26A4 SLC26A3 SLC10A1 AVP FOLR1 SLC1A2 SLCO1B3 SLC26A8 SLC10A2 PLA2G5 GFAP NR0B2 SLCO1B1 HNF1A AGT LRRC8A SLC3A1 SLC13A5 TNFRSF11A SLC26A1 NTRK2 SLC16A12 GRM1 SLC6A1 SLC13A3 SLC6A20 SLC51A SLC6A5 UMOD SLC26A5 TRH SLCO2A1 LEP KCNJ10 SLC25A21 SLC51B SLC36A2 GRM7 SLC6A17
	3.86877e-09	41	231	3.01269	Neurotransmitter transport	http://amigo.geneontology.org/amigo/term/GO:0006836	SYN1 ATP1A2 SYT1 CHAT CAMK2A RIMS1 CHRNA3 MEF2C STX1B SYP SLC6A2 SLC1A2 OTOF SLC5A7 PRKCG GAD1 UNC13A GFAP DDC SNAP25 SYT2 GABRA2 WNT7A SLC6A1 SYNJ1 HCRT ADCY1 SLC18A2 SLC6A5 CACNB2 PRRT2 GDNF CPLX1 RIMS2 KCNJ10 SLC17A8 NRXN1 TH CHRM2 PCLO SLC6A17
	3.86877e-09	15	34	7.4885	Hindlimb morphogenesis	http://amigo.geneontology.org/amigo/term/GO:0035137	TFAP2B ALX4 PITX1 RARB FGF8 TBX4 BMP4 HOXD10 AFF3 GPC3 RSPO2 WNT7A ALX3 SHH FMN1
	3.86877e-09	15	34	7.4885	Regulation of cardiac muscle cell contraction	http://amigo.geneontology.org/amigo/term/GO:0086004	ATP1A2 PKP2 PDE4D KCNJ2 FGF13 DSC2 BIN1 HCN4 ANK2 CAV3 CTNNA3 SCN5A PLN RYR2 GJA5
	4.01765e-09	33	160	3.50087	Hindbrain development	http://amigo.geneontology.org/amigo/term/GO:0030902	CNTN1 SEZ6 CTNNA2 FCGR2B BMP7 ZNF423 HOXA2 PHOX2B GLI1 HOXB1 NEUROG3 WNT1 ALDH1A2 KCNC1 TBR1 EGF ASCL1 NLGN4X POU4F1 GRID2 WNT7A LMX1A NEUROD1 SHH PHOX2A PTF1A NEUROD2 DAB1 SPTBN2 GATA2 NRXN1 GSX2 SCN5A
	4.09187e-09	84	692	2.06042	Regulation of growth	http://amigo.geneontology.org/amigo/term/GO:0040008	ARX CDKL5 MUSK NTN1 FGFR2 SYT1 HYAL2 FGFR3 SEMA3A FGF20 RIMS1 MEF2C TBX5 TGFB2 HNF4A AVP MAG HAMP GHRHR FGF8 LGI1 IL2 CRYAB CYP27B1 GLI1 IFNG HRG HYAL1 TNR PAPPA2 PTCH2 PLS1 NPPB GHSR BMP4 MYOD1 FGF13 UNC13A ATP8A2 EPHA7 HEY2 AGT RBP4 MSTN ESR2 MYOCD GATA6 SYT2 AGTR1 GPC3 CDKN2A ING1 ZFYVE27 HOXB13 SPTBN4 LMX1A NPPC IHH GDF9 TBX20 SOX17 TSHR HEPACAM IGF2 SEMA6B ZFPM2 SEMA3E LEP RAG2 NPPA RIMS2 ER…
	4.10619e-09	21	69	5.16598	Heart looping	http://amigo.geneontology.org/amigo/term/GO:0001947	MEF2C FGF8 FOLR1 HAND1 OVOL2 TBR1 LBX1 CCDC40 DNAAF1 NODAL ZIC3 FOXH1 VANGL2 IHH TBX20 SHH SOX17 CCDC103 NKX2-5 SOX18 CCDC39
	4.28161e-09	32	152	3.57346	Morphogenesis of embryonic epithelium	http://amigo.geneontology.org/amigo/term/GO:0016331	FGFR2 FGF10 CELSR1 PAX2 LRP2 GRHL2 TGFB2 SALL4 BMP7 FGF8 FOLR1 HAND1 WNT6 BMP4 PAX8 OVOL2 ALDH1A2 LAMA5 WNT2B TFAP2A SHROOM3 PRICKLE1 PDX1 NODAL GRHL3 WNT4 VANGL2 SHH RET GDNF TRIM71 SHANK3
	4.28161e-09	32	152	3.57346	Tube formation	http://amigo.geneontology.org/amigo/term/GO:0035148	FGFR2 FGF10 CELSR1 PAX2 LRP2 GRHL2 TGFB2 SALL4 BMP7 FGF8 FOLR1 HAND1 WNT6 BMP4 PAX8 OVOL2 PODXL EDAR SHROOM3 EGF PRICKLE1 NODAL GRHL3 EDA WNT4 VANGL2 SHH RET GDNF TCAP TRIM71 SHANK3
	4.334e-09	25	97	4.37473	Female gonad development	http://amigo.geneontology.org/amigo/term/GO:0008585	MSH4 AFP ESR1 COL9A3 DMC1 AMH BMP15 FSHB NR5A1 CYP19A1 LHCGR BMPR1B BRCA2 GNRH1 GAS2 KIT WNT4 GDF9 ZFPM2 FSHR LEP WT1 ROBO2 ZP3 ANG
	4.49299e-09	31	144	3.65411	Male gonad development	http://amigo.geneontology.org/amigo/term/GO:0008584	MAMLD1 SEMA3A LRP2 ESR1 COL9A3 TGFB2 FGF9 LHB TEX11 FSHB WNT2B NKX2-1 NR5A1 DMRT1 LHCGR DHH GATA6 REN STAR KIT KLHL10 WNT4 NR0B1 ZFPM2 FSHR WT1 TLR5 NTRK1 INSL3 NCOA4 SRD5A2
	4.49299e-09	22	76	4.91351	Regulation of cardiac muscle contraction	http://amigo.geneontology.org/amigo/term/GO:0055117	ATP1A2 PKP2 PDE4D TNNI3K CASQ2 KCNJ2 FGF13 TNNI3 DSC2 BIN1 HCN4 ANK2 NPPA CAV3 NKX2-5 CTNNA3 SCN5A SCN10A PLN RYR2 DMD GJA5
	4.6445e-09	13	25	8.82645	Intermediate filament organization	http://amigo.geneontology.org/amigo/term/GO:0045109	PKP2 PKP1 NEFH BFSP1 GFAP KRT71 TCHH SHH BFSP2 KRT9 KRT2 KRT25 NEFL
	4.79348e-09	98	862	1.92975	Positive regulation of phosphorylation	http://amigo.geneontology.org/amigo/term/GO:0042327	HFE CNTN1 MUSK FLT4 CDON ERBB3 TIE1 FGFR2 FGFR3 FGF10 PAK3 FGF20 SLC4A4 CHRNA3 MEF2C DLG3 DOCK3 THPO ITGA6 TF TGFB2 TREM2 PDGFB BMP7 AVP FGF9 FGF8 ODAM IL2 IFNG THBS4 IL12B PRLR FGF23 ESRRB TEK FLT3 EDN3 WNT1 BMP4 BMP2 KDR FGF13 GDF1 BMP15 EPO EPHA7 AGT TRPC6 MSTN IL21 EGF CARD14 TNFRSF11A LEFTY2 NTRK2 TIRAP BMP6 MERTK GDF6 NODAL KIT FGF17 NEK10 CLDN19 GDF9 IL31RA ADCY1 STOX1 RET IGF2 GPD1 RSPO1 …
	5.03596e-09	18	51	5.9908	Neuromuscular process controlling balance	http://amigo.geneontology.org/amigo/term/GO:0050885	USH1C RBFOX1 POU4F3 CDH23 TNR MYO7A PTPRQ NKX6-2 PCDH15 POU4F1 JPH3 CLRN1 ADCY5 NRXN1 GPR88 USH1G SHANK3 NEFL
	5.32952e-09	27	113	4.05572	Microtubule bundle formation	http://amigo.geneontology.org/amigo/term/GO:0001578	ZMYND10 DNAH5 DCX RP1 RSPH4A DNAH1 ARMC2 DNAI1 DNAH8 FOXJ1 CCDC65 CCDC40 SPEF2 DNAAF1 SPAG17 DRC1 RSPH1 CCDC103 DNAAF3 DNAI2 RSPH9 RP1L1 DNAJB13 DNAH17 FSIP2 GAS2L2 CCDC39
	5.33348e-09	31	145	3.62891	Development of primary male sexual characteristics	http://amigo.geneontology.org/amigo/term/GO:0046546	MAMLD1 SEMA3A LRP2 ESR1 COL9A3 TGFB2 FGF9 LHB TEX11 FSHB WNT2B NKX2-1 NR5A1 DMRT1 LHCGR DHH GATA6 REN STAR KIT KLHL10 WNT4 NR0B1 ZFPM2 FSHR WT1 TLR5 NTRK1 INSL3 NCOA4 SRD5A2
	5.39595e-09	21	70	5.09218	Cardiac muscle cell development	http://amigo.geneontology.org/amigo/term/GO:0055013	ACTN2 NEBL TBX5 HAMP FHL2 OBSL1 BMP4 CSRP3 FHOD3 HEY2 AGT ALPK3 MYLK3 TTN ACTC1 TCAP NPPA NKX2-6 CAV3 NKX2-5 NEB
	5.39595e-09	25	98	4.33009	Regulation of plasma lipoprotein particle levels	http://amigo.geneontology.org/amigo/term/GO:0097006	MPO ABCC8 NR1H4 MSR1 APOB CETP TREM2 CUBN APOA5 APOC3 APOA1 PLA2G5 AGT MTTP AGTR1 PLA2G7 APOA2 ALB LIPC AMN PCSK9 LPL ADIPOQ APOC2 GPIHBP1
	5.7093e-09	50	322	2.6357	Positive regulation of secretion	http://amigo.geneontology.org/amigo/term/GO:0051047	CFTR CACNA1G HFE CASR SYT1 GAL TGFB2 TREM2 STX1B AVP MYOM1 GHRHR TFR2 GCK EXPH5 IFNG GPR68 NPPB EDN3 BMP2 NR0B2 AGT LRRC8A CYP19A1 RBP4 PDX1 TNFRSF11A BMP6 TTN SLC6A1 KCNB1 CHRNB2 CACNB2 GDNF KISS1 TRH FGG FGA FGB LEP NPPA GATA2 ALOX12B RFX6 ZP3 CACNA1H SCAMP5 ITSN1 ANG INS
	5.82549e-09	22	77	4.8497	Nerve development	http://amigo.geneontology.org/amigo/term/GO:0021675	ERBB3 SEMA3A PAX2 POU4F3 SALL1 PHOX2B HOXB1 PRKCG TFAP2A GABRB2 POU4F1 CHRNB2 PHOX2A RET DAG1 KCNA2 TBX1 SLITRK6 GABRA5 NTRK1 DMD NTF4
	6.38782e-09	47	293	2.72278	Positive regulation of secretion by cell	http://amigo.geneontology.org/amigo/term/GO:1903532	CFTR CACNA1G HFE CASR SYT1 GAL TGFB2 TREM2 STX1B AVP MYOM1 GHRHR TFR2 GCK EXPH5 IFNG GPR68 EDN3 BMP2 NR0B2 AGT LRRC8A CYP19A1 RBP4 PDX1 TNFRSF11A BMP6 TTN KCNB1 CHRNB2 CACNB2 GDNF KISS1 TRH FGG FGA FGB LEP NPPA GATA2 RFX6 ZP3 CACNA1H SCAMP5 ITSN1 ANG INS
	6.48094e-09	84	699	2.03979	Chemotaxis	http://amigo.geneontology.org/amigo/term/GO:0006935	ARX PAX6 CASR LAMA3 F7 LAMC2 NTN1 SPTB FGF10 SEMA3A POU4F3 ANGPT2 TGFB2 TREM2 SERPIND1 PDGFB BMP7 DLX5 HOXA2 LHX3 FGF8 LGI1 TRPV4 SMOC2 THBS4 HRG TNR APOA1 MYOT LHX4 EDN3 BMP4 FLRT3 BCL11B KDR FEZF1 CHN1 LAMA5 EPHA7 NKX2-1 TBR1 MYPN MSTN BMPR1B TNFRSF11A AGTR1 PLA2G7 VAX1 TIRAP PTPRO GFRA1 ROBO4 ROBO3 KIF5A KIT DPYSL5 KALRN SPTBN4 LMX1A CCDC141 NFASC SPTA1 SHH TTC8 OTX2 RET SEMA6B GDNF P2RY12 SEM…
	6.48094e-09	27	114	4.02014	Phenol-containing compound metabolic process	http://amigo.geneontology.org/amigo/term/GO:0018958	IYD TG CDH3 SNCB TYR DCT TGFB2 COMT ASIP CRYM SLC5A5 TYRP1 DAO DBH PAX8 DDC DUOXA2 DUOX2 PNMT STAR NR4A2 CHRNB2 TACR3 PAH TH GRIN2A SLC24A5
	6.68959e-09	28	122	3.89566	Bone mineralization	http://amigo.geneontology.org/amigo/term/GO:0030282	FGFR2 FGFR3 MEF2C PTHLH BMP7 PHEX COMP CYP27B1 ACVR2B FGF23 BMP4 BMP2 KL TFAP2A MMP13 BMPR1B DUOX2 AHSG GPC3 RSPO2 PTH BMP6 PTH1R WNT4 SGMS2 WNT10B LEP IFITM5
	6.68959e-09	25	99	4.28635	Renal tubule development	http://amigo.geneontology.org/amigo/term/GO:0061326	PROM1 TFAP2B PAX2 MEF2C SALL1 EYA1 FGF8 WNT6 WNT1 BMP4 PAX8 BMP2 LAMA5 WNT2B AGT GREB1L GPC3 WNT4 SHH TTC8 DCHS1 GDNF UMOD WT1 FMN1
	6.68959e-09	25	99	4.28635	Regulation of biomineral tissue development	http://amigo.geneontology.org/amigo/term/GO:0070167	MEF2C BMP7 COMP CYP27B1 ACVR2B WNT6 FGF23 AMELX BMP4 BMP2 ENAM KL HEY2 TFAP2A MMP20 BMPR1B AHSG PTH DMP1 BMP6 WNT4 SGMS2 WNT10B AMTN IFITM5
	7.24425e-09	24	92	4.42798	Artery development	http://amigo.geneontology.org/amigo/term/GO:0060840	TFAP2B LRP2 APOB TGFB2 EYA1 COMP HOXA13 FGF8 FOLR1 ACVR2B BMP4 DLL4 ANGPTL3 HEY2 PRICKLE1 MYOCD FOXH1 ADAMTS9 SHH LEP TBX1 ROBO2 PDE2A GJA5
	7.53792e-09	23	85	4.59295	Lens development in camera-type eye	http://amigo.geneontology.org/amigo/term/GO:0002088	PAX6 CDON CRYBB3 CRYBB1 LIM2 PITX3 CRYBA1 CRYAB GJA8 BMP4 BFSP1 WNT2B SIX3 UNC45B WNT7A CRYBA2 BFSP2 CRYGB SLITRK6 NHS CRYBA4 CRYGS CRYBB2
	7.53792e-09	23	85	4.59295	Dicarboxylic acid transport	http://amigo.geneontology.org/amigo/term/GO:0006835	ATP1A2 ABCC2 SLC46A1 LRP2 SLC26A4 SLC26A3 AVP FOLR1 SLC1A2 SLC26A8 GFAP LRRC8A SLC3A1 SLC13A5 SLC26A1 NTRK2 GRM1 SLC13A3 SLC26A5 TRH KCNJ10 SLC25A21 GRM7
	7.66362e-09	45	275	2.77755	Regulation of transmembrane receptor protein serine/threonine kinase signaling pathway	http://amigo.geneontology.org/amigo/term/GO:0090092	TFAP2B HFE FGF10 LRP2 TGFB2 BMP7 FERMT1 CHRDL1 ZNF423 HOXA13 SFRP4 FOLR1 IL17F ACVR2B SMAD9 WNT1 BMP4 BMP2 GDF1 BMP15 MEN1 NKX2-1 DMRT1 MSTN BMPR1B MYOCD PRDM16 LEFTY2 IL17RD IGSF1 GPC3 CRB2 BMP6 GDF6 NODAL GDF9 TBX20 SHH SOST CAV3 GDF3 TMPRSS6 MAGI2 ADAMTSL2 GDF2
	8.35442e-09	20	65	5.22275	Neuron fate commitment	http://amigo.geneontology.org/amigo/term/GO:0048663	PAX6 EYA1 ESRP1 LHX3 WNT1 BMP4 BCL11B HOXD10 DLL4 NKX2-1 TBR1 LBX1 ASCL1 POU4F1 IHH SHH PTF1A GATA2 GSX2 MYT1L
	8.35442e-09	20	65	5.22275	Ureteric bud morphogenesis	http://amigo.geneontology.org/amigo/term/GO:0060675	PAX2 SALL1 EYA1 FGF8 WNT6 WNT1 BMP4 PAX8 BMP2 LAMA5 WNT2B AGT GREB1L GPC3 WNT4 SHH DCHS1 GDNF WT1 FMN1
	8.36331e-09	151	1553	1.6504	Cytoskeleton organization	http://amigo.geneontology.org/amigo/term/GO:0007010	ZMYND10 USH1C PAX6 RHOBTB2 ANK1 MYOC DNAH5 PKP2 CTNNA2 ATXN3 SPTB FGF10 CELSR1 TUBA3D ACTL6B PAK3 DCX ACTN2 NEBL PKP1 TF MYO15A TRIOBP NEFH RP1 TNNT1 AURKC MYH14 MAST1 KANK1 MYH3 ODAM CRYAB TRPV4 RSPH4A PHACTR1 HRG DNAH1 APC2 NPHS2 APOA1 TNNT2 ARMC2 TEK PLS1 GHSR LDB3 DNAI1 OBSL1 POF1B DNAH8 BFSP1 CSRP3 FOXJ1 FGF13 GFAP ATP8A2 FHOD3 AVIL BIN1 MYO7A RDX MYPN SHROOM3 CCDC65 BRCA2 KRT71 MYLK3 CCDC40…
	9.11814e-09	26	108	4.08632	Cardiac septum development	http://amigo.geneontology.org/amigo/term/GO:0003279	FGFR2 RARB LRP2 TBX5 TGFB2 SALL4 BMP7 SALL1 DNAH11 HOXA13 FGF8 HAND1 BMP4 PAX8 HEY2 MDM2 GATA6 ANK2 XIRP2 TBX20 ZFPM2 NKX2-5 TBX1 ROBO2 PDE2A GJA5
	9.35236e-09	19	59	5.46618	Branching involved in ureteric bud morphogenesis	http://amigo.geneontology.org/amigo/term/GO:0001658	PAX2 SALL1 EYA1 FGF8 WNT6 WNT1 BMP4 PAX8 BMP2 LAMA5 WNT2B AGT GREB1L GPC3 WNT4 SHH DCHS1 GDNF WT1
	9.35236e-09	19	59	5.46618	Cell differentiation involved in kidney development	http://amigo.geneontology.org/amigo/term/GO:0061005	PROM1 PAX2 MEF2C PDGFB SALL1 NPHS2 BMP4 PAX8 PODXL FOXJ1 PTPRO NPHS1 WNT4 SHH GDNF ADIPOQ AMER1 WT1 MAGI2
	9.35236e-09	19	59	5.46618	Regulation of cardiac conduction	http://amigo.geneontology.org/amigo/term/GO:1903779	ATP1A2 ATP2B3 TBX5 ATP1A3 TNNI3K CASQ2 AGT CASQ1 CORIN ANK2 ATP2B2 NPPC NPPA NKX2-5 TRDN KCNJ11 RYR1 RYR2 GJA5
	9.59186e-09	29	132	3.72912	Diterpenoid metabolic process	http://amigo.geneontology.org/amigo/term/GO:0016101	CYP26B1 LRP2 APOB OPN1LW APOC3 RPE65 APOA1 TTR LRAT OPN1SW ALDH1A2 CYP2C8 RBP4 RDH12 RLBP1 GPC3 STAR APOA2 CYP3A4 RHO LPL PNLIP CYP26C1 ABCA4 APOC2 UGT1A1 RBP3 OPN1MW GPIHBP1
	1.0046e-08	56	390	2.43728	Organic anion transport	http://amigo.geneontology.org/amigo/term/GO:0015711	CFTR NOS2 NR1H4 ATP1A2 SLC7A9 ABCC2 CASR SLC46A1 SLC4A4 LRP2 SLC26A4 SLC26A3 SLC10A1 AVP SLC52A3 FOLR1 SLC1A2 SLCO1B3 SLC26A8 RHAG SLC10A2 PLA2G5 GFAP NR0B2 SLC52A1 SLCO1B1 HNF1A AGT LRRC8A SLC3A1 MTTP SLC13A5 TNFRSF11A SLC26A1 NTRK2 SLC16A12 GRM1 SLC6A1 SLC13A3 SLC2A2 SLC6A20 SLC51A SLC6A5 UMOD SLC26A5 TRH SLCO2A1 LEP CA5A KCNJ10 SLC25A21 SLC51B SLC36A2 GRM7 SLC6A17 SLC22A12
	1.02439e-08	25	101	4.20147	Regulation of lipase activity	http://amigo.geneontology.org/amigo/term/GO:0060191	FGFR2 FGFR3 ESR1 APOA5 APOC3 ITK APOA1 HPCA PLA2G5 ANGPTL3 AGT AGTR1 NTRK2 EDNRA PTH KIT APOA2 LIPC P2RY12 LPL PNLIP ANG NTF4 APOC2 GPIHBP1
	1.02439e-08	25	101	4.20147	Regulation of biomineralization	http://amigo.geneontology.org/amigo/term/GO:0110149	MEF2C BMP7 COMP CYP27B1 ACVR2B WNT6 FGF23 AMELX BMP4 BMP2 ENAM KL HEY2 TFAP2A MMP20 BMPR1B AHSG PTH DMP1 BMP6 WNT4 SGMS2 WNT10B AMTN IFITM5
	1.03439e-08	41	239	2.91185	Mesenchymal cell differentiation	http://amigo.geneontology.org/amigo/term/GO:0048762	FGFR2 FGF10 SEMA3A PAX2 MEF2C TBX5 TGFB2 SOX10 BMP7 FGF8 PHOX2B FOLR1 EDN3 AMELX BMP4 BMP2 OVOL2 ALDH1A2 GATA5 LAMA5 GSC HEY2 NKX2-1 ZNF750 IL17RD CRB2 EDNRA WNT4 PITX2 TBX20 SHH RET SEMA6B GDNF SEMA3E DAG1 ERBB4 ALX1 TBX1 AMER1 CYP26C1
	1.03439e-08	12	22	9.25851	Detection of light stimulus involved in visual perception	http://amigo.geneontology.org/amigo/term/GO:0050908	CNGB1 CACNA1F TULP1 PRPH2 GRM6 GNAT1 RPE65 ATP8A2 GNAT2 CRB1 BEST1 EYS
	1.03439e-08	12	22	9.25851	Detection of light stimulus involved in sensory perception	http://amigo.geneontology.org/amigo/term/GO:0050962	CNGB1 CACNA1F TULP1 PRPH2 GRM6 GNAT1 RPE65 ATP8A2 GNAT2 CRB1 BEST1 EYS
	1.03961e-08	150	1545	1.64796	Export from cell	http://amigo.geneontology.org/amigo/term/GO:0140352	CFTR MPO ABCC8 CACNA1G NOS2 CACNA2D2 SYN1 TFAP2B HFE NR1H4 ATP1A2 ABCC2 ANK1 CASR KCNH2 SYT1 ATP2B3 GAL FGF10 CAMK2A SPP2 FCGR2B ACTN2 FGF20 RIMS1 SLC4A4 CHRNA3 MEF2C PKP1 TF TGFB2 TREM2 STX1B PDGFB HNF4A AVP CHRNA4 MYOM1 SYP PORCN ATP1A3 COMP ATP4A GHRHR TFR2 GCK RGS9 EXPH5 VWF TRPV4 IFNG IL12B KNG1 HRG POMC OTOF APOA1 TTR FGF23 GPR68 GHSR PLG ATP7B EDN3 PAX8 BMP2 PRKCG GAD1 UNC13A NR0B2 SNAP25 …
	1.05004e-08	34	175	3.29779	Response to corticosteroid	http://amigo.geneontology.org/amigo/term/GO:0031960	ABCC2 DNMT3B GHRHR BCHE CPN1 GHSR FLT3 PCK1 MYOD1 EPO IL1RN MSTN PDX1 CNGA3 GNRH1 STAR BMP6 TRIM63 APOA2 SSTR5 CLDN1 GJB2 SCNN1G ABCA3 SCNN1B TRH AGXT HSD11B2 TH ADIPOQ TAT HSD3B2 UGT1A1 NEFL
	1.06474e-08	37	202	3.10909	Cartilage development	http://amigo.geneontology.org/amigo/term/GO:0051216	HYAL2 FGFR3 PITX1 RARB MEF2C PTHLH BMP7 TRPS1 COMP NKX3-2 SOX6 MYF5 TRPV4 IL17F HAND1 HYAL1 AMELX BMP4 BMP2 WNT2B MYCN SOX5 MMP13 BMPR1B COL2A1 RSPO2 PTH BMP6 WNT7A GDF6 ACAN PTH1R NPPC IHH WNT10B LEP GDF2
	1.09524e-08	20	66	5.14362	Mesonephric tubule morphogenesis	http://amigo.geneontology.org/amigo/term/GO:0072171	PAX2 SALL1 EYA1 FGF8 WNT6 WNT1 BMP4 PAX8 BMP2 LAMA5 WNT2B AGT GREB1L GPC3 WNT4 SHH DCHS1 GDNF WT1 FMN1
	1.17655e-08	33	167	3.35413	Olefinic compound metabolic process	http://amigo.geneontology.org/amigo/term/GO:0120254	TBXAS1 AFP LHB RPE65 TTR LRAT PTGIS BMP2 ALDH1A2 HSD17B3 FSHB CYP2C9 CYP2C8 RBP4 RDH12 STAR CYP17A1 AKR1C2 BMP6 CYP3A4 CYP11B1 WNT4 CYP2C19 SCNN1B PNLIP GRIN1 CYP11B2 ALOXE3 ALOX12B CACNA1H CYP2B6 CYP2A6 SRD5A2
	1.18956e-08	23	87	4.48736	Mesenchymal cell development	http://amigo.geneontology.org/amigo/term/GO:0014031	SEMA3A SOX10 BMP7 PHOX2B FOLR1 EDN3 BMP4 OVOL2 ALDH1A2 LAMA5 HEY2 EDNRA PITX2 TBX20 SHH RET SEMA6B GDNF SEMA3E ERBB4 ALX1 TBX1 CYP26C1
	1.18956e-08	52	350	2.52184	Cellular response to abiotic stimulus	http://amigo.geneontology.org/amigo/term/GO:0071214	ATP1A2 GUCA1A CASP8 HYAL2 CNGB1 OPN1LW RS1 RP1 MAG HAMP CRYAB TRPV4 GUCA1B GNAT1 HYAL1 ITGB6 RPE65 GPR68 HPCA KCNJ2 PCK1 OPN1SW AIPL1 EPO GUCY2D PDE6A PDE6B CRB1 MDM2 AGT SCN2A ASCL1 RGR GRM1 BMP6 PIEZO2 AQP5 RHO AQP2 NEUROD2 DAG1 LIG4 NPPA GPR88 KCNK4 PDE6G PDE2A TLR5 CNGA1 TREX1 CERS1 OPN1MW
	1.18956e-08	52	350	2.52184	Cellular response to environmental stimulus	http://amigo.geneontology.org/amigo/term/GO:0104004	ATP1A2 GUCA1A CASP8 HYAL2 CNGB1 OPN1LW RS1 RP1 MAG HAMP CRYAB TRPV4 GUCA1B GNAT1 HYAL1 ITGB6 RPE65 GPR68 HPCA KCNJ2 PCK1 OPN1SW AIPL1 EPO GUCY2D PDE6A PDE6B CRB1 MDM2 AGT SCN2A ASCL1 RGR GRM1 BMP6 PIEZO2 AQP5 RHO AQP2 NEUROD2 DAG1 LIG4 NPPA GPR88 KCNK4 PDE6G PDE2A TLR5 CNGA1 TREX1 CERS1 OPN1MW
	1.21685e-08	69	535	2.18916	Regulation of anatomical structure size	http://amigo.geneontology.org/amigo/term/GO:0090066	USH1C CDKL5 ATP1A2 CASR TBXAS1 NTN1 CTNNA2 SPTB SLC12A3 SLC12A1 SEMA3A PAX2 PAK3 ACTN2 TRIOBP AVP COMP MAG KANK1 TRPV4 GNB3 KNG1 TNR PLS1 NPPB DBH SLC12A5 EDN3 AVPR2 FGF13 CHRM3 FHOD3 EPHA7 AVIL AGT BIN1 LRRC8A RDX AGTR1 EDNRA WNT7A ZFYVE27 KCNMA1 SPTBN4 NPHS1 LMOD3 SPTA1 RET SEMA6B SCNN1B SEMA3E SLC26A5 FSHR FGG FGA FGB SPTBN2 LEP NPPA CAV3 NEB CNTN2 DCC L1CAM FMN1 SHANK3 INS GJA5 NEFL
	1.2478e-08	25	102	4.16028	Development of primary female sexual characteristics	http://amigo.geneontology.org/amigo/term/GO:0046545	MSH4 AFP ESR1 COL9A3 DMC1 AMH BMP15 FSHB NR5A1 CYP19A1 LHCGR BMPR1B BRCA2 GNRH1 GAS2 KIT WNT4 GDF9 ZFPM2 FSHR LEP WT1 ROBO2 ZP3 ANG
	1.38497e-08	28	126	3.77199	Retinoid metabolic process	http://amigo.geneontology.org/amigo/term/GO:0001523	CYP26B1 LRP2 APOB OPN1LW APOC3 RPE65 APOA1 TTR LRAT OPN1SW ALDH1A2 CYP2C8 RBP4 RDH12 RLBP1 GPC3 APOA2 CYP3A4 RHO LPL PNLIP CYP26C1 ABCA4 APOC2 UGT1A1 RBP3 OPN1MW GPIHBP1
	1.41019e-08	112	1056	1.80027	Regulation of locomotion	http://amigo.geneontology.org/amigo/term/GO:0040012	ABCC8 PAX6 MYOC CASR FLT4 CDH1 LAMA3 F7 LAMC2 CAMK2B NTN1 ERBB3 CTNNA2 TIE1 HYAL2 FGF10 CAMK2A SEMA3A PAK3 FGF20 MEF2C TBX5 ITGA6 TF ANGPT2 TGFB2 TREM2 PDGFB BMP7 FERMT1 FGF9 KANK1 FGF8 GLI1 TRPV4 IFNG PHACTR1 SMOC2 THBS4 HRG HYAL1 FOXP1 FGF23 EPCAM TEK GHSR PLP1 EDN3 BMP4 BMP2 SLURP1 KDR PODXL DLL4 LAMA5 FSHB ANGPTL3 MDM2 AGT NKX2-1 TBR1 RDX MSTN EGF DUOXA2 DUOX2 MYOCD PLA2G7 GNRH1 TIRAP PTPRO I…
	1.42227e-08	35	186	3.19402	Synapse assembly	http://amigo.geneontology.org/amigo/term/GO:0007416	GABRA1 MUSK CDH1 NTN1 MEF2C CUX2 GABRG2 GHSR OBSL1 FLRT3 FGF13 EPHA7 GABRB2 NLGN4X NTRK2 KIRREL3 GABRA2 POU4F1 GRID2 WNT7A CHRNB2 SHANK2 GABRB3 IL1RAPL1 CEL SPTBN2 ERBB4 NRXN1 SLITRK6 ROBO2 PCLO NLGN3 NTRK1 COLQ SHANK3
	1.42446e-08	63	470	2.27523	Cellular calcium ion homeostasis	http://amigo.geneontology.org/amigo/term/GO:0006874	ATP1A2 CASR ATP2B3 CNGB1 ESR1 AVP TRPA1 JPH1 CDH23 IL2 TRPV4 PDE4D KNG1 FASLG CASQ2 ATP7B EDN3 GCM2 CSRP3 TNNI3 EPO GNAT2 AGT CIB2 TRPC6 TRPC3 PLCZ1 LPAR6 SLC24A4 CACNA1A CASQ1 TRPM8 AGTR1 ANK2 JPH2 EDNRA PTH GRM1 JPH3 ATP2B2 PTH1R HCRT GRIK2 CACNB2 TRPV3 UMOD KISS1 PKHD1 KCNK3 ADCY5 GRIN1 GATA2 F2 CAV3 GRIN2A TRDN P2RX2 SLC24A5 RYR1 PLN RYR2 DMD GRIN2B
	1.46356e-08	15	37	6.88133	Phototransduction, visible light	http://amigo.geneontology.org/amigo/term/GO:0007603	GUCA1A CNGB1 PDE6C RS1 RP1 GUCA1B GNAT1 AIPL1 GUCY2D PDE6A PDE6B RHO PDE6G CNGA1 ABCA4
	1.51178e-08	32	160	3.39479	Neuron migration	http://amigo.geneontology.org/amigo/term/GO:0001764	ARX PAX6 CDKL5 CAMK2B NTN1 CTNNA2 CAMK2A SEMA3A CELSR1 DCX MEF2C PHOX2B PHACTR1 FEZF1 FGF13 NKX2-1 ASCL1 DCDC2 GNRH1 NTRK2 VAX1 KIRREL3 IGSF10 NR4A2 TBX20 NDNF DAB1 ERBB4 GATA2 CNTN2 DCC RELN
	1.51326e-08	30	143	3.56097	Response to estradiol	http://amigo.geneontology.org/amigo/term/GO:0032355	ABCC2 F7 CASP8 FGF10 APOB DNMT3B ESR1 BMP7 RGS9 CRYAB OGG1 GHSR ALDH1A2 MYOD1 SLC34A1 AGT CYP19A1 DHH ESR2 POU4F1 WNT7A SLC6A1 IHH GJB2 TACR3 LEP TH KCNJ11 UGT1A1 GH1
	1.73187e-08	24	96	4.24348	Nephron tubule development	http://amigo.geneontology.org/amigo/term/GO:0072080	PROM1 TFAP2B PAX2 MEF2C SALL1 EYA1 FGF8 WNT6 WNT1 BMP4 PAX8 BMP2 LAMA5 WNT2B AGT GREB1L GPC3 WNT4 SHH DCHS1 GDNF UMOD WT1 FMN1
	1.90063e-08	25	104	4.08027	Regulation of steroid metabolic process	http://amigo.geneontology.org/amigo/term/GO:0019218	NR1H4 GAL APOB APOA5 CYP27B1 IFNG GNB3 APOA1 BMP2 FSHB AGT NR5A1 DHH ARMC5 RORC AGTR1 STAR BMP6 KIT APOA2 WNT4 SERPINA12 NR0B1 LEP UGT1A1
	1.91185e-08	20	68	4.99233	Positive regulation of potassium ion transmembrane transport	http://amigo.geneontology.org/amigo/term/GO:1901381	ABCC8 KCNH2 GAL ACTN2 KCNN2 TREM2 KCNA1 KCNJ5 KCNJ2 EDN3 KCNC1 GABBR2 ANK2 KCNJ16 KCNMA1 KCNJ6 NPPA KCNJ10 KCNE1 NOS1AP
	2.01973e-08	116	1114	1.76748	Multi-organism reproductive process	http://amigo.geneontology.org/amigo/term/GO:0044703	CFTR CYP26B1 ABCC8 HFE ABCC2 MSH4 RIMS1 AFP APOB NME8 PTHLH SLC26A3 ESR1 ANGPT2 COMT DMC1 AVP AMH AURKC GALNTL5 FOLR1 CYP27B1 GLI1 MAK SLC26A8 CLIC5 NME5 IL12B PRLR DNAH1 CHD5 PMFBP1 ARMC2 TEX11 TEX14 GHSR BMP4 POLR1B SPINK2 HOXD10 FOXJ1 BMP15 EPO SYNE1 FSHB ITGB4 TEX15 MEN1 B4GALNT1 AGT TSGA10 LRRC8A DMRT1 TRPC6 BRDT BMPR1B TRPC3 PLCZ1 SYCP3 DHH BRCA2 DUOX2 ADCY10 SPATA16 CORIN GLRA1 GNRH1 GAS2 …
	2.16939e-08	61	453	2.28567	Regulation of neuron projection development	http://amigo.geneontology.org/amigo/term/GO:0010975	CDKL5 CNTN1 CAMK2B LZTS1 SEZ6 NTN1 CTNNA2 SEMA3A PAK3 CHRNA3 ITGA6 STX1B BMP7 MAG KANK1 TRPV4 CUX2 TNR NEUROG3 OBSL1 CHN1 FGF13 KIF1A EPO GFAP SNAP25 ATP8A2 EPHA7 AVIL MDM2 AGT TBR1 TRPC6 HECW2 NTRK2 PTPRO GRID2 WNT7A ZFYVE27 KALRN CHRNB2 FRMD7 RET SEMA6B IL1RAPL1 LINGO1 SEMA3E ALK NDNF DAB1 BRSK2 CNTN2 ROBO2 DCC MAGI2 RELN NTRK1 L1CAM DMD SHANK3 NEFL
	2.17839e-08	84	718	1.98581	Response to wounding	http://amigo.geneontology.org/amigo/term/GO:0009611	ABCC8 PAX6 F7 CDH3 ERBB3 FGFR2 FGF10 CELSR1 F11 TGFB2 SERPIND1 PDGFB HNF4A FERMT1 F9 COMP MAG KANK1 ODAM FOLR1 SLC1A2 VWF GLI1 SMOC2 KNG1 HRG ITGB6 PROC TNR MPL SERPINC1 APOA1 PLG WNT1 FLRT3 PROZ PRKCG KDR EPO GATA5 GFAP F12 ITGB4 TRPC6 TRPC3 PDX1 DUOX2 ADAMTS18 GATA6 CELA2A F13B HABP2 MERTK WNT7A GNA14 GRHL3 HOXB13 WNT4 CLDN1 CLDN19 KLKB1 SHH P2RY12 ZFPM2 FGG FGA FGB NDNF DAG1 NLRP6 GATA2 F2 CAV…
	2.30846e-08	50	336	2.52588	Gliogenesis	http://amigo.geneontology.org/amigo/term/GO:0042063	ABCC8 PAX6 MYOC LAMC3 ERBB3 FGF10 PAX2 DCX LRP2 TGFB2 TREM2 SOX10 FA2H PRX MAG PITX3 ASPA PHOX2B SOX6 IFNG PLP1 GCM2 MYRF BMP2 GFAP ITGB4 MYCN CRB1 NKX2-1 BIN1 ASCL1 NTRK2 NKX6-2 TENM4 LGI4 SYNJ1 TAL1 SHH SH3TC2 P2RY12 DAG1 DAB1 KCNJ10 F2 GSX2 PLAG1 CNTN2 RELN GJC2 DMD
	2.47072e-08	9	12	12.7305	Very-low-density lipoprotein particle remodeling	http://amigo.geneontology.org/amigo/term/GO:0034372	NR1H4 CETP APOA5 APOC3 APOA1 APOA2 LIPC LPL APOC2
	2.57068e-08	18	56	5.45591	Neural crest cell migration	http://amigo.geneontology.org/amigo/term/GO:0001755	SEMA3A SOX10 BMP7 PHOX2B FOLR1 EDN3 BMP4 OVOL2 LAMA5 PITX2 SHH RET SEMA6B GDNF SEMA3E ERBB4 ALX1 TBX1
	2.59289e-08	21	76	4.69017	Cardiac cell development	http://amigo.geneontology.org/amigo/term/GO:0055006	ACTN2 NEBL TBX5 HAMP FHL2 OBSL1 BMP4 CSRP3 FHOD3 HEY2 AGT ALPK3 MYLK3 TTN ACTC1 TCAP NPPA NKX2-6 CAV3 NKX2-5 NEB
	2.59755e-08	88	769	1.9424	Negative regulation of cell population proliferation	http://amigo.geneontology.org/amigo/term/GO:0008285	ABCC8 PAX6 TFAP2B FOXP3 POU1F1 FGFR2 GAL FGF10 LIMS2 FCGR2B RARB MEF2C DLG3 PTHLH SULT2B1 TBX5 TGFB2 COMT TREM2 SOX10 HNF4A BMP7 FERMT1 SFRP4 PHOX2B IL2 CYP27B1 IFNG IL12B HRG BCHE CHD5 IRF6 GJB6 PLG BMP4 BMP2 OVOL2 SLURP1 AVPR2 BCL11B FEZF1 DLL4 ALDH1A2 MYOD1 FOXJ1 ATP8A2 MEN1 TFAP2A BTG4 LBX1 RBP4 MSTN BMPR1B PDX1 BRCA2 MYOCD GATA6 GPC3 GNRH1 CDKN2A VAX1 ING1 NODAL XDH PTH1R SSTR5 NPPC IHH CTLA…
	2.62472e-08	16	44	6.17234	C21-steroid hormone metabolic process	http://amigo.geneontology.org/amigo/term/GO:0008207	AFP LHB AKR1D1 BMP2 FSHB STAR CYP17A1 AKR1C2 BMP6 CYP11B1 FDXR WNT4 SCNN1B CYP11B2 CACNA1H HSD3B2
	2.65571e-08	24	98	4.15688	Bone morphogenesis	http://amigo.geneontology.org/amigo/term/GO:0060349	CYP26B1 FGFR2 FGFR3 RARB MEF2C COMP DLX5 SFRP4 TRPV4 PAPPA2 TEK BMP4 PAX1 TFAP2A MMP13 BMPR1B COL2A1 BMP6 NPPC IHH FREM1 COL13A1 RIPPLY2 IFITM5
	2.67897e-08	29	138	3.56699	Epithelial tube formation	http://amigo.geneontology.org/amigo/term/GO:0072175	FGFR2 FGF10 CELSR1 PAX2 LRP2 GRHL2 TGFB2 SALL4 BMP7 FGF8 FOLR1 HAND1 WNT6 BMP4 PAX8 OVOL2 PODXL SHROOM3 EGF PRICKLE1 NODAL GRHL3 WNT4 VANGL2 RET GDNF TCAP TRIM71 SHANK3
	2.69752e-08	17	50	5.77114	Genitalia development	http://amigo.geneontology.org/amigo/term/GO:0048806	FGF10 LRP2 ESR1 HOXA13 FGF8 HOXD13 HSD17B3 LHCGR RBP4 GREB1L BMP6 MERTK KLHL10 SHH WT1 SYCP2 SRD5A2
	2.74904e-08	59	434	2.30752	Ameboidal-type cell migration	http://amigo.geneontology.org/amigo/term/GO:0001667	FLT4 HYAL2 FGF10 SEMA3A PAK3 MEF2C FAT2 ANGPT2 TGFB2 SOX10 PDGFB BMP7 FERMT1 KANK1 FGF8 PHOX2B FOLR1 IFNG SMOC2 HRG HYAL1 FOXP1 APOA1 TEK EDN3 BMP4 OVOL2 KDR DLL4 LAMA5 ITGB4 AGT EGF GPC3 CRB2 WNT7A NODAL KIT ADAMTS9 PITX2 SHH SOX17 RET SEMA6B GDNF P2RY12 SEMA3E PLEKHG5 KRT2 ERBB4 GATA2 ALX1 TBX1 KRT16 FGF16 SOX18 TDGF1 INSL3 GDF2
	2.77702e-08	66	512	2.18805	Cellular divalent inorganic cation homeostasis	http://amigo.geneontology.org/amigo/term/GO:0072503	ATP1A2 CASR ATP2B3 CNGB1 ESR1 AVP TRPA1 JPH1 CDH23 IL2 TRPV4 PDE4D KNG1 FASLG CASQ2 ATP7B EDN3 GCM2 CSRP3 TNNI3 EPO GNAT2 AGT CIB2 TRPC6 TRPC3 PLCZ1 SLC39A5 LPAR6 SLC24A4 CACNA1A CASQ1 TRPM8 AGTR1 ANK2 JPH2 EDNRA PTH GRM1 JPH3 ATP2B2 SLC30A2 PTH1R HCRT GRIK2 CACNB2 TRPV3 UMOD KISS1 PKHD1 KCNK3 ADCY5 GRIN1 GATA2 F2 CAV3 GRIN2A TRDN P2RX2 SLC24A5 RYR1 SLC30A10 PLN RYR2 DMD GRIN2B
	2.81447e-08	45	287	2.66142	Stem cell differentiation	http://amigo.geneontology.org/amigo/term/GO:0048863	MEOX1 FGFR2 SEMA3A PAX2 MEF2C TBX5 ESR1 TGFB2 SOX10 BMP7 PHOX2B FOLR1 SOX6 ESRRB EPCAM EDN3 BMP4 OVOL2 ALDH1A2 LAMA5 GSC SOX5 PRICKLE1 PDX1 MYOCD GATA6 EDNRA WNT7A KIT TAL1 PITX2 SHH SOX17 RET SEMA6B GDNF SP7 SEMA3E ERBB4 GATA2 ALX1 NKX2-5 TBX1 CYP26C1 SOX18
	3.04508e-08	177	1940	1.54865	Negative regulation of response to stimulus	http://amigo.geneontology.org/amigo/term/GO:0048585	CYP26B1 ABCC8 HFE NR1H4 MYOC FOXP3 F7 CASP8 CALCRL NTN1 ERBB3 CTNNA2 HYAL2 FGF10 FCGR2B SEMA3A LRP2 MECOM PTHLH F11 ITGA6 ESR1 ANGPT2 TGFB2 SOX10 PDGFB BMP7 AVP FERMT1 CHRDL1 EYA1 LHB HAMP GHRHR SFRP4 KANK1 CRYBA1 RGS9 RNF43 IL2 GLI1 EYA4 PDE10A NME5 IL12B PDE4D KNG1 HRG OGG1 ACVR2B FOXP1 POMC APC2 FHL2 PROC TNR PTCH2 FASLG APOA1 TEK ARR3 SMAD9 GHSR PLG PTGIS WNT1 BMP4 BMP2 OVOL2 AVPR2 MASP1 PDE1…
	3.72036e-08	158	1684	1.59257	Regulation of programmed cell death	http://amigo.geneontology.org/amigo/term/GO:0043067	MPO NOS2 TFAP2B PAX7 NR1H4 FLT4 ALX4 CASP8 ERBB3 FGFR2 HYAL2 GAL FGF10 CAMK2A LIMS2 SNCB PAX2 RARB PAK3 ACTN2 FGF20 MEF2C LRP2 MECOM ITGA6 ESR1 TGFB2 TREM2 SOX10 BMP7 AVP EYA1 COMP MAG HOXA13 PAX4 SFRP4 LHX3 FGF8 PITX3 CRYBA1 IL2 NKX3-2 CRYAB IFNG EYA4 NME5 IL12B PRLR KNG1 HRG OGG1 FOXP1 FHL2 PROC FASLG EPCAM TEK TEX11 LHX4 GHSR FLT3 DBH PTGIS WNT1 BMP4 PAX8 BMP2 PRKCG BCL11B KDR ALDH1A2 AIPL1 EP…
	3.75703e-08	29	140	3.51603	Cellular response to fibroblast growth factor stimulus	http://amigo.geneontology.org/amigo/term/GO:0044344	FGFR2 HYAL2 FGFR3 FGF10 FGF20 FGF9 ESRP1 FGF8 SMOC2 FGF12 HYAL1 FGF23 FLRT3 DLL4 KL KLB STAR FGF17 WNT4 OTX2 NDNF NRXN1 LRIT3 TBX1 FGF3 SPRY4 FGF16 TRIM71 TDGF1
	3.77646e-08	16	45	6.03518	Ovulation cycle process	http://amigo.geneontology.org/amigo/term/GO:0022602	AFP ESR1 TGFB2 AMH FSHB NR5A1 LHCGR MSTN BMPR1B GAS2 GDF9 KISS1 FSHR LEP ROBO2 ZP3
	3.98911e-08	14	34	6.98927	Regulation of membrane repolarization	http://amigo.geneontology.org/amigo/term/GO:0060306	KCNH2 CASQ2 KCNJ2 ANK2 CACNA1D KCNE2 NPPA KCNE3 SCN4B KCNE1 CAV3 SCN5A NOS1AP GJA5
	3.99457e-08	19	64	5.03914	Protein-lipid complex subunit organization	http://amigo.geneontology.org/amigo/term/GO:0071825	MPO NR1H4 APOB CETP APOA5 APOC3 APOA1 PLA2G5 AGT BIN1 MTTP AGTR1 PLA2G7 APOA2 ALB LIPC LPL APOC2 GPIHBP1
	4.10583e-08	50	342	2.48157	Second-messenger-mediated signaling	http://amigo.geneontology.org/amigo/term/GO:0019932	NOS2 ATP1A2 GUCA1A GAL TREM2 GPR143 GHRHR PDE10A PDE4D FHL2 CASQ2 NPPB HPCA EDN3 KDR PDE11A TNNI3 CHRM3 AGT NR5A1 PDX1 CASQ1 TRPM8 AGTR1 ANK2 NEUROD1 NPPC SPINK1 ADCY1 P2RY12 NEUROD2 CAMTA1 MYOZ2 PDE3A NDNF NPPA RIMS2 GRIN1 GRIN2A PCLO PDE2A P2RX2 PLN RYR2 NOS1AP DMD IRGM INSL3 INS GRIN2B
	4.15784e-08	13	29	7.60901	Camera-type eye photoreceptor cell differentiation	http://amigo.geneontology.org/amigo/term/GO:0060219	USH1C PROM1 RPGRIP1 PDE6C RP1 GNAT2 NTRK2 CRB2 THRB IHH HCN1 TTC8 CABP4
	4.2065e-08	21	78	4.56991	Renal tubule morphogenesis	http://amigo.geneontology.org/amigo/term/GO:0061333	PAX2 MEF2C SALL1 EYA1 FGF8 WNT6 WNT1 BMP4 PAX8 BMP2 LAMA5 WNT2B AGT GREB1L GPC3 WNT4 SHH DCHS1 GDNF WT1 FMN1
	4.2065e-08	21	78	4.56991	Nephron morphogenesis	http://amigo.geneontology.org/amigo/term/GO:0072028	PAX2 BMP7 SALL1 EYA1 FGF8 WNT6 WNT1 BMP4 PAX8 BMP2 LAMA5 WNT2B AGT GREB1L GPC3 WNT4 SHH DCHS1 GDNF WT1 FMN1
	4.28487e-08	10	16	10.6087	Cellular anion homeostasis	http://amigo.geneontology.org/amigo/term/GO:0030002	ABCC2 TBXAS1 FASLG FGF23 SLC12A5 GCM2 SLC34A1 SLC34A2 UMOD SLC34A3
	4.39205e-08	33	176	3.18261	Cilium movement	http://amigo.geneontology.org/amigo/term/GO:0003341	ZMYND10 DNAH9 DNAH5 APOB NME8 DNAH11 RSPH4A SLC26A8 NME5 DNAH1 ARMC2 DNAI1 QRICH2 TTC29 CCDC65 CCDC40 ADCY10 SPEF2 DNAAF1 SPAG17 DRC1 NEK10 CATSPER2 CCDC103 TTC21A TACR3 DNAI2 RSPH9 CATSPER1 DNAH17 FSIP2 GAS2L2 CCDC39
	4.39205e-08	33	176	3.18261	Postsynapse organization	http://amigo.geneontology.org/amigo/term/GO:0099173	CDKL5 MUSK CAMK2B FCGR2B PAK3 DLG3 NEFH CUX2 GHSR KIF1A EPHA7 NLGN4X CNKSR2 GRID2 WNT7A KALRN SHANK2 RAPSN GDNF IL1RAPL1 CTNND2 FRMPD4 CEL SPTBN2 NRXN1 RELN NLGN3 NOS1AP COLQ SHANK3 INS GRIN2B NEFL
	4.45903e-08	77	646	2.02321	Regulation of MAPK cascade	http://amigo.geneontology.org/amigo/term/GO:0043408	MYOC CASR FLT4 CDON FGFR2 HYAL2 FGFR3 FGF10 FCGR2B SEMA3A FGF20 MEF2C MECOM THPO TGFB2 TREM2 PDGFB BMP7 FGF9 FGF8 CRYBA1 TRPV4 FGF23 TEK FLT3 EDN3 BMP4 BMP2 PLA2G5 KDR EPO KL MEN1 KLB EPHA7 AGT EDAR EGF TNFRSF11A PRDM15 REN NTRK2 TIRAP GRM1 WNT7A GDF6 NODAL KIT XDH NEK10 GRIK2 DACT1 RET IGF2 KISS1 FSHR PKHD1 FGG FGA FGB DAG1 LEP NLRP6 NPPA ERBB4 ALOX12B NRXN1 ADIPOQ CAV3 PLCB1 TBX1 SPRY4 SLC30A10…
	4.5273e-08	23	93	4.19786	Neural crest cell differentiation	http://amigo.geneontology.org/amigo/term/GO:0014033	SEMA3A MEF2C SOX10 BMP7 PHOX2B FOLR1 EDN3 BMP4 OVOL2 ALDH1A2 LAMA5 GSC EDNRA PITX2 SHH RET SEMA6B GDNF SEMA3E ERBB4 ALX1 TBX1 CYP26C1
	4.73098e-08	87	767	1.92534	Positive regulation of protein phosphorylation	http://amigo.geneontology.org/amigo/term/GO:0001934	HFE CNTN1 MUSK FLT4 CDON ERBB3 FGFR3 FGF10 PAK3 FGF20 CHRNA3 MEF2C DLG3 DOCK3 THPO TGFB2 TREM2 PDGFB BMP7 AVP FGF9 FGF8 ODAM IL2 IFNG THBS4 IL12B PRLR FGF23 TEK FLT3 EDN3 WNT1 BMP4 BMP2 KDR FGF13 GDF1 BMP15 EPO EPHA7 AGT TRPC6 MSTN IL21 EGF CARD14 TNFRSF11A LEFTY2 NTRK2 TIRAP BMP6 GDF6 NODAL KIT FGF17 NEK10 CLDN19 GDF9 IL31RA ADCY1 STOX1 RET IGF2 RSPO1 ADCY5 DAG1 DAB1 LEP DOK7 ERBB4 NRXN1 F2 ADIP…
	5.1701e-08	17	52	5.54917	Regulation of action potential	http://amigo.geneontology.org/amigo/term/GO:0098900	PKP2 FGF12 KCNJ2 FGF13 DSC2 BIN1 HCN4 ANK2 KCNB1 CHRNB2 KCNE3 CAV3 CTNNA3 SCN5A RYR2 NOS1AP GJA5
	5.34772e-08	154	1639	1.59487	Regulation of apoptotic process	http://amigo.geneontology.org/amigo/term/GO:0042981	MPO TFAP2B PAX7 NR1H4 FLT4 ALX4 CASP8 ERBB3 FGFR2 HYAL2 GAL FGF10 CAMK2A LIMS2 SNCB PAX2 RARB PAK3 ACTN2 FGF20 MEF2C LRP2 ITGA6 ESR1 TGFB2 TREM2 SOX10 BMP7 AVP EYA1 COMP MAG HOXA13 PAX4 SFRP4 LHX3 FGF8 PITX3 CRYBA1 IL2 NKX3-2 CRYAB IFNG EYA4 NME5 IL12B PRLR KNG1 HRG OGG1 FOXP1 FHL2 PROC FASLG EPCAM TEK TEX11 LHX4 GHSR FLT3 DBH PTGIS WNT1 BMP4 PAX8 BMP2 PRKCG BCL11B KDR ALDH1A2 AIPL1 EPO EPHA7 HEY…
	5.35821e-08	42	263	2.71067	Connective tissue development	http://amigo.geneontology.org/amigo/term/GO:0061448	CASR HYAL2 FGFR3 PITX1 RARB MEF2C PTHLH PDGFB BMP7 TRPS1 COMP NKX3-2 SOX6 MYF5 TRPV4 IL17F HAND1 HYAL1 AMELX BMP4 BMP2 WNT2B MYCN SOX5 MMP13 BMPR1B COL2A1 RORC RSPO2 PTH BMP6 WNT7A GDF6 ACAN PTH1R NPPC IHH WNT10B LEP AMER1 WT1 GDF2
	5.35821e-08	42	263	2.71067	Response to alcohol	http://amigo.geneontology.org/amigo/term/GO:0097305	CFTR CDH1 FOXP3 F7 TBXAS1 CASP8 FGFR2 MLC1 SLC10A1 AVP HAMP IL2 OGG1 DBH NR0B2 MDM2 RBP4 MSTN GLRA1 GNRH1 STAR AKR1C2 PTH ACTC1 CHRNB2 NPPC CLDN1 ADCY1 SCNN1G SCNN1B TRH ADCY5 DAG1 LEP GRIN1 TH ADIPOQ GRIN2A HSD3B2 UGT1A1 GRIN2B NEFL
	6.1159e-08	54	389	2.35628	Protein secretion	http://amigo.geneontology.org/amigo/term/GO:0009306	CFTR ABCC8 NOS2 CACNA2D2 TFAP2B NR1H4 CASR GAL TGFB2 TREM2 HNF4A MYOM1 PORCN COMP GCK EXPH5 IFNG IL12B GPR68 GHSR NR0B2 SNAP25 HNF1A IL1RN LRRC8A RBP4 MTTP PDX1 CACNA1A CELA2A ABCA12 BMP6 DISP1 TTN CACNA1D KCNB1 SSTR5 NEUROD1 SLC2A2 CPLX1 TRH FGG FGA FGB ADCY5 BRSK2 LEP RIMS2 RFX6 PCLO KCNJ11 CACNA1E ANG INS
	6.28834e-08	12	25	8.14749	Regulation of cardiac muscle cell membrane repolarization	http://amigo.geneontology.org/amigo/term/GO:0099623	KCNH2 ANK2 CACNA1D KCNE2 NPPA KCNE3 SCN4B KCNE1 CAV3 SCN5A NOS1AP GJA5
	6.28834e-08	12	25	8.14749	Ventricular cardiac muscle cell membrane repolarization	http://amigo.geneontology.org/amigo/term/GO:0099625	KCNH2 KCNJ5 ANK2 KCNE2 KCND3 KCNE3 SCN4B KCNE1 CAV3 SCN5A NOS1AP GJA5
	6.41082e-08	30	152	3.35012	Neural precursor cell proliferation	http://amigo.geneontology.org/amigo/term/GO:0061351	ARX PAX6 CDON FGFR2 LIMS2 RARB DCT LRP2 RPGRIP1 SOX10 ZNF423 FGF8 PITX3 GLI1 KCNA1 WNT1 DLL4 FGF13 KIF1A SOX5 SIX3 EGF ASCL1 SLC39A5 VAX1 WNT7A SHH GATA2 GJC2 TRIM71
	6.47123e-08	97	896	1.83758	Multicellular organismal reproductive process	http://amigo.geneontology.org/amigo/term/GO:0048609	CFTR CYP26B1 MSH4 AFP APOB NME8 SLC26A3 ESR1 ANGPT2 TGFB2 COMT DMC1 AVP AMH AURKC GHRHR GALNTL5 CYP27B1 GLI1 MAK SLC26A8 NME5 DNAH1 CHD5 PMFBP1 ARMC2 TEX11 TEX14 GHSR DBH BMP4 SPINK2 FOXJ1 BMP15 SYNE1 FSHB TEX15 MEN1 B4GALNT1 TSGA10 LRRC8A NR5A1 DMRT1 BRDT LHCGR MSTN BMPR1B SYCP3 DHH BRCA2 ADCY10 SPATA16 GNRH1 GAS2 THRB SPEF2 MERTK TDRD9 NODAL KIT M1AP KALRN RSPH1 HSF2BP KLHL10 WNT4 NPPC GABRB1 I…
	6.47123e-08	45	295	2.58924	Regulation of protein secretion	http://amigo.geneontology.org/amigo/term/GO:0050708	CFTR ABCC8 NOS2 CACNA2D2 TFAP2B NR1H4 CASR TGFB2 TREM2 HNF4A MYOM1 GCK EXPH5 IFNG IL12B GPR68 GHSR NR0B2 SNAP25 LRRC8A RBP4 PDX1 CACNA1A CELA2A ABCA12 BMP6 DISP1 TTN CACNA1D KCNB1 SSTR5 NEUROD1 SLC2A2 TRH FGG FGA FGB ADCY5 BRSK2 LEP RFX6 KCNJ11 CACNA1E ANG INS
	6.48747e-08	40	245	2.77126	Glial cell differentiation	http://amigo.geneontology.org/amigo/term/GO:0010001	PAX6 MYOC LAMC3 ERBB3 FGF10 PAX2 TREM2 SOX10 FA2H PRX MAG ASPA PHOX2B SOX6 IFNG PLP1 MYRF BMP2 GFAP ITGB4 MYCN CRB1 NKX2-1 BIN1 ASCL1 NTRK2 NKX6-2 TENM4 LGI4 TAL1 SHH SH3TC2 DAG1 DAB1 KCNJ10 F2 GSX2 CNTN2 RELN DMD
	6.51693e-08	34	188	3.06975	Positive regulation of protein kinase B signaling	http://amigo.geneontology.org/amigo/term/GO:0051897	MYOC F7 ERBB3 FGFR2 FGFR3 FGF10 FGF20 LRP2 THPO ESR1 PDGFB FGF9 FGF8 FGF23 TEK FLT3 KL KLB EGF AKR1C2 KIT FGF17 ICOS STOX1 RET IGF2 P2RY12 LEP CD28 ERBB4 NRXN1 FGF3 FGF16 INS
	6.56686e-08	106	1010	1.78142	Regulation of cell motility	http://amigo.geneontology.org/amigo/term/GO:2000145	ABCC8 PAX6 MYOC FLT4 CDH1 LAMA3 F7 LAMC2 CAMK2B NTN1 ERBB3 CTNNA2 TIE1 HYAL2 FGF10 CAMK2A SEMA3A PAK3 FGF20 MEF2C TBX5 ITGA6 TF ANGPT2 TGFB2 TREM2 PDGFB BMP7 FERMT1 FGF9 KANK1 FGF8 GLI1 TRPV4 IFNG PHACTR1 SMOC2 THBS4 HRG HYAL1 FOXP1 FGF23 EPCAM TEK PLP1 EDN3 BMP4 BMP2 SLURP1 KDR PODXL DLL4 LAMA5 FSHB ANGPTL3 MDM2 AGT NKX2-1 RDX MSTN EGF DUOXA2 DUOX2 MYOCD PLA2G7 GNRH1 TIRAP IGSF10 ROBO4 WNT7A NOD…
	6.59136e-08	54	390	2.35024	Establishment of protein localization to extracellular region	http://amigo.geneontology.org/amigo/term/GO:0035592	CFTR ABCC8 NOS2 CACNA2D2 TFAP2B NR1H4 CASR GAL TGFB2 TREM2 HNF4A MYOM1 PORCN COMP GCK EXPH5 IFNG IL12B GPR68 GHSR NR0B2 SNAP25 HNF1A IL1RN LRRC8A RBP4 MTTP PDX1 CACNA1A CELA2A ABCA12 BMP6 DISP1 TTN CACNA1D KCNB1 SSTR5 NEUROD1 SLC2A2 CPLX1 TRH FGG FGA FGB ADCY5 BRSK2 LEP RIMS2 RFX6 PCLO KCNJ11 CACNA1E ANG INS
	6.93983e-08	27	127	3.60863	Renal system process	http://amigo.geneontology.org/amigo/term/GO:0003014	TFAP2B HYAL2 CHRNA3 COMT PDGFB AVP ATP6V1B1 NPPB BMP4 AVPR2 HNF1A AGT REN AGTR1 CORIN PTPRO KCNMA1 CHRNB2 ADCY1 MYO5B AQP2 UMOD ADCY5 HSD11B2 CYP11B2 ADIPOQ GJA5
	7.73537e-08	22	88	4.24348	Stem cell development	http://amigo.geneontology.org/amigo/term/GO:0048864	SEMA3A SOX10 BMP7 PHOX2B FOLR1 EDN3 BMP4 OVOL2 ALDH1A2 LAMA5 EDNRA WNT7A PITX2 SHH RET SEMA6B GDNF SEMA3E ERBB4 ALX1 TBX1 CYP26C1
	7.73537e-08	22	88	4.24348	SMAD protein signal transduction	http://amigo.geneontology.org/amigo/term/GO:0060395	AFP TF TGFB2 HNF4A BMP7 ITGB6 SMAD9 BMP4 BMP2 OVOL2 GDF1 BMP15 HNF1A MSTN LEFTY2 BMP6 GDF6 NODAL GDF9 GDF3 MAGI2 GDF2
	8.23871e-08	18	60	5.09218	Plasma lipoprotein particle organization	http://amigo.geneontology.org/amigo/term/GO:0071827	MPO NR1H4 APOB CETP APOA5 APOC3 APOA1 PLA2G5 AGT MTTP AGTR1 PLA2G7 APOA2 ALB LIPC LPL APOC2 GPIHBP1
	8.45144e-08	23	96	4.06667	Kidney morphogenesis	http://amigo.geneontology.org/amigo/term/GO:0060993	FGF10 PAX2 BMP7 SALL1 EYA1 FGF8 WNT6 WNT1 BMP4 PAX8 BMP2 FOXJ1 LAMA5 WNT2B AGT GREB1L GPC3 WNT4 SHH DCHS1 GDNF WT1 FMN1
	8.8615e-08	20	74	4.58755	Nephron tubule morphogenesis	http://amigo.geneontology.org/amigo/term/GO:0072078	PAX2 SALL1 EYA1 FGF8 WNT6 WNT1 BMP4 PAX8 BMP2 LAMA5 WNT2B AGT GREB1L GPC3 WNT4 SHH DCHS1 GDNF WT1 FMN1
	9.41852e-08	55	405	2.3051	Response to steroid hormone	http://amigo.geneontology.org/amigo/term/GO:0048545	ATP1A2 ABCC2 DNMT3B ESR1 TGFB2 SOX10 BMP7 ATP1A3 GHRHR BCHE FOXP1 ESRRB CPN1 GHSR FLT3 PCK1 BMP4 MYOD1 EPO MDM2 IL1RN MSTN PDX1 ESR2 CNGA3 GNRH1 STAR NR3C2 BMP6 NODAL TRIM63 APOA2 FOXH1 SSTR5 GABRB1 CLDN1 GJB2 CATSPER2 SCNN1G ABCA3 SCNN1B NR0B1 FSHR TRH AGXT CATSPER1 HSD11B2 TH ADIPOQ TAT HSD3B2 UGT1A1 NCOA4 NEFL NR2E3
	9.74095e-08	38	229	2.81664	Insulin secretion	http://amigo.geneontology.org/amigo/term/GO:0030073	CFTR ABCC8 NOS2 CACNA2D2 TFAP2B NR1H4 CASR GAL HNF4A GCK IFNG GPR68 GHSR NR0B2 SNAP25 HNF1A IL1RN LRRC8A RBP4 PDX1 CACNA1A CELA2A ABCA12 CACNA1D KCNB1 SSTR5 NEUROD1 SLC2A2 CPLX1 TRH ADCY5 BRSK2 LEP RIMS2 RFX6 PCLO KCNJ11 CACNA1E
	9.94284e-08	44	289	2.58427	Positive regulation of nervous system development	http://amigo.geneontology.org/amigo/term/GO:0051962	PAX6 CDKL5 CAMK2B NTN1 PAK3 DCT LRP2 SOX10 MAG ASPA CUX2 IFNG OBSL1 BMP2 FLRT3 GFAP BIN1 ASCL1 STAR NTRK2 NKX6-2 TENM4 GRID2 WNT7A ZFYVE27 KIT SYNJ1 KALRN SHH IL1RAPL1 DAG1 LIG4 NRXN1 GSX2 PLAG1 SLITRK6 ROBO2 RELN NLGN3 NTRK1 GJC2 L1CAM SHANK3 NEFL
	1.0241e-07	56	417	2.27947	Lipid transport	http://amigo.geneontology.org/amigo/term/GO:0006869	CFTR NOS2 NR1H4 ABCC2 MSR1 GAL APOB CETP PITPNM3 SLC10A1 APOA5 APOC3 SLCO1B3 POMC FASLG APOA1 LRAT SFTPA1 SLC10A2 PLA2G5 NR0B2 ATP8A2 ANO3 CFHR4 SLCO1B1 HNF1A AGT TTPA CYP19A1 ABCG5 RBP4 EGF MTTP TNFRSF11A REN ABCG8 ABCA12 AGTR1 STAR BMP6 APOA2 SLC51A GDF9 SHH LIPC ABCA3 PCSK9 CEL SLCO2A1 LEP PNLIP ADIPOQ SPNS2 SLC51B ABCA4 APOC2
	1.03892e-07	16	48	5.65798	Positive regulation of biomineral tissue development	http://amigo.geneontology.org/amigo/term/GO:0070169	MEF2C BMP7 ACVR2B WNT6 AMELX BMP4 BMP2 ENAM KL TFAP2A BMPR1B PTH BMP6 WNT4 WNT10B AMTN
	1.05937e-07	21	82	4.34698	Neural crest cell development	http://amigo.geneontology.org/amigo/term/GO:0014032	SEMA3A SOX10 BMP7 PHOX2B FOLR1 EDN3 BMP4 OVOL2 ALDH1A2 LAMA5 EDNRA PITX2 SHH RET SEMA6B GDNF SEMA3E ERBB4 ALX1 TBX1 CYP26C1
	1.06551e-07	12	26	7.83413	Outflow tract septum morphogenesis	http://amigo.geneontology.org/amigo/term/GO:0003148	FGFR2 RARB LRP2 TGFB2 FGF8 BMP4 GATA6 TBX20 ZFPM2 NKX2-5 TBX1 ROBO2
	1.10339e-07	54	396	2.31463	Cellular process involved in reproduction in multicellular organism	http://amigo.geneontology.org/amigo/term/GO:0022412	CFTR CYP26B1 SLC26A3 ANGPT2 DMC1 AMH AURKC GALNTL5 FOLR1 SLC26A8 NME5 DNAH1 CHD5 ARMC2 TEX11 TEX14 BMP4 SPINK2 FSHB TEX15 DMRT1 BRDT BMPR1B SYCP3 DHH BRCA2 SPEF2 TDRD9 KIT M1AP RSPH1 HSF2BP KLHL10 WNT4 NPPC IHH SPINK1 GDF9 SOHLH1 CATSPER2 SUN5 TTC21A FSHR PDE3A DPY19L2 FIGLA WT1 ROBO2 ZP3 FSIP2 SYCP2 ANG INSL3 TUBB8
	1.12359e-07	20	75	4.52638	Positive regulation of potassium ion transport	http://amigo.geneontology.org/amigo/term/GO:0043268	ABCC8 KCNH2 GAL ACTN2 KCNN2 TREM2 KCNA1 KCNJ5 KCNJ2 EDN3 KCNC1 GABBR2 ANK2 KCNJ16 KCNMA1 KCNJ6 NPPA KCNJ10 KCNE1 NOS1AP
	1.12486e-07	101	957	1.7914	Negative regulation of transcription by RNA polymerase II	http://amigo.geneontology.org/amigo/term/GO:0000122	ARX PAX6 TFAP2B NR1H4 PER3 FOXP3 PRDM6 POU1F1 FGFR2 RARB MEF2C DNMT3B ESR1 SOX10 PDGFB SALL4 CRYM SALL1 TRPS1 HAMP HOXA2 PAX4 DLX4 NKX3-2 TRPV4 CUX2 IFNG BACH2 HAND1 ACVR2B FOXP1 FHL2 FASLG VSX2 NEUROG3 BMP4 BMP2 OVOL2 SSX1 FOXP2 FEZF1 DLL4 FOXJ1 EPO PRDM12 NR0B2 MEN1 GSC HNF1A HEY2 MDM2 NKX2-1 DMRT1 TFAP2A ASCL1 PDX1 ESR2 MYOCD GATA6 ZNF750 PRDM16 RORC MLIP VAX1 NKX6-2 THRB POU4F1 BMP6 NR4A2 NOD…
	1.13147e-07	40	250	2.71583	Organic hydroxy compound biosynthetic process	http://amigo.geneontology.org/amigo/term/GO:1901617	CFTR NR1H4 CDH3 TYR DCT APOB TGFB2 ASIP TYRP1 APOA5 DAO CYP27B1 IFNG APOA1 AKR1D1 DBH PCK1 BMP2 HSD17B3 DDC HMGCS2 HNF1A LHCGR PNMT STAR PTH GGPS1 BMP6 NR4A2 PTH1R CYP3A4 CYP11B1 WNT4 PAH LEP CYP11B2 TH SLC24A5 CACNA1H SRD5A2
	1.1581e-07	30	156	3.26422	Response to glucocorticoid	http://amigo.geneontology.org/amigo/term/GO:0051384	ABCC2 DNMT3B GHRHR BCHE CPN1 GHSR FLT3 PCK1 MYOD1 EPO IL1RN MSTN PDX1 STAR BMP6 TRIM63 APOA2 SSTR5 CLDN1 GJB2 ABCA3 TRH AGXT HSD11B2 TH ADIPOQ TAT HSD3B2 UGT1A1 NEFL
	1.17974e-07	98	920	1.80809	Multicellular organism reproduction	http://amigo.geneontology.org/amigo/term/GO:0032504	CFTR CYP26B1 MSH4 AFP APOB NME8 SLC26A3 ESR1 ANGPT2 TGFB2 COMT DMC1 AVP AMH AURKC GHRHR GALNTL5 FOLR1 CYP27B1 GLI1 MAK SLC26A8 NME5 DNAH1 CHD5 PMFBP1 ARMC2 TEX11 TEX14 GHSR DBH BMP4 SPINK2 FOXJ1 BMP15 SYNE1 FSHB TEX15 MEN1 B4GALNT1 TSGA10 LRRC8A NR5A1 DMRT1 BRDT LHCGR MSTN BMPR1B SYCP3 DHH BRCA2 ADCY10 SPATA16 GNRH1 GAS2 THRB SPEF2 MERTK TDRD9 NODAL KIT M1AP KALRN RSPH1 HSF2BP KLHL10 WNT4 NPPC GA…
	1.19292e-07	54	397	2.3088	Protein localization to extracellular region	http://amigo.geneontology.org/amigo/term/GO:0071692	CFTR ABCC8 NOS2 CACNA2D2 TFAP2B NR1H4 CASR GAL TGFB2 TREM2 HNF4A MYOM1 PORCN COMP GCK EXPH5 IFNG IL12B GPR68 GHSR NR0B2 SNAP25 HNF1A IL1RN LRRC8A RBP4 MTTP PDX1 CACNA1A CELA2A ABCA12 BMP6 DISP1 TTN CACNA1D KCNB1 SSTR5 NEUROD1 SLC2A2 CPLX1 TRH FGG FGA FGB ADCY5 BRSK2 LEP RIMS2 RFX6 PCLO KCNJ11 CACNA1E ANG INS
	1.20028e-07	130	1336	1.65166	Positive regulation of gene expression	http://amigo.geneontology.org/amigo/term/GO:0010628	CYP26B1 ARX ABCC8 NOS2 PAX6 HFE NR1H4 CNTN1 MUSK CASR FLT4 FOXP3 CDH3 CASP8 HYAL2 FGF10 FGF20 RIMS1 MEF2C PKP1 APOB DNMT3B ESR1 TREM2 SOX10 PDGFB BMP7 AVP MYLK2 FERMT1 MYOM1 FGF9 AMH DLX5 TFR2 SFRP4 FGF8 ODAM IL2 TRPV4 CUX2 IFNG IL17F ITK IL12B PDE4D FOXP1 WNT6 FGF23 PLP1 BMP4 IL37 POLR1B BMP2 OVOL2 AVPR2 DLL4 ALDH1A2 GATA5 F12 FSHB NR0B2 MYCN HEY2 MDM2 AGT EDAR NKX2-1 NR5A1 TFAP2A RDX RBP4 IL21 …
	1.28223e-07	24	106	3.84316	Muscle adaptation	http://amigo.geneontology.org/amigo/term/GO:0043500	MYOC CAMK2B MYH7 TNNT1 HAMP SGCA MYOD1 GATA5 HEY2 AGT MSTN TRPC3 GATA6 CASQ1 MLIP TRIM63 MYOZ2 DAG1 TCAP NPPA CAV3 SCN5A MYH6 DMD
	1.35335e-07	14	37	6.42257	Cell communication by electrical coupling	http://amigo.geneontology.org/amigo/term/GO:0010644	ATP1A2 PKP2 TBX5 ATP1A3 KCNA1 PDE4D CASQ2 GJB6 ANK3 GJB2 TRDN RYR2 GJC2 GJA5
	1.35335e-07	113	1115	1.72023	Negative regulation of cell death	http://amigo.geneontology.org/amigo/term/GO:0060548	MPO TFAP2B PAX7 NR1H4 FLT4 CASP8 ERBB3 FGFR2 FGF10 LIMS2 SNCB PAX2 RARB FGF20 MEF2C LRP2 MECOM ITGA6 TREM2 SOX10 BMP7 AVP EYA1 COMP MAG PAX4 LHX3 FGF8 IL2 NKX3-2 CRYAB EYA4 NME5 PRLR OGG1 FOXP1 FHL2 PROC FASLG EPCAM TEK TEX11 LHX4 GHSR WNT1 BMP4 PAX8 PRKCG BCL11B KDR AIPL1 EPO HEY2 MDM2 TFAP2A TTPA COL2A1 ASCL1 PDX1 MYOCD GATA6 CARD14 RORC GABRB2 GNRH1 STAR NTRK2 POU4F1 PTH MERTK NR4A2 WNT7A KIT …
	1.39102e-07	42	272	2.62098	Positive regulation of growth	http://amigo.geneontology.org/amigo/term/GO:0045927	ARX CDKL5 NTN1 FGFR2 SYT1 RIMS1 MEF2C TBX5 TGFB2 AVP HAMP GHRHR FGF8 LGI1 IL2 GLI1 HYAL1 PLS1 GHSR MYOD1 UNC13A ATP8A2 HEY2 GATA6 SYT2 ZFYVE27 SPTBN4 TBX20 TSHR IGF2 ZFPM2 LEP RAG2 RIMS2 ERBB4 F2 PLCB1 WT1 ZP3 L1CAM INS GH1
	1.40834e-07	20	76	4.46683	Multicellular organismal response to stress	http://amigo.geneontology.org/amigo/term/GO:0033555	ATP1A2 MEF2C COMT SLC6A2 TRPA1 THBS4 DBH PRKCG NR4A2 GRIK2 RET RAG1 UMOD SCN9A NEUROD2 GABRA5 P2RX2 RELN NTRK1 SHANK3
	1.40834e-07	20	76	4.46683	Positive regulation of lipase activity	http://amigo.geneontology.org/amigo/term/GO:0060193	FGFR2 FGFR3 ESR1 APOA5 ITK APOA1 HPCA PLA2G5 AGT AGTR1 NTRK2 EDNRA PTH KIT P2RY12 PNLIP ANG NTF4 APOC2 GPIHBP1
	1.40834e-07	20	76	4.46683	Nephron epithelium morphogenesis	http://amigo.geneontology.org/amigo/term/GO:0072088	PAX2 SALL1 EYA1 FGF8 WNT6 WNT1 BMP4 PAX8 BMP2 LAMA5 WNT2B AGT GREB1L GPC3 WNT4 SHH DCHS1 GDNF WT1 FMN1
	1.41035e-07	16	49	5.54251	Epithelial cell differentiation involved in kidney development	http://amigo.geneontology.org/amigo/term/GO:0035850	PROM1 PAX2 MEF2C PDGFB SALL1 NPHS2 BMP4 PAX8 PODXL FOXJ1 PTPRO NPHS1 GDNF ADIPOQ WT1 MAGI2
	1.41035e-07	16	49	5.54251	Positive regulation of biomineralization	http://amigo.geneontology.org/amigo/term/GO:0110151	MEF2C BMP7 ACVR2B WNT6 AMELX BMP4 BMP2 ENAM KL TFAP2A BMPR1B PTH BMP6 WNT4 WNT10B AMTN
	1.45523e-07	15	43	5.92114	Specification of animal organ identity	http://amigo.geneontology.org/amigo/term/GO:0010092	FGFR2 FGF10 PAX2 MEF2C LRP2 FGF8 BMP4 PAX8 BMP2 GATA5 WNT2B TBR1 FOXH1 GDNF ROBO2
	1.52567e-07	11	22	8.48697	Auditory receptor cell development	http://amigo.geneontology.org/amigo/term/GO:0060117	TRIOBP PLS1 MYO7A PCDH15 CLRN1 TMC1 SLITRK6 PDZD7 LHFPL5 GRXCR2 STRC
	1.57554e-07	167	1847	1.53473	Regulation of cell death	http://amigo.geneontology.org/amigo/term/GO:0010941	MPO NOS2 TFAP2B PAX7 NR1H4 FLT4 ALX4 CASP8 ERBB3 FGFR2 HYAL2 GAL FGF10 CAMK2A LIMS2 FCGR2B SNCB PAX2 RARB PAK3 ACTN2 FGF20 MEF2C LRP2 MECOM ITGA6 ESR1 TGFB2 TREM2 PRODH SOX10 BMP7 AVP EYA1 COMP MAG HOXA13 PAX4 SFRP4 LHX3 FGF8 PITX3 CRYBA1 IL2 NKX3-2 CRYAB IFNG EYA4 NME5 IL12B PRLR KNG1 HRG OGG1 FOXP1 FHL2 PROC FASLG EPCAM TEK TEX11 LHX4 GHSR FLT3 DBH PTGIS WNT1 BMP4 PAX8 BMP2 PRKCG BCL11B KDR ALD…
	1.7297e-07	41	264	2.6361	Vascular process in circulatory system	http://amigo.geneontology.org/amigo/term/GO:0003018	ABCC8 ATP1A2 ABCC2 CASR TBXAS1 SLC4A4 LRP2 SLC5A1 AVP SLC5A5 COMP SLC1A2 TRPV4 KNG1 TEK NPPB DBH EDN3 AVPR2 CHRM3 AGT MYLK3 AGTR1 EDNRA SLC16A12 BMP6 KCNMA1 SLC6A1 SLC13A3 SLC6A20 SCNN1B FGG FGA FGB PDE3A LEP NPPA PDE2A SLC6A17 INS GJA5
	1.7461e-07	12	27	7.54397	Embryonic hindlimb morphogenesis	http://amigo.geneontology.org/amigo/term/GO:0035116	ALX4 PITX1 RARB FGF8 TBX4 BMP4 AFF3 GPC3 RSPO2 WNT7A ALX3 SHH
	1.75109e-07	9	14	10.9118	Phosphate ion homeostasis	http://amigo.geneontology.org/amigo/term/GO:0055062	TFAP2B SFRP4 FGF23 GCM2 SLC34A1 PTH SLC34A2 UMOD SLC34A3
	1.75109e-07	9	14	10.9118	Trivalent inorganic anion homeostasis	http://amigo.geneontology.org/amigo/term/GO:0072506	TFAP2B SFRP4 FGF23 GCM2 SLC34A1 PTH SLC34A2 UMOD SLC34A3
	1.76595e-07	22	92	4.05899	Columnar/cuboidal epithelial cell differentiation	http://amigo.geneontology.org/amigo/term/GO:0002065	PAX6 DLX3 FGFR2 RARB HNF4A FGF8 NKX3-2 BMP4 BMP2 GATA5 ENAM MEN1 ASCL1 PDX1 GATA6 DSPP BMP6 NODAL WNT4 NEUROD1 IL31RA RFX6
	1.81443e-07	34	196	2.94446	Positive regulation of epithelial cell proliferation	http://amigo.geneontology.org/amigo/term/GO:0050679	DLX6 FLT4 CDH3 FGFR2 FGF10 PAX2 PDGFB FGF9 EYA1 DLX5 ODAM THBS4 HYAL1 TEK GHSR BMP4 BMP2 KDR EGF AGTR1 BMP6 WNT7A NODAL CLDN1 IHH SHH STOX1 IGF2 PKHD1 GATA2 SCN5A TBX1 ANG GDF2
	1.84893e-07	27	133	3.44584	Regulation of lipid transport	http://amigo.geneontology.org/amigo/term/GO:0032368	GAL CETP APOA5 APOC3 POMC FASLG APOA1 LRAT ATP8A2 AGT CYP19A1 ABCG5 EGF TNFRSF11A REN ABCG8 ABCA12 AGTR1 BMP6 APOA2 GDF9 SHH ABCA3 PCSK9 LEP ADIPOQ APOC2
	1.87187e-07	10	18	9.42997	Auditory receptor cell morphogenesis	http://amigo.geneontology.org/amigo/term/GO:0002093	TRIOBP PLS1 MYO7A PCDH15 CLRN1 SLITRK6 PDZD7 LHFPL5 GRXCR2 STRC
	1.87187e-07	10	18	9.42997	Blood coagulation, intrinsic pathway	http://amigo.geneontology.org/amigo/term/GO:0007597	F11 F9 VWF KNG1 SERPINC1 F12 KLKB1 F2 F8 GP1BA
	1.87187e-07	47	327	2.43968	Organic acid transport	http://amigo.geneontology.org/amigo/term/GO:0015849	NR1H4 SLC7A14 ATP1A2 SLC7A9 ABCC2 XK SLC46A1 LRP2 SLC26A4 SLC26A3 SLC10A1 AVP FOLR1 SLC1A2 SLCO1B3 SLC26A8 SLC10A2 PLA2G5 GFAP NR0B2 SLCO1B1 HNF1A AGT LRRC8A SLC3A1 SLC13A5 TNFRSF11A SLC26A1 NTRK2 GRM1 SLC6A1 SLC13A3 SLC6A20 SLC51A SLC6A5 SLC38A8 UMOD SLC26A5 TRH SLC6A19 LEP KCNJ10 SLC25A21 SLC51B SLC36A2 GRM7 SLC6A17
	1.87187e-07	10	18	9.42997	Low-density lipoprotein particle remodeling	http://amigo.geneontology.org/amigo/term/GO:0034374	MPO APOB CETP PLA2G5 AGT MTTP AGTR1 PLA2G7 APOA2 LIPC
	1.87187e-07	68	562	2.05379	Response to peptide	http://amigo.geneontology.org/amigo/term/GO:1901652	ABCC8 ABCC2 OTC CASR F7 GAL CAMK2A FCGR2B ACTN2 TREM2 HNF4A BMP7 PHEX ATP1A3 ATP6V0A4 GHRHR GCK KANK1 GNRHR TRPV4 PRLR ATP6V1B1 RPE65 TEK GHSR DNAI1 PCK1 WNT1 CSRP3 SLC34A1 KL MEN1 MDM2 AGT NR5A1 MMP13 LHCGR MSTN CACNA1A CELA2A AGTR1 AHSG GNRH1 STAR CACNA1B NR4A2 CYP11B1 ADCY1 TSHR GJB2 SERPINA12 IGF2 PCSK9 KLF11 ADCY5 DAG1 LEP NPPA LPL HSD11B2 CYP11B2 TH ADIPOQ SLC30A10 PLN INS GH1 NEFL
	1.90792e-07	16	50	5.43166	Cochlea development	http://amigo.geneontology.org/amigo/term/GO:0090102	PAX2 MYO3A EYA1 SOBP HEY2 GABRB2 GRHL3 TSHR DCHS1 SLC26A5 KCNK3 GATA2 SLC17A8 TBX1 SLITRK6 GABRA5
	1.92254e-07	54	403	2.27442	Alcohol metabolic process	http://amigo.geneontology.org/amigo/term/GO:0006066	CFTR NR1H4 APOB CETP SULT2B1 CUBN APOA5 CYP27B1 GNB3 RPE65 APOA1 TTR LRAT AKR1D1 DBH PCK1 BMP2 ALDH1A2 SLC34A1 NR0B2 ANGPTL3 HMGCS2 HNF1A LHCGR CYP2C9 CYP2C8 RBP4 PRKG2 PLCZ1 RDH12 STAR AKR1C2 PTH GGPS1 BMP6 GDPD1 APOA2 SYNJ1 PTH1R CYP3A4 CYP11B1 FDXR WNT4 SERPINA12 LIPC GPD1 SCNN1B PCSK9 CEL LEP PNLIP CYP11B2 PLCB1 CACNA1H
	1.9369e-07	28	142	3.34697	Response to ethanol	http://amigo.geneontology.org/amigo/term/GO:0045471	TBXAS1 CASP8 FGFR2 SLC10A1 AVP HAMP IL2 OGG1 DBH NR0B2 RBP4 MSTN GLRA1 GNRH1 STAR PTH ACTC1 CHRNB2 NPPC CLDN1 TRH LEP GRIN1 TH ADIPOQ GRIN2A UGT1A1 GRIN2B
	2.02469e-07	15	44	5.78657	Striated muscle adaptation	http://amigo.geneontology.org/amigo/term/GO:0014888	MYOC CAMK2B MYH7 TNNT1 MYOD1 HEY2 MSTN TRPC3 GATA6 MLIP TRIM63 MYOZ2 TCAP NPPA MYH6
	2.09394e-07	83	744	1.8936	Actin cytoskeleton organization	http://amigo.geneontology.org/amigo/term/GO:0030036	USH1C RHOBTB2 MYOC CTNNA2 ATXN3 SPTB FGF10 CELSR1 PAK3 ACTN2 NEBL TF MYO15A TRIOBP TNNT1 MYH14 KANK1 MYH3 ODAM TRPV4 PHACTR1 HRG NPHS2 APOA1 TNNT2 TEK PLS1 GHSR LDB3 OBSL1 POF1B CSRP3 FOXJ1 FHOD3 AVIL BIN1 MYO7A RDX MYPN SHROOM3 MYLK3 CASQ1 GAS2 PCDH15 OBSCN PDLIM3 TTN KIT GRHL3 SHROOM4 EPB41 ACTC1 SPTBN4 NPHS1 WNT4 XIRP2 LMOD3 SPTA1 CLRN1 CLDN19 TTC8 FRMD7 MYO1A MYO5B FRMPD4 SEMA3E MYOZ2 SPTBN2 …
	2.15715e-07	35	207	2.86999	Cellular response to metal ion	http://amigo.geneontology.org/amigo/term/GO:0071248	HFE CDH1 GUCA1A SYT1 MEF2C TF TFR2 KCNA1 OGG1 ABCB6 HPCA SLC34A1 TFAP2A KCNH1 SYT2 GLRA1 STAR ANK3 BMP6 CYP11B1 CLDN1 SHH ADCY1 AQP2 KCNK3 NEUROD2 LIG4 CYP11B2 NRXN1 TH SCN5A RYR1 CACNA1H SLC30A10 SLFN14
	2.20665e-07	17	57	5.0624	Heart valve morphogenesis	http://amigo.geneontology.org/amigo/term/GO:0003179	TIE1 MEF2C TBX5 TGFB2 BMP4 BMP2 DLL4 GATA5 HEY2 MDM2 ADAMTS9 TBX20 DCHS1 NPPA NKX2-5 ROBO2 GJA5
	2.20665e-07	50	361	2.35096	Regulation of cytosolic calcium ion concentration	http://amigo.geneontology.org/amigo/term/GO:0051480	ATP1A2 ATP2B3 CNGB1 ESR1 AVP TRPA1 JPH1 CDH23 IL2 TRPV4 PDE4D KNG1 FASLG CASQ2 EPO GNAT2 AGT CIB2 TRPC6 TRPC3 PLCZ1 LPAR6 CACNA1A CASQ1 AGTR1 ANK2 JPH2 EDNRA GRM1 JPH3 ATP2B2 PTH1R HCRT CACNB2 TRPV3 KISS1 KCNK3 ADCY5 GRIN1 GATA2 F2 CAV3 GRIN2A TRDN P2RX2 RYR1 PLN RYR2 DMD GRIN2B
	2.20665e-07	17	57	5.0624	Negative regulation of hemostasis	http://amigo.geneontology.org/amigo/term/GO:1900047	F7 F11 PDGFB COMP KNG1 HRG PROC PLG F12 ADAMTS18 KLKB1 FGG FGA FGB F2 F8 GP1BA
	2.37116e-07	60	473	2.15314	Response to peptide hormone	http://amigo.geneontology.org/amigo/term/GO:0043434	ABCC8 ABCC2 OTC F7 GAL CAMK2A ACTN2 HNF4A BMP7 PHEX ATP6V0A4 GHRHR GCK KANK1 GNRHR TRPV4 PRLR ATP6V1B1 RPE65 TEK GHSR DNAI1 PCK1 WNT1 CSRP3 SLC34A1 KL MEN1 MDM2 AGT NR5A1 LHCGR MSTN CELA2A AGTR1 AHSG GNRH1 STAR NR4A2 CYP11B1 ADCY1 TSHR GJB2 SERPINA12 IGF2 PCSK9 ADCY5 DAG1 LEP NPPA LPL HSD11B2 CYP11B2 TH ADIPOQ SLC30A10 PLN INS GH1 NEFL
	2.45281e-07	7	8	14.8522	Regulation of atrial cardiac muscle cell membrane depolarization	http://amigo.geneontology.org/amigo/term/GO:0060371	CACNA1G TBX5 SCN2B SCN3B SCN5A SCN10A GJA5
	2.65862e-07	8	11	12.3447	SA node cell to atrial cardiac muscle cell communication	http://amigo.geneontology.org/amigo/term/GO:0086070	CACNA1G HCN4 ANK2 CACNA1D SCN3B SCN5A RYR2 GJA5
	2.73602e-07	45	310	2.46396	Rhythmic process	http://amigo.geneontology.org/amigo/term/GO:0048511	NOS2 PER3 F7 AFP ESR1 TGFB2 HNF4A PROKR2 AMH GHRHR PAX4 RPE65 PRKCG FSHB NR0B2 DDC PDE6B NKX2-1 NR5A1 LHCGR MSTN BMPR1B MTTP TNFRSF11A RORC GNRH1 STAR NTRK2 GAS2 CHRNB2 GABRB1 GDF9 ADCY1 KISS1 FSHR ID4 LEP KCNA2 HES7 TH ADIPOQ KCND2 ROBO2 ZP3 NTRK1
	2.74299e-07	20	79	4.2972	Response to estrogen	http://amigo.geneontology.org/amigo/term/GO:0043627	ABCC2 F7 GAL ESR1 COMT GHRHR CYP27B1 APOA1 TEK EPO TSHB MDM2 MSTN DHH GATA6 STAR WNT7A SLC34A2 APOA2 NCOA4
	2.81254e-07	14	39	6.09321	Axonemal dynein complex assembly	http://amigo.geneontology.org/amigo/term/GO:0070286	ZMYND10 DNAH5 DNAH1 DNAI1 DNAH8 CCDC65 CCDC40 DNAAF1 DRC1 CCDC103 DNAAF3 DNAI2 DNAH17 CCDC39
	2.91143e-07	17	58	4.97512	Multicellular organismal movement	http://amigo.geneontology.org/amigo/term/GO:0050879	SCN4A MYH7 TNNT1 MYH14 COMP MYH3 KCNJ2 TNNI3 ATP8A2 MYH8 CHRND CHRNA1 ASCL1 CASQ1 TCAP CAV3 DMD
	2.91143e-07	17	58	4.97512	Musculoskeletal movement	http://amigo.geneontology.org/amigo/term/GO:0050881	SCN4A MYH7 TNNT1 MYH14 COMP MYH3 KCNJ2 TNNI3 ATP8A2 MYH8 CHRND CHRNA1 ASCL1 CASQ1 TCAP CAV3 DMD
	2.92841e-07	27	136	3.36983	Response to organophosphorus	http://amigo.geneontology.org/amigo/term/GO:0046683	CFTR TYR SLC26A3 SLC5A5 PAX4 PDE4D TEK PCK1 CIB2 HCN4 TRPC3 DUOX2 REN CNGA3 STAR HCN1 GPD1 P2RY12 WNT10B AGXT PDE3A KCNE1 ADIPOQ WT1 PDE2A KCNJ11 P2RX2
	3.0808e-07	35	210	2.82899	Response to ketone	http://amigo.geneontology.org/amigo/term/GO:1901654	CFTR ABCC2 FOXP3 F7 DNMT3B TGFB2 SOX10 AVP GHSR HPCA PCK1 FOXP2 HOXD13 EPO MSTN GNRH1 STAR AKR1C2 HOXB13 GABRB1 CLDN1 ADCY1 GJB2 CATSPER2 SCNN1G SCNN1B TRH ADCY5 CATSPER1 TH KCNJ11 PLN HSD3B2 NCOA4 NEFL
	3.11116e-07	24	111	3.67004	Chondrocyte differentiation	http://amigo.geneontology.org/amigo/term/GO:0002062	FGFR3 RARB MEF2C PTHLH TRPS1 COMP NKX3-2 SOX6 AMELX BMP4 BMP2 WNT2B SOX5 BMPR1B COL2A1 PTH BMP6 WNT7A GDF6 ACAN PTH1R NPPC IHH WNT10B
	3.18852e-07	23	103	3.7903	Spinal cord development	http://amigo.geneontology.org/amigo/term/GO:0021510	PAX6 ACTL6B LHX3 SOX6 LHX4 NEUROG3 WNT1 HOXD10 DLL4 LBX1 ASCL1 TAL1 TBX20 SHH PHOX2A GDNF DAB1 GATA2 GSX2 ROBO2 DCC RELN NEFL
	3.46689e-07	16	52	5.22275	Cranial nerve development	http://amigo.geneontology.org/amigo/term/GO:0021545	ERBB3 SEMA3A PAX2 POU4F3 SALL1 PHOX2B HOXB1 TFAP2A POU4F1 CHRNB2 PHOX2A KCNA2 TBX1 SLITRK6 NTRK1 DMD
	3.67619e-07	13	34	6.49004	Detection of mechanical stimulus involved in sensory perception	http://amigo.geneontology.org/amigo/term/GO:0050974	TRPA1 KCNA1 PTPRQ SCN1A PCDH15 PIEZO2 KIT TMC1 KCNK4 PDZD7 LHFPL5 NTRK1 STRC
	3.75562e-07	34	202	2.857	Steroid biosynthetic process	http://amigo.geneontology.org/amigo/term/GO:0006694	CFTR NR1H4 APOB LHB APOA5 CYP27B1 IFNG PRLR APOA1 AKR1D1 BMP2 HSD17B3 FSHB HMGCS2 HNF1A NR5A1 CYP19A1 DHH ARMC5 STAR CYP17A1 GGPS1 BMP6 CYP3A4 CYP11B1 FDXR WNT4 NR0B1 LEP HSD11B2 CYP11B2 CACNA1H HSD3B2 SRD5A2
	3.88397e-07	18	66	4.62926	Artery morphogenesis	http://amigo.geneontology.org/amigo/term/GO:0048844	TFAP2B LRP2 APOB TGFB2 EYA1 COMP HOXA13 FGF8 FOLR1 BMP4 DLL4 ANGPTL3 HEY2 MYOCD FOXH1 ADAMTS9 TBX1 GJA5
	3.88637e-07	15	46	5.53498	Skeletal muscle contraction	http://amigo.geneontology.org/amigo/term/GO:0003009	SCN4A MYH7 TNNT1 MYH14 MYH3 KCNJ2 TNNI3 ATP8A2 MYH8 CHRND CHRNA1 CASQ1 TCAP CAV3 DMD
	4.02926e-07	117	1192	1.66607	Multi-organism process	http://amigo.geneontology.org/amigo/term/GO:0051704	CFTR CYP26B1 ABCC8 HFE ABCC2 MSH4 HYAL2 RIMS1 AFP APOB NME8 PTHLH SLC26A3 ESR1 ANGPT2 COMT DMC1 AVP AMH AURKC GALNTL5 FOLR1 CYP27B1 GLI1 MAK SLC26A8 CLIC5 NME5 IL12B PRLR DNAH1 CHD5 PMFBP1 ARMC2 TEX11 TEX14 GHSR BMP4 POLR1B SPINK2 HOXD10 FOXJ1 BMP15 EPO SYNE1 FSHB ITGB4 TEX15 MEN1 B4GALNT1 AGT TSGA10 LRRC8A DMRT1 TRPC6 BRDT BMPR1B TRPC3 PLCZ1 SYCP3 DHH BRCA2 DUOX2 ADCY10 SPATA16 CORIN GLRA1 GNRH1…
	4.51683e-07	11	24	7.77972	Forebrain regionalization	http://amigo.geneontology.org/amigo/term/GO:0021871	PAX6 FGF8 WNT1 BMP4 BMP2 FEZF1 WNT2B NKX2-1 SIX3 SHH GSX2
	4.77493e-07	51	381	2.2721	Cell-substrate adhesion	http://amigo.geneontology.org/amigo/term/GO:0031589	MYOC USH2A LAMC3 COL17A1 ATXN3 LIMS2 ACTN2 ITGA8 FAT2 ITGA6 ANGPT2 TRIOBP PDGFB FERMT1 KANK1 TECTA VWF MYF5 HRG ITGB6 APOA1 TEK PLG WNT1 KDR LAMA5 ITGB4 ANGPTL3 MEN1 CDKN2A PTPRO DMP1 MERTK OTOA EDA WNT4 ADAMTS9 FREM1 SEMA3E PKHD1 FGG FGA FGB NDNF DAG1 SPRY4 COL13A1 L1CAM DMD STRC FMN1
	4.9796e-07	18	67	4.56016	Heart valve development	http://amigo.geneontology.org/amigo/term/GO:0003170	TIE1 MEF2C TBX5 TGFB2 BMP4 BMP2 DLL4 GATA5 HEY2 MDM2 ADAMTS9 TBX20 DCHS1 NPPA NKX2-5 ROBO2 PDE2A GJA5
	5.32281e-07	6	6	16.9739	Regulation of very-low-density lipoprotein particle remodeling	http://amigo.geneontology.org/amigo/term/GO:0010901	NR1H4 APOA5 APOC3 APOA1 APOA2 APOC2
	5.32281e-07	6	6	16.9739	Gap junction-mediated intercellular transport	http://amigo.geneontology.org/amigo/term/GO:1990349	GJA8 GJB6 GJA3 MIP GJB2 GJB4
	5.33751e-07	15	47	5.41721	Positive regulation of organ growth	http://amigo.geneontology.org/amigo/term/GO:0046622	ARX FGFR2 MEF2C TBX5 HAMP FGF8 GLI1 HEY2 GATA6 TBX20 IGF2 ZFPM2 RAG2 ERBB4 WT1
	5.44291e-07	29	158	3.11547	Regulation of epithelial cell differentiation	http://amigo.geneontology.org/amigo/term/GO:0030856	PROM1 PAX6 PAX2 GRHL2 SULT2B1 ESRP1 SFRP4 FOXN1 CYP27B1 IFNG PROC PTCH2 BMP4 PAX8 OVOL2 FOXJ1 MYCN HEY2 ASCL1 ABCA12 DSPP BMP6 NODAL XDH GDNF WNT10B PLCB1 GDF3 GDF2
	5.47015e-07	59	473	2.11726	Lipid localization	http://amigo.geneontology.org/amigo/term/GO:0010876	CFTR NOS2 NR1H4 ABCC2 MSR1 GAL APOB CETP PITPNM3 SLC10A1 APOA5 APOC3 SLCO1B3 POMC FASLG APOA1 LRAT SFTPA1 SLC10A2 PLA2G5 NR0B2 ANGPTL3 ATP8A2 ANO3 CFHR4 SLCO1B1 HNF1A B4GALNT1 AGT TTPA CYP19A1 ABCG5 RBP4 EGF MTTP TNFRSF11A REN ABCG8 ABCA12 AGTR1 STAR BMP6 APOA2 SLC51A GDF9 SHH LIPC ABCA3 PCSK9 CEL SLCO2A1 LEP LPL PNLIP ADIPOQ SPNS2 SLC51B ABCA4 APOC2
	5.47015e-07	28	149	3.18973	Regulation of nervous system process	http://amigo.geneontology.org/amigo/term/GO:0031644	RIMS1 COMT STX1B SOX10 AVP MAG CUX2 FGF12 TNR GHSR MYRF AGT ZFHX2 GLRA1 NLGN4X TENM4 GRM1 WNT7A HCRT SHANK2 SCN11A DAG1 RIMS2 GRIN1 NRXN1 RELN NLGN3 SHANK3
	5.62644e-07	22	98	3.81048	Positive regulation of phosphatidylinositol 3-kinase signaling	http://amigo.geneontology.org/amigo/term/GO:0014068	MYOC ERBB3 TGFB2 PDGFB TEK FLT3 KDR EPO AGT EGF NTRK2 KIT SERPINA12 FSHR LEP CD28 ERBB4 F2 RELN NTRK1 INS GH1
	5.6634e-07	14	41	5.79598	Intestinal absorption	http://amigo.geneontology.org/amigo/term/GO:0050892	SLC46A1 SLC5A1 HAMP APOA5 APOA1 PLS1 ABCG5 ABCG8 APOA2 EPB41 SLC2A2 CEL LEP PNLIP
	6.10306e-07	42	287	2.48399	Germ cell development	http://amigo.geneontology.org/amigo/term/GO:0007281	CFTR SLC26A3 ANGPT2 DMC1 AMH AURKC GALNTL5 SLC26A8 NME5 DNAH1 CHD5 ARMC2 BMP4 SPINK2 DMRT1 BMPR1B SYCP3 DHH BRCA2 SPEF2 KIT RSPH1 KLHL10 WNT4 NPPC IHH SPINK1 GDF9 SOHLH1 CATSPER2 SUN5 TTC21A FSHR PDE3A DPY19L2 FIGLA WT1 ZP3 FSIP2 ANG INSL3 TUBB8
	6.26277e-07	37	236	2.66117	Regulation of synapse structure or activity	http://amigo.geneontology.org/amigo/term/GO:0050803	CDKL5 MUSK CAMK2B NTN1 CTNNA2 FCGR2B CTTNBP2 PAK3 MEF2C STX1B CUX2 GHSR FLRT3 KIF1A EPHA7 NTRK2 PTPRO GRID2 WNT7A KALRN CHRNB2 IL1RAPL1 FRMPD4 NEUROD2 DAG1 SLC17A8 NRXN1 SLITRK6 ROBO2 RELN NLGN3 NTRK1 ITSN1 COLQ SHANK3 INS GRIN2B
	6.26277e-07	37	236	2.66117	Cellular response to inorganic substance	http://amigo.geneontology.org/amigo/term/GO:0071241	HFE CDH1 GUCA1A SYT1 MEF2C TF TFR2 KCNA1 OGG1 ABCB6 HPCA SLC34A1 TFAP2A ADCY10 KCNH1 SYT2 GLRA1 STAR ANK3 BMP6 CYP11B1 CLDN1 SHH ADCY1 AQP2 KCNK3 NEUROD2 LIG4 CYP11B2 NRXN1 TH SCN5A RYR1 CACNA1H SLC30A10 TREX1 SLFN14
	6.4207e-07	17	61	4.73044	Cell fate determination	http://amigo.geneontology.org/amigo/term/GO:0001709	CYP26B1 PAX6 PAX2 MEF2C HOXA2 POU6F2 PTCH2 WNT1 BMP4 MYOD1 LBX1 ASCL1 GATA6 WNT7A SOX17 GATA2 NTF4
	6.44094e-07	20	83	4.09011	Peripheral nervous system development	http://amigo.geneontology.org/amigo/term/GO:0007422	MYOC ERBB3 SOX10 NEFH FA2H PRX NEUROG3 HOXD10 ITGB4 NTRK2 POU4F1 LGI4 CLDN1 NFASC GDNF SH3TC2 DAG1 SCN8A DMD NTF4
	6.71671e-07	25	124	3.42217	Embryonic skeletal system development	http://amigo.geneontology.org/amigo/term/GO:0048706	ALX4 FGFR2 GRHL2 BMP7 EYA1 HOXA2 FGF8 NKX3-2 MYF5 HYAL1 HOXB1 BMP4 HOXD10 GSC MYCN TFAP2A RBP4 COL2A1 ALX3 NODAL IHH SHH DMRT2 ALX1 TBX1
	6.72536e-07	12	30	6.78958	Regulation of cardiocyte differentiation	http://amigo.geneontology.org/amigo/term/GO:1905207	MEF2C TBX5 TGFB2 SOX6 BMP4 BMP2 HEY2 PRICKLE1 MYOCD GATA6 SOX17 NKX2-5
	6.87599e-07	30	169	3.01313	Sterol metabolic process	http://amigo.geneontology.org/amigo/term/GO:0016125	CFTR CYP26B1 NR1H4 APOB CETP SULT2B1 CUBN APOA5 GNB3 APOA1 AKR1D1 NR0B2 ANGPTL3 HMGCS2 HNF1A CYP19A1 CYP2C9 STAR GGPS1 APOA2 CYP3A4 CYP11B1 FDXR SERPINA12 LIPC PCSK9 CEL LEP CYP11B2 CYP26C1
	7.11239e-07	8	12	11.316	Retinal cone cell differentiation	http://amigo.geneontology.org/amigo/term/GO:0042670	USH1C PDE6C RP1 GNAT2 CRB2 THRB HCN1 CABP4
	7.11239e-07	8	12	11.316	Retinal cone cell development	http://amigo.geneontology.org/amigo/term/GO:0046549	USH1C PDE6C RP1 GNAT2 CRB2 THRB HCN1 CABP4
	7.11239e-07	8	12	11.316	Branching involved in prostate gland morphogenesis	http://amigo.geneontology.org/amigo/term/GO:0060442	FGFR2 ESR1 BMP7 HOXA13 BMP4 HOXD13 HOXB13 SHH
	7.11239e-07	8	12	11.316	Regulation of intestinal absorption	http://amigo.geneontology.org/amigo/term/GO:1904478	HAMP APOA5 APOA1 ABCG5 ABCG8 APOA2 EPB41 LEP
	7.33877e-07	11	25	7.46853	Tooth mineralization	http://amigo.geneontology.org/amigo/term/GO:0034505	ITGB6 WNT6 AMELX ENAM TFAP2A MMP20 DMP1 WDR72 TSPEAR TBX1 AMTN
	7.33877e-07	11	25	7.46853	Establishment of skin barrier	http://amigo.geneontology.org/amigo/term/GO:0061436	CYP26B1 FA2H FLG2 FLG ABCA12 GRHL3 CLDN1 ALOXE3 ALOX12B PNPLA1 KRT16
[truncated: 358 more rows]

## Sheet: Table S6
	Table S6. Gene ontology terms (Molecular Processes) enriched for silent Mendelian genes
[truncated: 493 more rows]

## Sheet: Table S7
	Table S7. Gene ontology terms (Cellular Processes) enriched for silent Mendelian genes
[truncated: 351 more rows]

[truncated: 14 more sheets: Table S8, Table S9, Table S10, Table S11, Table S12, Table S13, Table S14, Table S15, Table S16, Table S17, Table S18, Table S19, Table S20, Table S21]
